# Supplementary material for: Quantitative omics analyses of NCOA4 deficiency reveal an integral role of ferritinophagy in iron homeostasis of hippocampal neuronal HT22 cells
Source: Front Nutr. 2023 Jan 19;10:1054852. doi: 10.3389/fnut.2023.1054852 (PMC9892431; doi:10.3389/fnut.2023.1054852)
Supplement: Supplementary file 2 [file Table_1.XLSX]

## Sheet: Con vs NCOA4 RNAi_all
#	UniProtKB ID	Identified Protein Description	MW	Permutation Test (p-value) Benjamini-Hochberg (p < 0.00368)	Log2 Expression Ratio (NCOA4 RNAi/Control)	Expression Ratio				Log2 Normalized Intensity
						Control siRNA_1	Control siRNA_2	NCOA4 siRNA_1	NCOA4 siRNA_2	Control siRNA_1	Control siRNA_2	NCOA4 siRNA_1	NCOA4 siRNA_2
1	LMNA_MOUSE	Prelamin-A/C OS=Mus musculus OX=10090 GN=Lmna PE=1 SV=2	74 kDa	< 0.0001	-0.6	0.9848	1.0154	0.6615	0.6583	13.44	13.49	12.87	12.86
2	DYHC1_MOUSE	Cytoplasmic dynein 1 heavy chain 1 OS=Mus musculus OX=10090 GN=Dync1h1 PE=1 SV=2	532 kDa	< 0.0001	-0.13	0.9563	1.0458	0.8845	0.9377	13.44	13.57	13.32	13.41
3	EF2_MOUSE	Elongation factor 2 OS=Mus musculus OX=10090 GN=Eef2 PE=1 SV=2	95 kDa	0.43	-0.04	0.9577	1.0442	0.9643	0.9754	13.44	13.57	13.45	13.47
4	B9EKP5_MOUSE	Filamin, alpha OS=Mus musculus OX=10090 GN=Flna PE=2 SV=1	280 kDa	0.1	0.06	0.9885	1.0116	1.0689	1.0145	13.63	13.66	13.74	13.67
5	KI67_MOUSE	Proliferation marker protein Ki-67 OS=Mus musculus OX=10090 GN=Mki67 PE=1 SV=1	351 kDa	< 0.0001	-0.17	1.0004	0.9996	0.9037	0.8736	12.91	12.91	12.76	12.71
6	GRP75_MOUSE	Stress-70 protein, mitochondrial OS=Mus musculus OX=10090 GN=Hspa9 PE=1 SV=3	73 kDa	0.016	0.16	0.9745	1.0261	1.1573	1.0751	13.23	13.3	13.48	13.37
7	HS90A_MOUSE	Heat shock protein HSP 90-alpha OS=Mus musculus OX=10090 GN=Hsp90aa1 PE=1 SV=4	85 kDa	0.29	0.07	0.9556	1.0465	1.0427	1.0544	12.39	12.52	12.51	12.53
8	P02769.4	Serum albumin precursor (Allergen Bos d 6) (BSA) cRAP	69 kDa	0.00021	0.41	0.8988	1.1126	1.4085	1.2449	12.65	12.96	13.3	13.12
9	A2AVJ7_MOUSE	Ribosome-binding protein 1 OS=Mus musculus OX=10090 GN=Rrbp1 PE=1 SV=1	158 kDa	1	0	0.9955	1.0046	1.041	0.9584	13.29	13.31	13.36	13.24
10	ATPB_MOUSE	ATP synthase subunit beta, mitochondrial OS=Mus musculus OX=10090 GN=Atp5f1b PE=1 SV=2	56 kDa	0.65	0.05	0.9563	1.0457	1.123	0.9544	12.37	12.5	12.6	12.37
11	Q542G9_MOUSE	Annexin OS=Mus musculus OX=10090 GN=Anxa2 PE=1 SV=1	39 kDa	0.025	-0.15	1.011	0.9891	0.9042	0.8975	13.65	13.61	13.48	13.47
12	BIP_MOUSE	Endoplasmic reticulum chaperone BiP OS=Mus musculus OX=10090 GN=Hspa5 PE=1 SV=3	72 kDa	0.00063	0.2	0.9618	1.0397	1.1841	1.1093	12.97	13.08	13.27	13.17
13	FLNB_MOUSE	Filamin-B OS=Mus musculus OX=10090 GN=Flnb PE=1 SV=3	278 kDa	0.00063	0.12	0.9564	1.0456	1.114	1.0602	13.53	13.66	13.75	13.68
14	FLNC_MOUSE	Filamin-C OS=Mus musculus OX=10090 GN=Flnc PE=1 SV=3	291 kDa	< 0.0001	0.25	0.9748	1.0258	1.1972	1.1778	13.21	13.29	13.51	13.49
15	VINC_MOUSE	Vinculin OS=Mus musculus OX=10090 GN=Vcl PE=1 SV=4	117 kDa	< 0.0001	-0.21	0.9757	1.0249	0.8597	0.8708	14	14.07	13.82	13.84
16	CH60_MOUSE	60 kDa heat shock protein, mitochondrial OS=Mus musculus OX=10090 GN=Hspd1 PE=1 SV=1	61 kDa	0.002	0.25	1.0649	0.9391	1.261	1.1198	13.53	13.35	13.77	13.6
17	TPR_MOUSE	Nucleoprotein TPR OS=Mus musculus OX=10090 GN=Tpr PE=1 SV=1	274 kDa	0.72	-0.01	1.026	0.9747	1.0245	0.9624	13.22	13.14	13.22	13.13
18	EIF3A_MOUSE	Eukaryotic translation initiation factor 3 subunit A OS=Mus musculus OX=10090 GN=Eif3a PE=1 SV=5	162 kDa	0.35	-0.02	1	1	0.9962	0.9734	13.5	13.5	13.49	13.46
19	RS3A_MOUSE	40S ribosomal protein S3a OS=Mus musculus OX=10090 GN=Rps3a PE=1 SV=3	30 kDa	0.62	-0.03	0.9496	1.0531	0.9851	0.9731	13.98	14.13	14.03	14.01
20	MBB1A_MOUSE	Myb-binding protein 1A OS=Mus musculus OX=10090 GN=Mybbp1a PE=1 SV=2	152 kDa	0.79	0	0.9209	1.0859	1.0367	0.9666	12.89	13.13	13.06	12.96
21	PGK1_MOUSE	Phosphoglycerate kinase 1 OS=Mus musculus OX=10090 GN=Pgk1 PE=1 SV=4	45 kDa	0.013	-0.44	0.9478	1.0551	0.695	0.781	13.63	13.79	13.19	13.35
22	E9Q616_MOUSE	AHNAK nucleoprotein (desmoyokin) OS=Mus musculus OX=10090 GN=Ahnak PE=1 SV=1	604 kDa	< 0.0001	-0.86	0.9621	1.0394	0.5415	0.558	13.96	14.08	13.14	13.18
23	TCPD_MOUSE	T-complex protein 1 subunit delta OS=Mus musculus OX=10090 GN=Cct4 PE=1 SV=3	58 kDa	0.005	-0.21	0.985	1.0152	0.8601	0.8742	14.04	14.09	13.85	13.87
24	VIGLN_MOUSE	Vigilin OS=Mus musculus OX=10090 GN=Hdlbp PE=1 SV=1	142 kDa	< 0.0001	0.19	1.0025	0.9975	1.1621	1.1196	13.81	13.81	14.03	13.97
25	A0A286YDF5_MOUSE	Myoferlin OS=Mus musculus OX=10090 GN=Myof PE=1 SV=1	235 kDa	< 0.0001	0.23	0.989	1.0112	1.1989	1.1535	12.88	12.92	13.16	13.11
26	SRRM2_MOUSE	Serine/arginine repetitive matrix protein 2 OS=Mus musculus OX=10090 GN=Srrm2 PE=1 SV=3	295 kDa	0.84	0.02	1.0164	0.9839	1.0207	1.001	13.12	13.07	13.13	13.1
27	PDIA3_MOUSE	Protein disulfide-isomerase A3 OS=Mus musculus OX=10090 GN=Pdia3 PE=1 SV=2	57 kDa	0.001	0.19	0.9841	1.0162	1.1958	1.0925	13.17	13.22	13.45	13.32
28	KPYM_MOUSE	Pyruvate kinase PKM OS=Mus musculus OX=10090 GN=Pkm PE=1 SV=4	58 kDa	0.007	-0.16	0.9925	1.0076	0.8893	0.9014	13.82	13.84	13.66	13.68
29	A2AFQ0_MOUSE	E3 ubiquitin-protein ligase HUWE1 OS=Mus musculus OX=10090 GN=Huwe1 PE=1 SV=1	483 kDa	0.17	-0.05	1.0134	0.9867	0.9514	0.9841	13.31	13.28	13.22	13.27
30	ATPA_MOUSE	ATP synthase subunit alpha, mitochondrial OS=Mus musculus OX=10090 GN=Atp5f1a PE=1 SV=1	60 kDa	0.033	0.14	0.9609	1.0406	1.1666	1.0346	14.02	14.13	14.3	14.12
31	Q3TWG9_MOUSE	Uncharacterized protein OS=Mus musculus OX=10090 GN=Serpinh1 PE=2 SV=1	47 kDa	0.038	-0.17	1.0221	0.9784	0.9336	0.8502	13.11	13.05	12.98	12.85
32	UBR4_MOUSE	E3 ubiquitin-protein ligase UBR4 OS=Mus musculus OX=10090 GN=Ubr4 PE=1 SV=1	572 kDa	0.97	0	1.0138	0.9864	0.9443	1.0591	13.11	13.07	13.01	13.18
33	A0A0R4J0I9_MOUSE	Low density lipoprotein receptor-related protein 1 OS=Mus musculus OX=10090 GN=Lrp1 PE=1 SV=1	505 kDa	0.006	-0.12	1.0548	0.9481	0.9435	0.9002	13.03	12.87	12.87	12.8
34	RBP2_MOUSE	E3 SUMO-protein ligase RanBP2 OS=Mus musculus OX=10090 GN=Ranbp2 PE=1 SV=2	341 kDa	0.001	0.11	1.0125	0.9876	1.1063	1.0517	13.24	13.2	13.37	13.29
35	TERA_MOUSE	Transitional endoplasmic reticulum ATPase OS=Mus musculus OX=10090 GN=Vcp PE=1 SV=4	89 kDa	0.37	-0.1	0.9666	1.0345	0.8846	0.9836	13.36	13.46	13.24	13.39
36	B9EIU1_MOUSE	Glutamyl-prolyl-tRNA synthetase OS=Mus musculus OX=10090 GN=Eprs PE=2 SV=1	170 kDa	0.17	-0.04	0.9954	1.0046	0.9954	0.9499	13.7	13.71	13.7	13.63
37	RL4_MOUSE	60S ribosomal protein L4 OS=Mus musculus OX=10090 GN=Rpl4 PE=1 SV=3	47 kDa	0.29	-0.17	1.0716	0.9332	0.8637	0.9163	13.27	13.07	12.96	13.05
38	RL6_MOUSE	60S ribosomal protein L6 OS=Mus musculus OX=10090 GN=Rpl6 PE=1 SV=3	34 kDa	0.047	-0.15	0.9585	1.0433	0.9278	0.8779	13.56	13.68	13.51	13.43
39	Q3ULZ3_MOUSE	Phosphoserine aminotransferase OS=Mus musculus OX=10090 GN=Psat1 PE=2 SV=1	40 kDa	0.49	-0.05	0.9224	1.0842	0.9728	0.9613	13.37	13.61	13.45	13.43
40	CO1A1_MOUSE	Collagen alpha-1(I) chain OS=Mus musculus OX=10090 GN=Col1a1 PE=1 SV=4	138 kDa	0.092	-0.16	0.9978	1.0022	0.8642	0.926	12.42	12.43	12.21	12.31
41	TOP2A_MOUSE	DNA topoisomerase 2-alpha OS=Mus musculus OX=10090 GN=Top2a PE=1 SV=2	173 kDa	0.29	0.05	1.0058	0.9942	1.0625	1.0026	13.68	13.66	13.76	13.67
42	A0A286YDA2_MOUSE	Nucleolar and coiled-body phosphoprotein 1 OS=Mus musculus OX=10090 GN=Nolc1 PE=1 SV=1	73 kDa	0.001	-0.13	1.023	0.9775	0.9288	0.9004	13.74	13.68	13.6	13.56
43	EF1A1_MOUSE	Elongation factor 1-alpha 1 OS=Mus musculus OX=10090 GN=Eef1a1 PE=1 SV=3	50 kDa	0.22	-0.12	0.9325	1.0724	0.8786	0.9648	13.07	13.27	12.98	13.11
44	A0A0R4J0K2_MOUSE	Cytoskeleton-associated protein 5 OS=Mus musculus OX=10090 GN=Ckap5 PE=1 SV=1	224 kDa	0.006	0.11	0.9783	1.0221	1.0901	1.0731	13.28	13.34	13.43	13.41
45	Q3U2G2_MOUSE	Heat shock 70 kDa protein 4 OS=Mus musculus OX=10090 GN=Hspa4 PE=1 SV=1	94 kDa	0.88	0.01	0.9821	1.0182	0.9914	1.0209	13.82	13.87	13.83	13.87
46	SFPQ_MOUSE	Splicing factor, proline- and glutamine-rich OS=Mus musculus OX=10090 GN=Sfpq PE=1 SV=1	75 kDa	0.46	-0.05	1.0298	0.9711	0.9793	0.9526	13.86	13.77	13.79	13.75
47	A0A1S6GWH5_MOUSE	Uncharacterized protein OS=Mus musculus OX=10090 GN=Uba1 PE=2 SV=1	124 kDa	0.14	0.05	0.9934	1.0067	1.04	1.0252	13.29	13.31	13.36	13.34
48	Q3THH8_MOUSE	Uncharacterized protein OS=Mus musculus OX=10090 GN=Cct7 PE=2 SV=1	60 kDa	0.016	-0.17	0.9636	1.0378	0.9086	0.8639	13.58	13.68	13.49	13.42
49	Q3UHL6_MOUSE	Fibronectin OS=Mus musculus OX=10090 GN=Fn1 PE=1 SV=1	260 kDa	< 0.0001	0.41	1.047	0.9551	1.3737	1.2774	12.92	12.79	13.32	13.21
50	MDHM_MOUSE	Malate dehydrogenase, mitochondrial OS=Mus musculus OX=10090 GN=Mdh2 PE=1 SV=3	36 kDa	0.47	0.05	1.0354	0.9658	1.0749	0.9965	13.62	13.52	13.67	13.56
51	Q5SX50_MOUSE	Profilin OS=Mus musculus OX=10090 GN=Pfn1 PE=1 SV=1	15 kDa	0.002	-0.27	0.9786	1.0219	0.8511	0.812	13.4	13.46	13.2	13.13
52	SMC1A_MOUSE	Structural maintenance of chromosomes protein 1A OS=Mus musculus OX=10090 GN=Smc1a PE=1 SV=4	143 kDa	< 0.0001	0.17	1.0008	0.9992	1.1403	1.1082	13.32	13.32	13.51	13.47
53	B2RQQ5_MOUSE	Microtubule-associated protein 1B OS=Mus musculus OX=10090 GN=Map1b PE=2 SV=1	270 kDa	< 0.0001	0.26	0.9426	1.0609	1.2229	1.1668	12.65	12.82	13.02	12.96
54	SERA_MOUSE	D-3-phosphoglycerate dehydrogenase OS=Mus musculus OX=10090 GN=Phgdh PE=1 SV=3	57 kDa	0.004	-0.14	1.0081	0.9919	0.9105	0.908	13.33	13.31	13.18	13.18
55	CO1A2_MOUSE	Collagen alpha-2(I) chain OS=Mus musculus OX=10090 GN=Col1a2 PE=1 SV=2	130 kDa	0.66	-0.08	0.9632	1.0382	0.9409	0.9528	12.51	12.62	12.48	12.49
56	Q3UBI6_MOUSE	Uncharacterized protein OS=Mus musculus OX=10090 GN=Rpl7 PE=2 SV=1	31 kDa	0.001	-0.19	1.0264	0.9742	0.8612	0.8915	14.84	14.77	14.59	14.64
57	GLYM_MOUSE	Serine hydroxymethyltransferase, mitochondrial OS=Mus musculus OX=10090 GN=Shmt2 PE=1 SV=1	56 kDa	0.73	0.02	1.0002	0.9998	1.0577	0.9776	14.29	14.29	14.37	14.26
58	STIP1_MOUSE	Stress-induced-phosphoprotein 1 OS=Mus musculus OX=10090 GN=Stip1 PE=1 SV=1	63 kDa	< 0.0001	0.29	0.8995	1.1117	1.2338	1.2107	13.42	13.72	13.87	13.84
59	TCPA_MOUSE	T-complex protein 1 subunit alpha OS=Mus musculus OX=10090 GN=Tcp1 PE=1 SV=3	60 kDa	0.41	-0.04	0.9705	1.0304	0.9716	0.97	13.79	13.87	13.79	13.79
60	G5E924_MOUSE	Heterogeneous nuclear ribonucleoprotein L (Fragment) OS=Mus musculus OX=10090 GN=Hnrnpl PE=1 SV=1	67 kDa	0.002	0.17	1.0165	0.9838	1.1637	1.0906	12.97	12.93	13.17	13.07
61	LMNB1_MOUSE	Lamin-B1 OS=Mus musculus OX=10090 GN=Lmnb1 PE=1 SV=3	67 kDa	< 0.0001	0.2	0.9977	1.0023	1.1587	1.1353	13.07	13.08	13.29	13.26
62	TCPE_MOUSE	T-complex protein 1 subunit epsilon OS=Mus musculus OX=10090 GN=Cct5 PE=1 SV=1	60 kDa	0.39	-0.06	0.9863	1.0139	0.9499	0.9753	14.94	14.98	14.89	14.93
63	CSPG4_MOUSE	Chondroitin sulfate proteoglycan 4 OS=Mus musculus OX=10090 GN=Cspg4 PE=1 SV=3	252 kDa	0.15	0	1.025	0.9756	0.9939	1.0078	12.93	12.86	12.88	12.9
64	NONO_MOUSE	Non-POU domain-containing octamer-binding protein OS=Mus musculus OX=10090 GN=Nono PE=1 SV=3	55 kDa	0.0016	0.18	1.0201	0.9803	1.1575	1.1034	13.49	13.43	13.67	13.6
65	SMHD1_MOUSE	Structural maintenance of chromosomes flexible hinge domain-containing protein 1 OS=Mus musculus OX=10090 GN=Smchd1 PE=1 SV=2	226 kDa	0.039	0.05	1.0426	0.9591	1.0519	1.0156	13.35	13.23	13.36	13.31
66	NUMA1_MOUSE	Nuclear mitotic apparatus protein 1 OS=Mus musculus OX=10090 GN=Numa1 PE=1 SV=1	236 kDa	0.007	0.14	1.0022	0.9978	1.1534	1.0506	13.22	13.22	13.43	13.29
67	ACON_MOUSE	Aconitate hydratase, mitochondrial OS=Mus musculus OX=10090 GN=Aco2 PE=1 SV=1	85 kDa	0.079	0.07	0.988	1.0122	1.0766	1.0275	13.28	13.32	13.41	13.34
68	C1TC_MOUSE	C-1-tetrahydrofolate synthase, cytoplasmic OS=Mus musculus OX=10090 GN=Mthfd1 PE=1 SV=4	101 kDa	0.024	-0.08	1.0096	0.9905	0.959	0.9304	13.7	13.67	13.62	13.58
69	Q5M9J8_MOUSE	MCG13936 OS=Mus musculus OX=10090 GN=Rpl28 PE=1 SV=1	16 kDa	0.00015	-0.39	0.9992	1.0008	0.812	0.7129	14.01	14.01	13.71	13.52
70	Q542X7_MOUSE	Chaperonin subunit 2 (Beta), isoform CRA_a OS=Mus musculus OX=10090 GN=Cct2 PE=1 SV=1	57 kDa	0.001	0.13	0.9829	1.0174	1.0966	1.0992	14.45	14.5	14.61	14.61
71	RS4X_MOUSE	40S ribosomal protein S4, X isoform OS=Mus musculus OX=10090 GN=Rps4x PE=1 SV=2	30 kDa	0.001	-0.3	0.9682	1.0328	0.8436	0.7784	14.52	14.62	14.32	14.21
72	LPPRC_MOUSE	Leucine-rich PPR motif-containing protein, mitochondrial OS=Mus musculus OX=10090 GN=Lrpprc PE=1 SV=2	157 kDa	< 0.0001	0.23	0.9757	1.0249	1.1782	1.1751	13.34	13.41	13.61	13.61
73	Q5YLW3_MOUSE	Ribosomal protein S3, isoform CRA_g OS=Mus musculus OX=10090 GN=Rps3 PE=1 SV=1	27 kDa	0.0019	-0.29	0.9868	1.0134	0.8399	0.7956	13.97	14.01	13.74	13.66
74	MYH9_MOUSE	Myosin-9 OS=Mus musculus OX=10090 GN=Myh9 PE=1 SV=4	226 kDa	0.049	0.19	0.9171	1.0904	1.1575	1.1185	12.64	12.89	12.97	12.92
75	PRP8_MOUSE	Pre-mRNA-processing-splicing factor 8 OS=Mus musculus OX=10090 GN=Prpf8 PE=1 SV=2	274 kDa	0.2	0.1	0.9438	1.0596	1.0985	1.0529	12.98	13.15	13.2	13.14
76	RL27_MOUSE	60S ribosomal protein L27 OS=Mus musculus OX=10090 GN=Rpl27 PE=1 SV=2	16 kDa	0.009	0.26	0.897	1.1148	1.1702	1.2203	12.5	12.81	12.88	12.94
77	RRP5_MOUSE	Protein RRP5 homolog OS=Mus musculus OX=10090 GN=Pdcd11 PE=1 SV=2	208 kDa	0.058	0.07	1.0548	0.9481	1.084	1.0166	13.89	13.74	13.93	13.84
78	ACACA_MOUSE	Acetyl-CoA carboxylase 1 OS=Mus musculus OX=10090 GN=Acaca PE=1 SV=1	265 kDa	0.11	0.07	0.9615	1.0401	1.0052	1.099	12.9	13.02	12.97	13.1
79	H4_MOUSE	Histone H4 OS=Mus musculus OX=10090 GN=Hist1h4a PE=1 SV=2	11 kDa	0.005	-0.25	1.0815	0.9247	0.8417	0.8416	14.24	14.01	13.88	13.88
80	Q6ZPT2_MOUSE	MKIAA1352 protein (Fragment) OS=Mus musculus OX=10090 GN=Lars PE=2 SV=1	138 kDa	0.011	0.17	0.934	1.0707	1.1157	1.1378	12.76	12.96	13.02	13.04
81	RL13_MOUSE	60S ribosomal protein L13 OS=Mus musculus OX=10090 GN=Rpl13 PE=1 SV=3	24 kDa	< 0.0001	-0.37	1.036	0.9652	0.7496	0.8025	14.11	14.01	13.64	13.74
82	RL3_MOUSE	60S ribosomal protein L3 OS=Mus musculus OX=10090 GN=Rpl3 PE=1 SV=3	46 kDa	0.49	-0.04	0.9948	1.0052	0.9942	0.9554	14.4	14.41	14.4	14.34
83	RN213_MOUSE	E3 ubiquitin-protein ligase RNF213 OS=Mus musculus OX=10090 GN=Rnf213 PE=1 SV=2	585 kDa	< 0.0001	0.31	1.0084	0.9917	1.2206	1.2573	12.92	12.9	13.2	13.24
84	A2AM97_MOUSE	Ribosomal protein 10 OS=Mus musculus OX=10090 GN=RP23-436K3.4-001 PE=4 SV=1	25 kDa	0.004	-0.26	1.0629	0.9408	0.8035	0.8721	14.13	13.95	13.72	13.84
85	LEG1_MOUSE	Galectin-1 OS=Mus musculus OX=10090 GN=Lgals1 PE=1 SV=3	15 kDa	0.001	0.37	0.8572	1.1666	1.3105	1.2748	13.54	13.98	14.15	14.11
86	MCM5_MOUSE	DNA replication licensing factor MCM5 OS=Mus musculus OX=10090 GN=Mcm5 PE=1 SV=1	82 kDa	0.00039	-0.16	1.0513	0.9512	0.9065	0.8865	13.65	13.51	13.44	13.41
87	MCM6_MOUSE	DNA replication licensing factor MCM6 OS=Mus musculus OX=10090 GN=Mcm6 PE=1 SV=1	93 kDa	0.002	-0.24	0.9827	1.0176	0.8224	0.871	13.3	13.35	13.05	13.13
88	Q5CZY9_MOUSE	Rps16 protein OS=Mus musculus OX=10090 GN=Rps16 PE=2 SV=1	19 kDa	0.061	-0.22	0.9725	1.0283	0.8667	0.8515	14.21	14.29	14.04	14.02
89	SYVC_MOUSE	Valine--tRNA ligase OS=Mus musculus OX=10090 GN=Vars PE=1 SV=1	140 kDa	0.01	0.13	0.9357	1.0687	1.0939	1.0886	13.03	13.22	13.26	13.25
90	E9Q852_MOUSE	Afadin OS=Mus musculus OX=10090 GN=Afdn PE=1 SV=2	205 kDa	0.028	0.09	1.0171	0.9832	1.0788	1.0511	12.79	12.74	12.88	12.84
91	Q542D9_MOUSE	Transferrin receptor, isoform CRA_a OS=Mus musculus OX=10090 GN=Tfrc PE=1 SV=1	86 kDa	< 0.0001	0.24	0.9463	1.0568	1.1707	1.1914	13.13	13.29	13.44	13.47
92	A0A087WPL5_MOUSE	ATP-dependent RNA helicase A OS=Mus musculus OX=10090 GN=Dhx9 PE=1 SV=1	150 kDa	0.023	0.12	1.0139	0.9863	1.0964	1.0799	14.21	14.17	14.32	14.3
93	A1L333_MOUSE	DEAD (Asp-Glu-Ala-Asp) box polypeptide 5 OS=Mus musculus OX=10090 GN=Ddx5 PE=2 SV=1	69 kDa	0.22	0.07	0.9926	1.0075	1.1028	1.0035	13.78	13.8	13.93	13.8
94	IMB1_MOUSE	Importin subunit beta-1 OS=Mus musculus OX=10090 GN=Kpnb1 PE=1 SV=2	97 kDa	0.11	-0.09	0.9738	1.0269	0.9378	0.9355	13.77	13.85	13.72	13.71
95	Q3TW51_MOUSE	Uncharacterized protein OS=Mus musculus OX=10090 GN=Snd1 PE=2 SV=1	102 kDa	< 0.0001	-0.25	0.9965	1.0035	0.857	0.8294	13.69	13.7	13.47	13.43
96	U520_MOUSE	U5 small nuclear ribonucleoprotein 200 kDa helicase OS=Mus musculus OX=10090 GN=Snrnp200 PE=1 SV=1	245 kDa	0.066	0.11	0.9917	1.0083	1.0688	1.0831	13.34	13.36	13.45	13.47
97	A0A1L1STC6_MOUSE	Nesprin-1 OS=Mus musculus OX=10090 GN=Syne1 PE=1 SV=1	1010 kDa	< 0.0001	0.26	0.9771	1.0234	1.1901	1.2026	12.12	12.18	12.4	12.42
98	Q1WWK3_MOUSE	Hist1h1b protein (Fragment) OS=Mus musculus OX=10090 GN=Hist1h1b PE=2 SV=1	22 kDa	< 0.0001	-0.48	1.0832	0.9232	0.7111	0.7256	14.45	14.22	13.84	13.87
99	Q3TGJ9_MOUSE	Uncharacterized protein OS=Mus musculus OX=10090 GN=Gsn PE=2 SV=1	81 kDa	< 0.0001	-0.35	1.0291	0.9717	0.7611	0.8059	14	13.91	13.56	13.64
100	E9Q0U7_MOUSE	Heat shock protein 105 kDa OS=Mus musculus OX=10090 GN=Hsph1 PE=1 SV=1	92 kDa	0.89	-0.01	0.9536	1.0486	0.9875	0.9999	13.62	13.75	13.67	13.69
101	Q5BLK1_MOUSE	40S ribosomal protein S6 OS=Mus musculus OX=10090 GN=Rps6 PE=1 SV=1	29 kDa	< 0.0001	-0.2	1.0266	0.9741	0.8941	0.8441	14.06	13.99	13.86	13.78
102	RS9_MOUSE	40S ribosomal protein S9 OS=Mus musculus OX=10090 GN=Rps9 PE=1 SV=3	23 kDa	0.062	-0.2	0.9994	1.0006	0.8453	0.8953	13.86	13.86	13.61	13.7
103	B2RSV4_MOUSE	Splicing factor 3b, subunit 3 OS=Mus musculus OX=10090 GN=Sf3b3 PE=2 SV=1	136 kDa	0.16	-0.06	1.0056	0.9944	0.9507	0.9687	13.66	13.64	13.58	13.6
104	EF1G_MOUSE	Elongation factor 1-gamma OS=Mus musculus OX=10090 GN=Eef1g PE=1 SV=3	50 kDa	0.002	-0.28	0.9373	1.0669	0.7901	0.8638	13.95	14.14	13.71	13.83
105	Q58DZ3_MOUSE	MCG20799 OS=Mus musculus OX=10090 GN=Rpl30 PE=1 SV=1	13 kDa	0.00084	-0.36	1.0637	0.9402	0.7954	0.764	13.88	13.7	13.46	13.4
106	TB182_MOUSE	182 kDa tankyrase-1-binding protein OS=Mus musculus OX=10090 GN=Tnks1bp1 PE=1 SV=2	182 kDa	0.038	0.06	1.0061	0.9939	1.0325	1.0559	12.83	12.82	12.87	12.9
107	GDIR1_MOUSE	Rho GDP-dissociation inhibitor 1 OS=Mus musculus OX=10090 GN=Arhgdia PE=1 SV=3	23 kDa	0.019	-0.29	0.926	1.0799	0.8714	0.7708	13.57	13.79	13.48	13.3
108	Q3TI05_MOUSE	Chaperonin containing Tcp1, subunit 6a (Zeta) OS=Mus musculus OX=10090 GN=Cct6a PE=2 SV=1	58 kDa	0.19	-0.05	0.9937	1.0063	0.9753	0.9599	13.94	13.96	13.92	13.89
109	CAND1_MOUSE	Cullin-associated NEDD8-dissociated protein 1 OS=Mus musculus OX=10090 GN=Cand1 PE=1 SV=2	136 kDa	0.047	0.1	0.9377	1.0665	1.0592	1.0918	13.27	13.45	13.44	13.48
110	F8WHM5_MOUSE	Golgi apparatus protein 1 (Fragment) OS=Mus musculus OX=10090 GN=Glg1 PE=1 SV=1	132 kDa	0.75	0.02	1.0374	0.9639	1.0331	0.9935	13.73	13.63	13.73	13.67
111	O70569_MOUSE	Ribosomal protein S14 OS=Mus musculus OX=10090 GN=rps14 PE=3 SV=1	16 kDa	0.00015	-0.32	0.9637	1.0377	0.7375	0.874	12.57	12.68	12.19	12.43
112	C1TM_MOUSE	Monofunctional C1-tetrahydrofolate synthase, mitochondrial OS=Mus musculus OX=10090 GN=Mthfd1l PE=1 SV=2	106 kDa	< 0.0001	0.18	0.9996	1.0004	1.1862	1.0875	13.43	13.43	13.68	13.55
113	DDX21_MOUSE	Nucleolar RNA helicase 2 OS=Mus musculus OX=10090 GN=Ddx21 PE=1 SV=3	94 kDa	0.001	0.18	0.9455	1.0576	1.2221	1.0494	13.94	14.1	14.31	14.09
114	E9Q2X6_MOUSE	Structural maintenance of chromosomes protein OS=Mus musculus OX=10090 GN=Smc4 PE=1 SV=1	144 kDa	0.79	0.01	0.9682	1.0328	1.0175	0.9958	13.39	13.49	13.47	13.43
115	PRP6_MOUSE	Pre-mRNA-processing factor 6 OS=Mus musculus OX=10090 GN=Prpf6 PE=1 SV=1	107 kDa	0.027	-0.11	1.0482	0.954	0.9214	0.9362	13.84	13.71	13.66	13.68
116	TKT_MOUSE	Transketolase OS=Mus musculus OX=10090 GN=Tkt PE=1 SV=1	68 kDa	0.004	-0.23	0.9544	1.0477	0.9152	0.7919	14.04	14.17	13.98	13.77
117	CKAP4_MOUSE	Cytoskeleton-associated protein 4 OS=Mus musculus OX=10090 GN=Ckap4 PE=1 SV=2	64 kDa	0.042	0.1	0.9761	1.0245	1.1086	1.0318	13.71	13.78	13.89	13.79
118	DLDH_MOUSE	Dihydrolipoyl dehydrogenase, mitochondrial OS=Mus musculus OX=10090 GN=Dld PE=1 SV=2	54 kDa	0.39	0.05	1.0706	0.9341	1.0868	0.9925	13.79	13.59	13.81	13.68
119	Q71LX8_MOUSE	Heat shock protein 84b OS=Mus musculus OX=10090 GN=Hsp90ab1 PE=1 SV=1	83 kDa	0.21	0.09	0.9644	1.0369	1.0181	1.1182	13.4	13.5	13.48	13.61
120	SYNE2_MOUSE	Nesprin-2 OS=Mus musculus OX=10090 GN=Syne2 PE=1 SV=2	783 kDa	0.0027	0.13	0.9648	1.0365	1.1033	1.0856	12.6	12.7	12.79	12.77
121	TAGL2_MOUSE	Transgelin-2 OS=Mus musculus OX=10090 GN=Tagln2 PE=1 SV=4	22 kDa	0.022	0.2	0.9374	1.0668	1.1473	1.1468	12.55	12.73	12.84	12.84
122	TPIS_MOUSE	Triosephosphate isomerase OS=Mus musculus OX=10090 GN=Tpi1 PE=1 SV=4	32 kDa	0.0037	-0.3	0.994	1.0061	0.8064	0.8207	13.59	13.6	13.29	13.31
123	BAZ1B_MOUSE	Tyrosine-protein kinase BAZ1B OS=Mus musculus OX=10090 GN=Baz1b PE=1 SV=2	171 kDa	0.81	0	1.0272	0.9736	1.0171	0.9873	13.04	12.96	13.02	12.98
124	FKBP4_MOUSE	Peptidyl-prolyl cis-trans isomerase FKBP4 OS=Mus musculus OX=10090 GN=Fkbp4 PE=1 SV=5	52 kDa	0.49	0.04	0.9762	1.0244	0.9841	1.0781	13.29	13.35	13.3	13.43
125	HS74L_MOUSE	Heat shock 70 kDa protein 4L OS=Mus musculus OX=10090 GN=Hspa4l PE=1 SV=2	94 kDa	0.055	0.09	1.0323	0.9687	1.0961	1.0365	14	13.91	14.08	14
126	PDC6I_MOUSE	Programmed cell death 6-interacting protein OS=Mus musculus OX=10090 GN=Pdcd6ip PE=1 SV=3	96 kDa	0.001	0.22	0.9462	1.0568	1.1944	1.1423	13.39	13.55	13.73	13.66
127	D3Z0M9_MOUSE	DEAD (Asp-Glu-Ala-Asp) box polypeptide 23 OS=Mus musculus OX=10090 GN=Ddx23 PE=1 SV=1	95 kDa	0.72	0.01	1.0374	0.964	1.0315	0.984	13.58	13.48	13.57	13.51
128	P00761.1	Trypsin precursor cRAP	24 kDa	< 0.0001	-0.31	1.0343	0.9668	0.7456	0.8731	13.12	13.02	12.64	12.87
129	SYYC_MOUSE	Tyrosine--tRNA ligase, cytoplasmic OS=Mus musculus OX=10090 GN=Yars PE=1 SV=3	59 kDa	0.004	0.17	0.895	1.1173	1.1102	1.1473	13.52	13.84	13.83	13.88
130	CTRO_MOUSE	Citron Rho-interacting kinase OS=Mus musculus OX=10090 GN=Cit PE=1 SV=3	235 kDa	0.35	-0.03	1.0283	0.9725	0.9688	0.9902	13.38	13.3	13.29	13.32
131	MCM7_MOUSE	DNA replication licensing factor MCM7 OS=Mus musculus OX=10090 GN=Mcm7 PE=1 SV=1	81 kDa	0.87	-0.03	1.0189	0.9815	1.0987	0.8747	12.9	12.85	13.01	12.68
132	NEDD4_MOUSE	E3 ubiquitin-protein ligase NEDD4 OS=Mus musculus OX=10090 GN=Nedd4 PE=1 SV=3	103 kDa	0.28	-0.07	1.0085	0.9915	0.9723	0.9276	13.33	13.3	13.27	13.21
133	Q544Z3_MOUSE	Heterogeneous nuclear ribonucleoprotein A/B, isoform CRA_c OS=Mus musculus OX=10090 GN=Hnrnpab PE=1 SV=1	31 kDa	0.001	-0.3	1.0055	0.9946	0.8226	0.8034	13.47	13.46	13.18	13.15
134	RCC2_MOUSE	Protein RCC2 OS=Mus musculus OX=10090 GN=Rcc2 PE=1 SV=1	56 kDa	0.00071	-0.24	0.969	1.032	0.8414	0.8569	13.46	13.55	13.26	13.28
135	A0A0R4J0Z1_MOUSE	Protein disulfide-isomerase A4 OS=Mus musculus OX=10090 GN=Pdia4 PE=1 SV=1	72 kDa	< 0.0001	-0.52	1.0683	0.936	0.7119	0.6844	14.23	14.04	13.64	13.58
136	EEA1_MOUSE	Early endosome antigen 1 OS=Mus musculus OX=10090 GN=Eea1 PE=1 SV=2	161 kDa	< 0.0001	0.17	0.9998	1.0002	1.1399	1.1175	13.03	13.03	13.22	13.19
137	FUBP2_MOUSE	Far upstream element-binding protein 2 OS=Mus musculus OX=10090 GN=Khsrp PE=1 SV=2	77 kDa	0.65	0	0.9939	1.0061	1.0162	0.987	12.69	12.71	12.72	12.68
138	LEG3_MOUSE	Galectin-3 OS=Mus musculus OX=10090 GN=Lgals3 PE=1 SV=3	28 kDa	0.8	0.02	1.0189	0.9814	1.0006	1.0307	13.06	13	13.03	13.07
139	MSH6_MOUSE	DNA mismatch repair protein Msh6 OS=Mus musculus OX=10090 GN=Msh6 PE=1 SV=3	151 kDa	< 0.0001	0.19	0.9978	1.0022	1.1273	1.1586	13.05	13.06	13.23	13.27
140	SMCA5_MOUSE	SWI/SNF-related matrix-associated actin-dependent regulator of chromatin subfamily A member 5 OS=Mus musculus OX=10090 GN=Smarca5 PE=1 SV=1	122 kDa	< 0.0001	0.33	0.9724	1.0283	1.2688	1.2497	13.28	13.36	13.66	13.64
141	MYO1C_MOUSE	Unconventional myosin-Ic OS=Mus musculus OX=10090 GN=Myo1c PE=1 SV=2	122 kDa	< 0.0001	-0.41	1.0361	0.9652	0.7516	0.7579	13.8	13.69	13.33	13.34
142	PA2G4_MOUSE	Proliferation-associated protein 2G4 OS=Mus musculus OX=10090 GN=Pa2g4 PE=1 SV=3	44 kDa	0.72	-0.07	0.9007	1.1102	0.9661	0.942	12.8	13.1	12.9	12.87
143	Q3UK83_MOUSE	Uncharacterized protein OS=Mus musculus OX=10090 GN=Hnrnpa1 PE=2 SV=1	39 kDa	0.01	0.27	0.963	1.0385	1.2593	1.1584	13.02	13.13	13.41	13.29
144	IF2B1_MOUSE	Insulin-like growth factor 2 mRNA-binding protein 1 OS=Mus musculus OX=10090 GN=Igf2bp1 PE=1 SV=1	63 kDa	< 0.0001	0.22	1.0051	0.9949	1.1753	1.1538	13.04	13.03	13.27	13.24
145	NCPR_MOUSE	NADPH--cytochrome P450 reductase OS=Mus musculus OX=10090 GN=Por PE=1 SV=2	77 kDa	< 0.0001	0.24	1.019	0.9814	1.182	1.1719	13.78	13.72	13.99	13.98
146	Q3TXE5_MOUSE	Uncharacterized protein OS=Mus musculus OX=10090 GN=Canx PE=2 SV=1	67 kDa	0.00036	0.44	0.9603	1.0413	1.457	1.2587	13.5	13.61	14.1	13.89
147	A0A1W2P6F6_MOUSE	Myosin light polypeptide 6 OS=Mus musculus OX=10090 GN=Myl6 PE=1 SV=1	17 kDa	0.29	-0.11	0.9988	1.0012	0.9175	0.9374	12.69	12.69	12.57	12.6
148	ELYS_MOUSE	Protein ELYS OS=Mus musculus OX=10090 GN=Ahctf1 PE=1 SV=1	248 kDa	0.001	-0.21	1.0572	0.9459	0.8663	0.8612	12.68	12.52	12.39	12.39
149	KIF4_MOUSE	Chromosome-associated kinesin KIF4 OS=Mus musculus OX=10090 GN=Kif4 PE=1 SV=3	140 kDa	0.031	-0.09	1.0108	0.9894	0.9378	0.9394	12.99	12.96	12.88	12.88
150	PRC2A_MOUSE	Protein PRRC2A OS=Mus musculus OX=10090 GN=Prrc2a PE=1 SV=1	229 kDa	0.002	-0.14	1.0241	0.9764	0.9151	0.898	12.94	12.87	12.77	12.75
151	Q3UK61_MOUSE	Succinyl-CoA:3-ketoacid-coenzyme A transferase OS=Mus musculus OX=10090 GN=Oxct1 PE=2 SV=1	56 kDa	0.5	-0.13	1.0955	0.9129	0.9289	0.8972	13.57	13.31	13.33	13.28
152	Q5SV02_MOUSE	DNA repair protein RAD50 OS=Mus musculus OX=10090 GN=Rad50 PE=1 SV=1	154 kDa	0.35	0.05	1.0307	0.9702	1.0165	1.0588	13.69	13.6	13.67	13.73
153	6PGD_MOUSE	6-phosphogluconate dehydrogenase, decarboxylating OS=Mus musculus OX=10090 GN=Pgd PE=1 SV=3	53 kDa	0.001	-0.16	0.981	1.0194	0.8907	0.9048	14.19	14.25	14.05	14.07
154	A0A0R4J0V5_MOUSE	DNA-directed RNA polymerase subunit OS=Mus musculus OX=10090 GN=Polr2a PE=1 SV=1	213 kDa	0.26	-0.04	1.0411	0.9606	0.9732	0.9751	13.05	12.93	12.95	12.95
155	B2RWW2_MOUSE	Golgb1 protein OS=Mus musculus OX=10090 GN=Golgb1 PE=2 SV=1	370 kDa	0.006	0.15	1.0069	0.9932	1.1164	1.1011	12.46	12.44	12.6	12.58
156	COPA_MOUSE	Coatomer subunit alpha OS=Mus musculus OX=10090 GN=Copa PE=1 SV=2	138 kDa	< 0.0001	0.4	0.8697	1.1499	1.304	1.3312	12.5	12.9	13.08	13.11
157	G5E866_MOUSE	Splicing factor 3B subunit 1 OS=Mus musculus OX=10090 GN=Sf3b1 PE=1 SV=1	146 kDa	0.37	0.05	0.9839	1.0163	1.0708	1.0025	13.76	13.8	13.88	13.78
158	NUP93_MOUSE	Nuclear pore complex protein Nup93 OS=Mus musculus OX=10090 GN=Nup93 PE=1 SV=1	93 kDa	0.48	0.05	0.9672	1.0339	1.0045	1.0602	13.37	13.47	13.42	13.5
159	PCNA_MOUSE	Proliferating cell nuclear antigen OS=Mus musculus OX=10090 GN=Pcna PE=1 SV=2	29 kDa	0.23	-0.06	1.0339	0.9672	0.9809	0.9434	13.73	13.63	13.65	13.6
160	PHB2_MOUSE	Prohibitin-2 OS=Mus musculus OX=10090 GN=Phb2 PE=1 SV=1	33 kDa	0.43	-0.07	1.0267	0.974	0.9306	0.9724	13.64	13.56	13.49	13.56
161	Q3UI57_MOUSE	DNA helicase OS=Mus musculus OX=10090 GN=Mcm3 PE=1 SV=1	92 kDa	< 0.0001	-0.2	1.0028	0.9972	0.8873	0.8556	14.03	14.02	13.86	13.8
162	SYIC_MOUSE	Isoleucine--tRNA ligase, cytoplasmic OS=Mus musculus OX=10090 GN=Iars PE=1 SV=2	144 kDa	0.65	0.02	0.9668	1.0343	1.0025	1.0279	13.9	14	13.95	13.99
163	SYK_MOUSE	Lysine--tRNA ligase OS=Mus musculus OX=10090 GN=Kars PE=1 SV=1	68 kDa	0.26	-0.13	0.9575	1.0443	0.8937	0.9285	14.22	14.34	14.12	14.17
164	DHX15_MOUSE	Pre-mRNA-splicing factor ATP-dependent RNA helicase DHX15 OS=Mus musculus OX=10090 GN=Dhx15 PE=1 SV=2	91 kDa	0.96	0	1.0544	0.9484	1.0086	0.9925	12.93	12.78	12.87	12.84
165	GARS_MOUSE	Glycine--tRNA ligase OS=Mus musculus OX=10090 GN=Gars PE=1 SV=1	82 kDa	0.12	0.11	0.9493	1.0534	1.0997	1.0651	13.09	13.24	13.3	13.26
166	MCM2_MOUSE	DNA replication licensing factor MCM2 OS=Mus musculus OX=10090 GN=Mcm2 PE=1 SV=3	102 kDa	0.39	-0.05	1.0138	0.9864	0.9585	0.9794	13.65	13.61	13.57	13.6
167	Q3TF87_MOUSE	Uncharacterized protein OS=Mus musculus OX=10090 GN=Dars PE=2 SV=1	57 kDa	0.1	0.08	0.9545	1.0477	1.0139	1.1069	13.41	13.55	13.5	13.63
168	A2RRK3_MOUSE	Slk protein OS=Mus musculus OX=10090 GN=Slk PE=2 SV=1	138 kDa	0.25	0.06	0.9851	1.0151	1.0435	1.038	13.38	13.42	13.46	13.45
169	ATRX_MOUSE	Transcriptional regulator ATRX OS=Mus musculus OX=10090 GN=Atrx PE=1 SV=3	279 kDa	0.001	0.21	1.064	0.9399	1.1584	1.1506	12.82	12.64	12.94	12.93
170	DDX46_MOUSE	Probable ATP-dependent RNA helicase DDX46 OS=Mus musculus OX=10090 GN=Ddx46 PE=1 SV=2	117 kDa	0.99	-0.01	1.0215	0.979	0.9919	0.9898	13.54	13.48	13.5	13.49
171	G3X956_MOUSE	Suppressor of Ty 16 OS=Mus musculus OX=10090 GN=Supt16 PE=1 SV=1	120 kDa	0.026	0.19	0.9632	1.0382	1.1288	1.155	12.8	12.91	13.03	13.06
172	LONM_MOUSE	Lon protease homolog, mitochondrial OS=Mus musculus OX=10090 GN=Lonp1 PE=1 SV=2	106 kDa	0.002	-0.19	1.0422	0.9595	0.8773	0.8816	13.71	13.59	13.46	13.47
173	MTA2_MOUSE	Metastasis-associated protein MTA2 OS=Mus musculus OX=10090 GN=Mta2 PE=1 SV=1	75 kDa	0.4	-0.05	1.0172	0.9831	0.9726	0.9585	13.04	12.99	12.98	12.96
174	CHD4_MOUSE	Chromodomain-helicase-DNA-binding protein 4 OS=Mus musculus OX=10090 GN=Chd4 PE=1 SV=1	218 kDa	0.67	0.03	0.9957	1.0043	1.0145	1.0279	13.46	13.47	13.48	13.5
175	PYRG1_MOUSE	CTP synthase 1 OS=Mus musculus OX=10090 GN=Ctps1 PE=1 SV=2	67 kDa	0.15	0.17	0.918	1.0893	1.1916	1.0615	13.77	14.02	14.15	13.98
176	Q91V55_MOUSE	40S ribosomal protein S5 OS=Mus musculus OX=10090 GN=Rps5 PE=1 SV=1	23 kDa	< 0.0001	-0.33	1.0532	0.9495	0.8049	0.7815	14.47	14.32	14.08	14.04
177	RL34_MOUSE	60S ribosomal protein L34 OS=Mus musculus OX=10090 GN=Rpl34 PE=1 SV=2	13 kDa	< 0.0001	-0.5	1.0518	0.9507	0.7085	0.7069	14.44	14.29	13.87	13.86
178	RL35A_MOUSE	60S ribosomal protein L35a OS=Mus musculus OX=10090 GN=Rpl35a PE=1 SV=2	13 kDa	0.011	-0.34	0.9713	1.0295	0.7276	0.857	13.79	13.87	13.37	13.6
179	AATM_MOUSE	Aspartate aminotransferase, mitochondrial OS=Mus musculus OX=10090 GN=Got2 PE=1 SV=1	47 kDa	0.75	0.02	1.0778	0.9278	1.0376	0.9927	14.3	14.09	14.25	14.18
180	G6PI_MOUSE	Glucose-6-phosphate isomerase OS=Mus musculus OX=10090 GN=Gpi PE=1 SV=4	63 kDa	0.023	-0.2	1.0134	0.9868	0.83	0.9161	14.1	14.06	13.81	13.95
181	PUR2_MOUSE	Trifunctional purine biosynthetic protein adenosine-3 OS=Mus musculus OX=10090 GN=Gart PE=1 SV=3	108 kDa	< 0.0001	-0.4	1.0558	0.9471	0.7399	0.7731	13.89	13.73	13.37	13.44
182	Q5BLJ7_MOUSE	MCG10205 OS=Mus musculus OX=10090 GN=Rps13 PE=1 SV=1	17 kDa	0.31	-0.13	0.9662	1.0349	0.8926	0.9302	13.78	13.88	13.67	13.73
183	Q5FWB6_MOUSE	60S acidic ribosomal protein P0 OS=Mus musculus OX=10090 GN=Rplp0 PE=2 SV=1	34 kDa	0.00019	-0.46	1.0362	0.9651	0.6843	0.7695	13.12	13.01	12.52	12.69
184	A0A1S6GWH4_MOUSE	Uncharacterized protein OS=Mus musculus OX=10090 GN=Nsun2 PE=2 SV=1	88 kDa	0.25	0.04	1.0149	0.9853	1.0558	1.0047	12.48	12.44	12.54	12.46
185	AMPL_MOUSE	Cytosol aminopeptidase OS=Mus musculus OX=10090 GN=Lap3 PE=1 SV=3	56 kDa	0.15	-0.1	1.0015	0.9985	0.9221	0.9415	13.24	13.24	13.12	13.15
186	G3UVV4_MOUSE	Hexokinase 1, isoform CRA_f OS=Mus musculus OX=10090 GN=Hk1 PE=1 SV=1	102 kDa	0.1	-0.06	1.0294	0.9714	0.9689	0.9493	14.2	14.11	14.11	14.08
187	MTAP_MOUSE	S-methyl-5'-thioadenosine phosphorylase OS=Mus musculus OX=10090 GN=Mtap PE=1 SV=1	31 kDa	< 0.0001	-0.57	1.0062	0.9938	0.6867	0.6603	14.29	14.27	13.73	13.68
188	PLXB2_MOUSE	Plexin-B2 OS=Mus musculus OX=10090 GN=Plxnb2 PE=1 SV=1	206 kDa	0.73	0.02	1.0073	0.9928	1.0318	0.9955	12.8	12.78	12.84	12.79
189	PRDX1_MOUSE	Peroxiredoxin-1 OS=Mus musculus OX=10090 GN=Prdx1 PE=1 SV=1	22 kDa	0.033	0.18	0.9053	1.1047	1.1326	1.1277	13.87	14.16	14.2	14.19
190	RS8_MOUSE	40S ribosomal protein S8 OS=Mus musculus OX=10090 GN=Rps8 PE=1 SV=2	24 kDa	0.38	0.06	0.9985	1.0016	1.0205	1.0593	13.4	13.4	13.43	13.48
191	UHRF1_MOUSE	E3 ubiquitin-protein ligase UHRF1 OS=Mus musculus OX=10090 GN=Uhrf1 PE=1 SV=2	88 kDa	0.25	-0.15	0.9906	1.0095	0.9834	0.8249	13.47	13.5	13.46	13.21
192	B1AUX2_MOUSE	Host cell factor 1 OS=Mus musculus OX=10090 GN=Hcfc1 PE=1 SV=1	215 kDa	0.026	-0.1	1.0011	0.9989	0.9283	0.9314	13	12.99	12.89	12.89
193	DHB4_MOUSE	Peroxisomal multifunctional enzyme type 2 OS=Mus musculus OX=10090 GN=Hsd17b4 PE=1 SV=3	79 kDa	0.42	0.05	1.0499	0.9524	1.0725	0.9998	13.26	13.12	13.29	13.19
194	IQGA1_MOUSE	Ras GTPase-activating-like protein IQGAP1 OS=Mus musculus OX=10090 GN=Iqgap1 PE=1 SV=2	189 kDa	0.049	0.1	1.0214	0.9791	1.0667	1.0726	13.2	13.13	13.26	13.27
195	KINH_MOUSE	Kinesin-1 heavy chain OS=Mus musculus OX=10090 GN=Kif5b PE=1 SV=3	110 kDa	< 0.0001	0.35	0.9528	1.0495	1.2835	1.2717	12.7	12.84	13.13	13.12
196	PUR9_MOUSE	Bifunctional purine biosynthesis protein PURH OS=Mus musculus OX=10090 GN=Atic PE=1 SV=2	64 kDa	0.87	0.01	0.918	1.0894	1.0151	0.9984	13.37	13.62	13.52	13.49
197	Q3TZI5_MOUSE	DNA mismatch repair protein OS=Mus musculus OX=10090 GN=Msh2 PE=1 SV=1	104 kDa	0.008	0.15	0.9994	1.0006	1.0773	1.1364	13.37	13.37	13.48	13.56
198	Q3U4X8_MOUSE	DNA ligase OS=Mus musculus OX=10090 GN=Lig1 PE=1 SV=1	104 kDa	0.027	-0.15	0.9992	1.0008	0.8682	0.9403	13.43	13.43	13.23	13.34
199	Q3U741_MOUSE	DEAD (Asp-Glu-Ala-Asp) box polypeptide 17, isoform CRA_a OS=Mus musculus OX=10090 GN=Ddx17 PE=1 SV=1	73 kDa	0.86	0	1.0597	0.9437	1.0379	0.9637	13	12.83	12.97	12.86
200	Q5RKP4_MOUSE	Dolichyl-diphosphooligosaccharide--protein glycosyltransferase subunit 1 (Fragment) OS=Mus musculus OX=10090 GN=Rpn1 PE=2 SV=1	68 kDa	0.17	0.09	1.0184	0.982	1.1387	1.0003	13.59	13.54	13.75	13.57
201	QCR2_MOUSE	Cytochrome b-c1 complex subunit 2, mitochondrial OS=Mus musculus OX=10090 GN=Uqcrc2 PE=1 SV=1	48 kDa	0.015	-0.15	1.0415	0.9602	0.918	0.8891	13.74	13.62	13.56	13.51
202	A1A4T2_MOUSE	Alpha glucosidase 2 alpha neutral subunit OS=Mus musculus OX=10090 GN=Ganab PE=2 SV=1	109 kDa	0.87	-0.01	0.9659	1.0353	0.9676	1.0157	13.11	13.21	13.11	13.18
203	A2AQR0_MOUSE	Glycerol-3-phosphate dehydrogenase OS=Mus musculus OX=10090 GN=Gpd2 PE=1 SV=1	83 kDa	0.79	-0.09	1.1287	0.886	0.9372	0.9422	13.03	12.68	12.76	12.77
204	CNOT1_MOUSE	CCR4-NOT transcription complex subunit 1 OS=Mus musculus OX=10090 GN=Cnot1 PE=1 SV=2	267 kDa	0.0045	0.14	0.9338	1.0709	1.0782	1.128	12.58	12.78	12.79	12.86
205	DHX30_MOUSE	Putative ATP-dependent RNA helicase DHX30 OS=Mus musculus OX=10090 GN=Dhx30 PE=1 SV=1	137 kDa	0.88	0.01	0.9931	1.0069	0.9559	1.0609	12.93	12.95	12.88	13.03
206	NSF_MOUSE	Vesicle-fusing ATPase OS=Mus musculus OX=10090 GN=Nsf PE=1 SV=2	83 kDa	0.23	0.07	1.0261	0.9746	1.0787	1.0269	13.13	13.06	13.2	13.13
207	RRP12_MOUSE	RRP12-like protein OS=Mus musculus OX=10090 GN=Rrp12 PE=1 SV=1	143 kDa	0.45	0.04	0.9611	1.0405	1.0353	1.0157	13.35	13.46	13.45	13.43
208	SRC8_MOUSE	Src substrate cortactin OS=Mus musculus OX=10090 GN=Cttn PE=1 SV=2	61 kDa	0.002	0.17	0.9582	1.0437	1.1255	1.1262	13.15	13.28	13.39	13.39
209	ANXA5_MOUSE	Annexin A5 OS=Mus musculus OX=10090 GN=Anxa5 PE=1 SV=1	36 kDa	0.044	0.26	0.8869	1.1275	1.2276	1.1691	13.09	13.44	13.56	13.49
210	AP2A2_MOUSE	AP-2 complex subunit alpha-2 OS=Mus musculus OX=10090 GN=Ap2a2 PE=1 SV=2	104 kDa	0.002	0.13	1.0201	0.9803	1.0967	1.096	12.97	12.91	13.07	13.07
211	EFGM_MOUSE	Elongation factor G, mitochondrial OS=Mus musculus OX=10090 GN=Gfm1 PE=1 SV=1	84 kDa	< 0.0001	0.28	1.0261	0.9746	1.2516	1.1773	13.57	13.5	13.86	13.77
212	EIF3C_MOUSE	Eukaryotic translation initiation factor 3 subunit C OS=Mus musculus OX=10090 GN=Eif3c PE=1 SV=1	106 kDa	0.076	0.33	0.9561	1.0459	1.2265	1.2837	13.32	13.45	13.68	13.75
213	RENT1_MOUSE	Regulator of nonsense transcripts 1 OS=Mus musculus OX=10090 GN=Upf1 PE=1 SV=2	124 kDa	0.47	0.04	1.0177	0.9826	0.9953	1.059	13.06	13.01	13.03	13.12
214	RS28_MOUSE	40S ribosomal protein S28 OS=Mus musculus OX=10090 GN=Rps28 PE=1 SV=1	8 kDa	0.084	-0.39	0.9339	1.0708	0.6197	0.9357	14.03	14.22	13.44	14.03
215	S4R1M2_MOUSE	Scaffold attachment factor B1 OS=Mus musculus OX=10090 GN=Safb PE=1 SV=1	105 kDa	0.024	-0.15	1.0305	0.9704	0.9141	0.8896	13.84	13.75	13.67	13.63
216	XPO2_MOUSE	Exportin-2 OS=Mus musculus OX=10090 GN=Cse1l PE=1 SV=1	110 kDa	< 0.0001	0.33	0.8987	1.1127	1.2283	1.2801	13.15	13.46	13.6	13.66
217	DDX1_MOUSE	ATP-dependent RNA helicase DDX1 OS=Mus musculus OX=10090 GN=Ddx1 PE=1 SV=1	83 kDa	0.066	0.14	0.9051	1.1048	1.1471	1.0596	12.64	12.93	12.98	12.87
218	E9Q3X0_MOUSE	Major vault protein OS=Mus musculus OX=10090 GN=Mvp PE=1 SV=1	97 kDa	0.011	0.12	0.9448	1.0584	1.063	1.1123	13.11	13.28	13.28	13.35
219	E9QML5_MOUSE	Zinc finger protein 638 OS=Mus musculus OX=10090 GN=Zfp638 PE=1 SV=2	218 kDa	0.002	0.21	0.9828	1.0175	1.2087	1.1114	12.56	12.61	12.86	12.73
220	FSCN1_MOUSE	Fascin OS=Mus musculus OX=10090 GN=Fscn1 PE=1 SV=4	55 kDa	0.49	-0.03	0.9631	1.0383	0.9523	1.0051	13.57	13.68	13.55	13.63
221	IF2G_MOUSE	Eukaryotic translation initiation factor 2 subunit 3, X-linked OS=Mus musculus OX=10090 GN=Eif2s3x PE=1 SV=2	51 kDa	0.017	-0.15	1.0743	0.9308	0.9055	0.8924	14.39	14.18	14.14	14.12
222	Q571F9_MOUSE	MKIAA4115 protein (Fragment) OS=Mus musculus OX=10090 GN=G3bp1 PE=2 SV=1	56 kDa	0.004	-0.26	0.9327	1.0722	0.9066	0.7675	12.7	12.9	12.66	12.42
223	Q5FW97_MOUSE	Enolase 1, alpha non-neuron OS=Mus musculus OX=10090 GN=EG433182 PE=1 SV=1	47 kDa	0.01	-0.38	1.0531	0.9496	0.7771	0.7623	14.64	14.49	14.2	14.18
224	A0A0J9YUD5_MOUSE	Nucleoporin 205 OS=Mus musculus OX=10090 GN=Nup205 PE=1 SV=1	233 kDa	0.038	0.13	1.0135	0.9867	1.0372	1.1493	12.92	12.88	12.95	13.1
225	AOFA_MOUSE	Amine oxidase [flavin-containing] A OS=Mus musculus OX=10090 GN=Maoa PE=1 SV=3	60 kDa	0.69	0.01	0.9834	1.0169	1.0012	1.0172	13.38	13.43	13.41	13.43
226	B2RSW8_MOUSE	Pericentriolar material 1, isoform CRA_b OS=Mus musculus OX=10090 GN=Pcm1 PE=2 SV=1	229 kDa	0.27	-0.06	1.052	0.9506	0.9575	0.956	12.83	12.69	12.7	12.7
227	BD1L1_MOUSE	Biorientation of chromosomes in cell division protein 1-like 1 OS=Mus musculus OX=10090 GN=Bod1l PE=1 SV=1	327 kDa	0.16	0.08	1.017	0.9833	1.0703	1.0412	12.71	12.66	12.79	12.75
228	DPYL2_MOUSE	Dihydropyrimidinase-related protein 2 OS=Mus musculus OX=10090 GN=Dpysl2 PE=1 SV=2	62 kDa	0.0058	-0.17	1.0023	0.9977	0.8857	0.8924	12.11	12.11	11.94	11.95
229	E9Q9E1_MOUSE	Eukaryotic translation initiation factor 4 gamma 1 OS=Mus musculus OX=10090 GN=Eif4g1 PE=1 SV=1	175 kDa	0.054	-0.1	1.0185	0.9819	0.9061	0.9597	13.5	13.45	13.34	13.42
230	ECHA_MOUSE	Trifunctional enzyme subunit alpha, mitochondrial OS=Mus musculus OX=10090 GN=Hadha PE=1 SV=1	83 kDa	0.49	0.05	1.0485	0.9538	1.0745	0.9914	13.97	13.83	14	13.88
231	G3X922_MOUSE	DnaJ heat shock protein family (Hsp40) member C13 OS=Mus musculus OX=10090 GN=Dnajc13 PE=1 SV=1	254 kDa	0.34	-0.09	1.0814	0.9248	0.9159	0.9669	12.69	12.46	12.45	12.53
232	GRDN_MOUSE	Girdin OS=Mus musculus OX=10090 GN=Ccdc88a PE=1 SV=2	216 kDa	0.011	0.19	0.9924	1.0077	1.1461	1.1287	12.54	12.56	12.75	12.73
233	Q3UJJ8_MOUSE	Uncharacterized protein (Fragment) OS=Mus musculus OX=10090 GN=Rdx PE=2 SV=1	76 kDa	< 0.0001	0.42	0.9368	1.0674	1.3284	1.3501	14.24	14.42	14.74	14.76
234	Q4FZH2_MOUSE	MCG50660, isoform CRA_a OS=Mus musculus OX=10090 GN=Rpl26 PE=1 SV=1	17 kDa	0.002	-0.32	1.0045	0.9955	0.7736	0.8268	14.48	14.47	14.1	14.2
235	RACK1_MOUSE	Receptor of activated protein C kinase 1 OS=Mus musculus OX=10090 GN=Rack1 PE=1 SV=3	35 kDa	0.74	0.02	0.9544	1.0478	0.9888	1.0355	14.16	14.29	14.21	14.28
236	TOP1_MOUSE	DNA topoisomerase 1 OS=Mus musculus OX=10090 GN=Top1 PE=1 SV=2	91 kDa	0.00065	0.23	0.9773	1.0232	1.202	1.1394	13.3	13.36	13.59	13.52
237	A0A0G2JGW9_MOUSE	Far upstream element-binding protein 1 OS=Mus musculus OX=10090 GN=Fubp1 PE=1 SV=1	68 kDa	0.21	0.06	0.9711	1.0298	1.0814	1.0049	13.13	13.21	13.28	13.17
238	B9EHJ3_MOUSE	Tight junction protein ZO-1 OS=Mus musculus OX=10090 GN=Tjp1 PE=1 SV=1	189 kDa	0.16	0.08	1.017	0.9833	1.0509	1.0667	12.74	12.69	12.78	12.8
239	BCLF1_MOUSE	Bcl-2-associated transcription factor 1 OS=Mus musculus OX=10090 GN=Bclaf1 PE=1 SV=2	106 kDa	0.051	0.13	0.9802	1.0202	1.1669	1.0263	13.11	13.17	13.37	13.18
240	CAVN1_MOUSE	Caveolae-associated protein 1 OS=Mus musculus OX=10090 GN=Cavin1 PE=1 SV=1	44 kDa	0.007	0.26	1.005	0.995	1.2159	1.1847	14.11	14.1	14.39	14.35
241	A2ANY6_MOUSE	Midasin OS=Mus musculus OX=10090 GN=Mdn1 PE=1 SV=1	630 kDa	0.68	0.02	1.029	0.9718	0.9966	1.0343	12.73	12.65	12.68	12.74
242	ABCF1_MOUSE	ATP-binding cassette sub-family F member 1 OS=Mus musculus OX=10090 GN=Abcf1 PE=1 SV=1	95 kDa	0.77	-0.02	1.0141	0.9861	0.9891	0.9892	13	12.96	12.97	12.97
243	ABCF2_MOUSE	ATP-binding cassette sub-family F member 2 OS=Mus musculus OX=10090 GN=Abcf2 PE=1 SV=1	72 kDa	0.0082	-0.13	1.0454	0.9566	0.9062	0.9174	13.16	13.03	12.95	12.97
244	ATAD5_MOUSE	ATPase family AAA domain-containing protein 5 OS=Mus musculus OX=10090 GN=Atad5 PE=1 SV=1	204 kDa	0.13	0.14	0.9495	1.0532	1.1367	1.0646	11.94	12.09	12.2	12.11
245	COPD_MOUSE	Coatomer subunit delta OS=Mus musculus OX=10090 GN=Arcn1 PE=1 SV=2	57 kDa	0.98	0	1.0315	0.9695	1.0084	0.9862	13.77	13.68	13.74	13.7
246	E9PZM7_MOUSE	SR-related CTD-associated factor 11 OS=Mus musculus OX=10090 GN=Scaf11 PE=1 SV=1	162 kDa	< 0.0001	0.38	0.9587	1.0431	1.3449	1.2522	12.94	13.07	13.43	13.33
247	F10A1_MOUSE	Hsc70-interacting protein OS=Mus musculus OX=10090 GN=St13 PE=1 SV=1	42 kDa	0.34	0.1	0.9659	1.0353	1.005	1.1412	13.18	13.28	13.24	13.42
248	F8WHT3_MOUSE	Protein PRRC2B OS=Mus musculus OX=10090 GN=Prrc2b PE=1 SV=1	243 kDa	0.024	0.15	1.0171	0.9832	1.1111	1.1064	11.9	11.85	12.03	12.02
249	F8WHU5_MOUSE	Sister chromatid cohesion protein PDS5 homolog B OS=Mus musculus OX=10090 GN=Pds5b PE=1 SV=1	165 kDa	0.17	0.15	1.0306	0.9703	1.1109	1.1064	12.95	12.86	13.06	13.05
250	KMT2A_MOUSE	Histone-lysine N-methyltransferase 2A OS=Mus musculus OX=10090 GN=Kmt2a PE=1 SV=3	430 kDa	0.29	0.09	1.04	0.9616	1.1149	1.0215	12.07	11.96	12.17	12.05
251	PRS4_MOUSE	26S proteasome regulatory subunit 4 OS=Mus musculus OX=10090 GN=Psmc1 PE=1 SV=1	49 kDa	0.17	-0.09	0.9738	1.0269	0.9041	0.971	13.75	13.82	13.64	13.74
252	Q3TE06_MOUSE	Uncharacterized protein (Fragment) OS=Mus musculus OX=10090 GN=Wdr1 PE=2 SV=1	63 kDa	0.001	0.22	0.9913	1.0088	1.1909	1.1399	13.25	13.27	13.51	13.45
253	Q3UE92_MOUSE	X-prolyl aminopeptidase (Aminopeptidase P) 1, soluble, isoform CRA_b OS=Mus musculus OX=10090 GN=Xpnpep1 PE=1 SV=1	75 kDa	0.63	-0.04	0.992	1.0081	0.9293	1.0194	12.7	12.72	12.6	12.73
254	Q58EW0_MOUSE	MCG132477, isoform CRA_a OS=Mus musculus OX=10090 GN=Rpl18 PE=1 SV=1	22 kDa	< 0.0001	-0.35	1.0574	0.9457	0.8356	0.7368	15.47	15.31	15.13	14.95
255	Q5M9K9_MOUSE	MCG126194, isoform CRA_a OS=Mus musculus OX=10090 GN=Rpl31 PE=1 SV=1	14 kDa	< 0.0001	-0.58	1.0484	0.9538	0.632	0.7066	15.41	15.27	14.68	14.84
256	Q99JX6_MOUSE	Annexin OS=Mus musculus OX=10090 GN=Anxa6 PE=2 SV=1	75 kDa	0.48	-0.03	1.026	0.9747	0.9549	0.9978	13.19	13.12	13.09	13.15
257	SLTM_MOUSE	SAFB-like transcription modulator OS=Mus musculus OX=10090 GN=Sltm PE=1 SV=1	117 kDa	0.001	0.26	0.9599	1.0418	1.306	1.0923	12.39	12.51	12.84	12.58
258	A0A0G2JGD2_MOUSE	Protein S100-A4 (Fragment) OS=Mus musculus OX=10090 GN=S100a4 PE=1 SV=1	9 kDa	0.047	-0.55	0.9813	1.019	0.5982	0.7811	14.48	14.54	13.77	14.15
259	CTND1_MOUSE	Catenin delta-1 OS=Mus musculus OX=10090 GN=Ctnnd1 PE=1 SV=2	105 kDa	< 0.0001	-0.28	1.0374	0.964	0.7947	0.8496	12.96	12.85	12.58	12.67
260	DIDO1_MOUSE	Death-inducer obliterator 1 OS=Mus musculus OX=10090 GN=Dido1 PE=1 SV=4	247 kDa	0.00037	0.43	0.9852	1.015	1.3809	1.3202	11.96	12	12.45	12.38
261	E9QK83_MOUSE	Small subunit processome component 20 homolog OS=Mus musculus OX=10090 GN=Utp20 PE=1 SV=1	318 kDa	0.86	-0.04	1.0003	0.9997	0.9599	0.9859	12.91	12.9	12.85	12.88
262	NAT10_MOUSE	RNA cytidine acetyltransferase OS=Mus musculus OX=10090 GN=Nat10 PE=1 SV=1	115 kDa	0.1	0.09	1.004	0.9961	1.0706	1.0523	13.07	13.06	13.16	13.14
263	NIPBL_MOUSE	Nipped-B-like protein OS=Mus musculus OX=10090 GN=Nipbl PE=1 SV=1	315 kDa	0.002	0.16	1.0217	0.9788	1.1228	1.1088	13.12	13.06	13.26	13.24
264	PTN23_MOUSE	Tyrosine-protein phosphatase non-receptor type 23 OS=Mus musculus OX=10090 GN=Ptpn23 PE=1 SV=2	185 kDa	0.25	-0.06	1.0213	0.9792	0.9472	0.9762	13.18	13.12	13.07	13.12
265	SCMC1_MOUSE	Calcium-binding mitochondrial carrier protein SCaMC-1 OS=Mus musculus OX=10090 GN=Slc25a24 PE=1 SV=1	53 kDa	0.16	0.1	1.0581	0.9451	1.1089	1.0317	14.62	14.46	14.69	14.58
266	SDHA_MOUSE	Succinate dehydrogenase [ubiquinone] flavoprotein subunit, mitochondrial OS=Mus musculus OX=10090 GN=Sdha PE=1 SV=1	73 kDa	0.2	-0.09	1.0274	0.9733	0.9203	0.9532	13.94	13.86	13.78	13.83
267	SYRC_MOUSE	Arginine--tRNA ligase, cytoplasmic OS=Mus musculus OX=10090 GN=Rars PE=1 SV=2	76 kDa	0.022	0.13	0.9828	1.0175	1.0774	1.108	13.63	13.68	13.76	13.8
268	A0A0R4J140_MOUSE	Clustered mitochondria protein homolog OS=Mus musculus OX=10090 GN=Cluh PE=1 SV=1	152 kDa	0.51	0.04	0.9407	1.0631	1.0049	1.0573	13.04	13.22	13.14	13.21
269	A0A1L1STE6_MOUSE	Isocitrate dehydrogenase [NAD] subunit, mitochondrial OS=Mus musculus OX=10090 GN=Idh3a PE=1 SV=1	42 kDa	0.73	0.02	1.0634	0.9404	1.0527	0.9824	14.09	13.91	14.07	13.97
270	B2MWM9_MOUSE	Calreticulin OS=Mus musculus OX=10090 GN=Calr PE=1 SV=1	48 kDa	0.001	0.31	0.9877	1.0125	1.2505	1.2298	14.55	14.59	14.89	14.87
271	B2RRH9_MOUSE	Guanine monphosphate synthetase OS=Mus musculus OX=10090 GN=Gmps PE=1 SV=1	77 kDa	0.61	0.05	0.897	1.1149	1.0166	1.0515	13	13.31	13.18	13.23
272	CAP1_MOUSE	Adenylyl cyclase-associated protein 1 OS=Mus musculus OX=10090 GN=Cap1 PE=1 SV=4	52 kDa	0.34	0.08	0.9346	1.0699	1.0781	1.0421	13.44	13.64	13.65	13.6
273	DDB1_MOUSE	DNA damage-binding protein 1 OS=Mus musculus OX=10090 GN=Ddb1 PE=1 SV=2	127 kDa	< 0.0001	0.29	0.9246	1.0815	1.2187	1.2346	13.23	13.45	13.62	13.64
274	EFTU_MOUSE	Elongation factor Tu, mitochondrial OS=Mus musculus OX=10090 GN=Tufm PE=1 SV=1	50 kDa	0.53	0.05	0.9897	1.0104	1.0591	1.0097	12.83	12.86	12.92	12.86
275	PABP1_MOUSE	Polyadenylate-binding protein 1 OS=Mus musculus OX=10090 GN=Pabpc1 PE=1 SV=2	71 kDa	0.39	-0.09	0.9793	1.0211	0.9144	0.9672	12.75	12.81	12.65	12.74
276	PAIRB_MOUSE	Plasminogen activator inhibitor 1 RNA-binding protein OS=Mus musculus OX=10090 GN=Serbp1 PE=1 SV=2	45 kDa	0.46	-0.04	0.9617	1.0398	0.9721	0.9718	12.53	12.64	12.54	12.54
277	PSA_MOUSE	Puromycin-sensitive aminopeptidase OS=Mus musculus OX=10090 GN=Npepps PE=1 SV=2	103 kDa	0.066	0.08	0.996	1.004	1.0376	1.0796	13.93	13.94	13.99	14.05
278	PUR6_MOUSE	Multifunctional protein ADE2 OS=Mus musculus OX=10090 GN=Paics PE=1 SV=4	47 kDa	0.25	0.06	0.9835	1.0168	1.0334	1.0448	13.52	13.57	13.6	13.61
279	Q3TG93_MOUSE	Uncharacterized protein OS=Mus musculus OX=10090 GN=Ssb PE=2 SV=1	48 kDa	0.24	0.08	0.9953	1.0047	1.049	1.0689	14.17	14.18	14.24	14.27
280	SR140_MOUSE	U2 snRNP-associated SURP motif-containing protein OS=Mus musculus OX=10090 GN=U2surp PE=1 SV=3	118 kDa	0.058	0.11	0.9981	1.0019	1.0684	1.0939	13.32	13.33	13.42	13.45
281	SRP68_MOUSE	Signal recognition particle subunit SRP68 OS=Mus musculus OX=10090 GN=Srp68 PE=1 SV=2	71 kDa	0.006	0.17	0.9008	1.1102	1.1359	1.1209	12.96	13.26	13.3	13.28
282	A0A2I3BQS6_MOUSE	E3 ubiquitin-protein ligase UBR5 OS=Mus musculus OX=10090 GN=Ubr5 PE=1 SV=1	309 kDa	0.35	-0.05	0.9987	1.0013	0.924	1.0063	12.89	12.89	12.78	12.9
283	A2A547_MOUSE	Ribosomal protein L19 OS=Mus musculus OX=10090 GN=Rpl19 PE=1 SV=1	23 kDa	0.076	-0.13	1.047	0.9551	0.9221	0.9066	14.18	14.05	13.99	13.97
284	AIFM1_MOUSE	Apoptosis-inducing factor 1, mitochondrial OS=Mus musculus OX=10090 GN=Aifm1 PE=1 SV=1	67 kDa	0.013	-0.23	1.0562	0.9468	0.8373	0.8632	13	12.84	12.66	12.71
285	EIF3B_MOUSE	Eukaryotic translation initiation factor 3 subunit B OS=Mus musculus OX=10090 GN=Eif3b PE=1 SV=1	91 kDa	0.26	0.08	0.9573	1.0446	1.0273	1.0902	13.48	13.6	13.58	13.67
286	F6RPJ9_MOUSE	Insulin-degrading enzyme (Fragment) OS=Mus musculus OX=10090 GN=Ide PE=1 SV=1	114 kDa	0.001	0.17	0.9547	1.0475	1.0952	1.1515	13.12	13.25	13.32	13.39
287	F8WJ41_MOUSE	40S ribosomal protein S15a (Fragment) OS=Mus musculus OX=10090 GN=Rps15a PE=1 SV=1	12 kDa	0.13	-0.16	1.0023	0.9977	0.8913	0.9009	15.49	15.48	15.32	15.33
288	G3UYD0_MOUSE	General transcription factor II-I OS=Mus musculus OX=10090 GN=Gtf2i PE=1 SV=1	103 kDa	0.43	0.05	1.0481	0.9541	1.0443	1.0254	13.44	13.3	13.43	13.4
289	HIP1_MOUSE	Huntingtin-interacting protein 1 OS=Mus musculus OX=10090 GN=Hip1 PE=1 SV=2	115 kDa	0.96	-0.01	1.0539	0.9489	1.0222	0.971	13.02	12.87	12.98	12.91
290	PRS10_MOUSE	26S proteasome regulatory subunit 10B OS=Mus musculus OX=10090 GN=Psmc6 PE=1 SV=1	44 kDa	0.32	0.07	0.9729	1.0278	1.0174	1.0778	13.83	13.91	13.9	13.98
291	Q3TJ43_MOUSE	Vacuolar protein sorting-associated protein 35 OS=Mus musculus OX=10090 GN=Vps35 PE=2 SV=1	92 kDa	0.23	0.08	0.9735	1.0272	1.0641	1.0535	13.28	13.36	13.41	13.4
292	Q3U3F6_MOUSE	HnRNP-associated with lethal yellow, isoform CRA_f OS=Mus musculus OX=10090 GN=Raly PE=2 SV=1	31 kDa	0.096	0.12	1.0355	0.9657	1.1209	1.0466	14.23	14.13	14.34	14.24
293	Q3UWW9_MOUSE	Uncharacterized protein OS=Mus musculus OX=10090 GN=Psmd11 PE=2 SV=1	47 kDa	0.01	-0.3	0.9557	1.0464	0.8496	0.7792	13.47	13.6	13.3	13.17
294	Q5EBP9_MOUSE	Tripartite motif-containing 28 OS=Mus musculus OX=10090 GN=Trim28 PE=2 SV=1	89 kDa	0.011	-0.17	1.0254	0.9752	0.8621	0.9117	13.41	13.34	13.16	13.24
295	Q8VC94_MOUSE	Rpl11 protein OS=Mus musculus OX=10090 GN=Rpl11 PE=2 SV=1	19 kDa	0.001	-0.42	0.9657	1.0355	0.7371	0.7562	14.84	14.94	14.45	14.49
296	Q9D4G5_MOUSE	Processing of precursor 1, ribonuclease P/MRP family, (S. cerevisiae) OS=Mus musculus OX=10090 GN=Pop1 PE=1 SV=1	114 kDa	0.018	-0.12	1.028	0.9728	0.9143	0.9237	12.87	12.79	12.7	12.72
297	Q9QXA3_MOUSE	Fat 1 cadherin (Fragment) OS=Mus musculus OX=10090 GN=Fat1 PE=2 SV=1	506 kDa	0.001	0.13	1.0176	0.9827	1.0596	1.1259	12.86	12.81	12.92	13.01
298	RS21_MOUSE	40S ribosomal protein S21 OS=Mus musculus OX=10090 GN=Rps21 PE=1 SV=1	9 kDa	< 0.0001	-0.83	1.0294	0.9714	0.5158	0.6159	14.72	14.63	13.72	13.97
299	TOP2B_MOUSE	DNA topoisomerase 2-beta OS=Mus musculus OX=10090 GN=Top2b PE=1 SV=2	182 kDa	< 0.0001	0.18	1.0054	0.9946	1.1634	1.1084	13.68	13.67	13.89	13.82
300	TOPB1_MOUSE	DNA topoisomerase 2-binding protein 1 OS=Mus musculus OX=10090 GN=Topbp1 PE=1 SV=2	169 kDa	0.05	0.13	1.0346	0.9665	1.0911	1.0995	12.56	12.46	12.64	12.65
301	VDAC1_MOUSE	Voltage-dependent anion-selective channel protein 1 OS=Mus musculus OX=10090 GN=Vdac1 PE=1 SV=3	32 kDa	< 0.0001	0.41	0.9573	1.0446	1.3421	1.3217	13.68	13.81	14.17	14.15
302	VP13C_MOUSE	Vacuolar protein sorting-associated protein 13C OS=Mus musculus OX=10090 GN=Vps13c PE=1 SV=2	420 kDa	0.001	0.22	0.989	1.0111	1.1484	1.1799	12.9	12.93	13.12	13.15
303	1433Z_MOUSE	14-3-3 protein zeta/delta OS=Mus musculus OX=10090 GN=Ywhaz PE=1 SV=1	28 kDa	0.45	0.05	0.9774	1.0231	1.0279	1.0448	13.18	13.24	13.25	13.27
304	A0A1B0GSX7_MOUSE	Nuclear pore complex protein Nup98-Nup96 OS=Mus musculus OX=10090 GN=Nup98 PE=1 SV=1	197 kDa	0.4	0.04	1.0065	0.9935	1.0667	0.9975	13.05	13.03	13.14	13.04
305	A2A654_MOUSE	Bromodomain PHD finger transcription factor OS=Mus musculus OX=10090 GN=Bptf PE=1 SV=1	333 kDa	0.12	-0.08	1.074	0.9311	0.9513	0.9349	12.81	12.6	12.64	12.61
306	A2ADB0_MOUSE	Msx2-interacting protein OS=Mus musculus OX=10090 GN=Spen PE=1 SV=1	399 kDa	0.015	-0.13	1.0359	0.9653	0.8962	0.9329	13.07	12.97	12.86	12.92
307	ANLN_MOUSE	Anillin OS=Mus musculus OX=10090 GN=Anln PE=1 SV=2	123 kDa	< 0.0001	0.35	0.9207	1.0861	1.2904	1.2628	12.7	12.94	13.19	13.16
308	B2RQR2_MOUSE	Mpdz protein OS=Mus musculus OX=10090 GN=Mpdz PE=1 SV=1	220 kDa	0.007	0.1	1.0178	0.9825	1.0559	1.0871	13.18	13.13	13.24	13.28
309	DEN4C_MOUSE	DENN domain-containing protein 4C OS=Mus musculus OX=10090 GN=Dennd4c PE=1 SV=1	211 kDa	0.003	0.19	0.9988	1.0012	1.1488	1.1372	13.14	13.15	13.34	13.33
310	ELP1_MOUSE	Elongator complex protein 1 OS=Mus musculus OX=10090 GN=Elp1 PE=1 SV=2	150 kDa	0.42	0.03	0.9849	1.0153	0.9962	1.0424	13.2	13.24	13.21	13.28
311	G3X9B1_MOUSE	HEAT repeat-containing 1 OS=Mus musculus OX=10090 GN=Heatr1 PE=1 SV=1	242 kDa	0.008	0.15	0.9617	1.0399	1.1117	1.1113	13.28	13.39	13.49	13.49
312	PPCE_MOUSE	Prolyl endopeptidase OS=Mus musculus OX=10090 GN=Prep PE=1 SV=1	81 kDa	0.024	0.17	0.9139	1.0942	1.1029	1.1505	12.97	13.23	13.24	13.3
313	PRS7_MOUSE	26S proteasome regulatory subunit 7 OS=Mus musculus OX=10090 GN=Psmc2 PE=1 SV=5	49 kDa	0.93	0	0.9599	1.0417	0.9609	1.0347	12.99	13.1	12.99	13.09
314	Q4FJT0_MOUSE	Matr3 protein OS=Mus musculus OX=10090 GN=Matr3 PE=2 SV=1	95 kDa	0.11	0.1	1.0247	0.9759	1.0907	1.0484	13.76	13.69	13.85	13.79
315	THIL_MOUSE	Acetyl-CoA acetyltransferase, mitochondrial OS=Mus musculus OX=10090 GN=Acat1 PE=1 SV=1	45 kDa	0.43	0.07	0.9944	1.0056	1.104	0.993	12.98	13	13.13	12.98
316	UBP2L_MOUSE	Ubiquitin-associated protein 2-like OS=Mus musculus OX=10090 GN=Ubap2l PE=1 SV=1	117 kDa	0.18	0.07	0.9839	1.0163	1.0948	1.0075	12.97	13.02	13.13	13.01
317	A0A1B0GR11_MOUSE	Transaldolase OS=Mus musculus OX=10090 GN=Taldo1 PE=1 SV=1	42 kDa	< 0.0001	-0.35	0.9908	1.0093	0.7719	0.7992	14.98	15.01	14.62	14.67
318	A2ARP8_MOUSE	Microtubule-associated protein 1A OS=Mus musculus OX=10090 GN=Map1a PE=1 SV=1	326 kDa	0.006	-0.16	1.0237	0.9769	0.8915	0.9011	13.21	13.14	13.01	13.02
319	AL1L2_MOUSE	Mitochondrial 10-formyltetrahydrofolate dehydrogenase OS=Mus musculus OX=10090 GN=Aldh1l2 PE=1 SV=2	102 kDa	0.8	-0.02	1.0673	0.9369	1.0084	0.9621	13.32	13.13	13.23	13.17
320	ASNS_MOUSE	Asparagine synthetase [glutamine-hydrolyzing] OS=Mus musculus OX=10090 GN=Asns PE=1 SV=3	64 kDa	0.48	-0.07	0.9207	1.0861	0.9487	0.959	13.69	13.93	13.74	13.75
321	B2RQQ7_MOUSE	CDC42 binding protein kinase beta OS=Mus musculus OX=10090 GN=Cdc42bpb PE=2 SV=1	195 kDa	0.22	0.05	1.0629	0.9408	1.0449	1.0218	13.18	13	13.15	13.12
322	C2D1A_MOUSE	Coiled-coil and C2 domain-containing protein 1A OS=Mus musculus OX=10090 GN=Cc2d1a PE=1 SV=2	104 kDa	0.73	0.03	0.996	1.004	1.0019	1.0453	12.9	12.91	12.91	12.97
323	CAPR1_MOUSE	Caprin-1 OS=Mus musculus OX=10090 GN=Caprin1 PE=1 SV=2	78 kDa	0.98	0	0.9656	1.0357	0.9932	1.0087	13.01	13.11	13.05	13.07
324	D3YVL0_MOUSE	Putative helicase MOV-10 OS=Mus musculus OX=10090 GN=Mov10 PE=1 SV=2	121 kDa	0.003	0.17	0.9911	1.009	1.1362	1.1208	13.29	13.32	13.49	13.47
325	D3Z5I1_MOUSE	Zinc finger CCCH-type antiviral protein 1 OS=Mus musculus OX=10090 GN=Zc3hav1 PE=1 SV=1	113 kDa	0.88	0.01	1.0695	0.935	1.0426	0.9732	12.85	12.65	12.81	12.71
326	E9QP99_MOUSE	Golgin subfamily A member 3 OS=Mus musculus OX=10090 GN=Golga3 PE=1 SV=1	167 kDa	0.051	0.12	0.9649	1.0364	1.0992	1.0728	12.65	12.75	12.84	12.8
327	H7BX95_MOUSE	Serine/arginine-rich-splicing factor 1 OS=Mus musculus OX=10090 GN=Srsf1 PE=1 SV=1	28 kDa	< 0.0001	0.49	0.9069	1.1026	1.441	1.3715	13.35	13.63	14.01	13.94
328	IDHP_MOUSE	Isocitrate dehydrogenase [NADP], mitochondrial OS=Mus musculus OX=10090 GN=Idh2 PE=1 SV=3	51 kDa	0.55	0.04	1.023	0.9775	1.0838	0.9772	14.52	14.46	14.61	14.46
329	IF2B_MOUSE	Eukaryotic translation initiation factor 2 subunit 2 OS=Mus musculus OX=10090 GN=Eif2s2 PE=1 SV=1	38 kDa	0.89	-0.02	0.9238	1.0824	1.0638	0.9181	14.04	14.27	14.25	14.03
330	LAP2A_MOUSE	Lamina-associated polypeptide 2, isoforms alpha/zeta OS=Mus musculus OX=10090 GN=Tmpo PE=1 SV=4	75 kDa	0.082	0.22	0.9711	1.0297	1.1871	1.1356	12.18	12.26	12.47	12.4
331	MIC19_MOUSE	MICOS complex subunit Mic19 OS=Mus musculus OX=10090 GN=Chchd3 PE=1 SV=1	26 kDa	0.007	0.16	1.0253	0.9754	1.16	1.0689	13.61	13.54	13.79	13.67
332	NUDC_MOUSE	Nuclear migration protein nudC OS=Mus musculus OX=10090 GN=Nudc PE=1 SV=1	38 kDa	0.002	0.15	0.9635	1.0378	1.1078	1.1187	13.51	13.62	13.72	13.73
333	ODO1_MOUSE	2-oxoglutarate dehydrogenase, mitochondrial OS=Mus musculus OX=10090 GN=Ogdh PE=1 SV=3	116 kDa	0.068	0.11	1.059	0.9443	1.1094	1.0537	12.56	12.39	12.63	12.55
334	PSMD3_MOUSE	26S proteasome non-ATPase regulatory subunit 3 OS=Mus musculus OX=10090 GN=Psmd3 PE=1 SV=3	61 kDa	0.25	-0.11	0.9844	1.0158	0.8566	1.0052	13.11	13.16	12.91	13.14
335	Q3TWV4_MOUSE	AP-2 complex subunit mu OS=Mus musculus OX=10090 GN=Ap2m1 PE=1 SV=1	49 kDa	0.15	-0.1	1.048	0.9542	0.985	0.8781	13.81	13.67	13.72	13.55
336	Q3UIG0_MOUSE	Eukaryotic translation initiation factor 3 subunit E OS=Mus musculus OX=10090 GN=Eif3e PE=1 SV=1	52 kDa	0.98	-0.02	0.9505	1.0521	0.9993	0.9793	12.61	12.75	12.68	12.65
337	Q542Q3_MOUSE	G two S phase expressed protein 1, isoform CRA_a OS=Mus musculus OX=10090 GN=Gtse1 PE=1 SV=1	79 kDa	< 0.0001	0.46	0.9423	1.0612	1.3488	1.4033	12.33	12.5	12.84	12.9
338	Q5U415_MOUSE	Aldo-keto reductase family 1, member B3 (Aldose reductase) OS=Mus musculus OX=10090 GN=Akr1b3 PE=2 SV=1	36 kDa	0.75	0.02	0.9781	1.0223	1.0553	0.9682	13.71	13.78	13.82	13.7
339	Q5XJF6_MOUSE	Ribosomal protein OS=Mus musculus OX=10090 GN=Rpl10a PE=1 SV=1	25 kDa	0.2	-0.09	0.972	1.0288	0.9558	0.9261	14.11	14.19	14.08	14.04
340	Q922R9_MOUSE	Trap1 protein (Fragment) OS=Mus musculus OX=10090 GN=Trap1 PE=2 SV=1	80 kDa	0.042	0.45	1.0331	0.9679	1.4005	1.3396	13.31	13.22	13.75	13.68
341	SNUT1_MOUSE	U4/U6.U5 tri-snRNP-associated protein 1 OS=Mus musculus OX=10090 GN=Sart1 PE=1 SV=1	91 kDa	0.026	-0.12	1.0585	0.9447	0.9318	0.9136	13.56	13.4	13.38	13.35
342	A0A087WNZ7_MOUSE	E3 ubiquitin-protein ligase TRIP12 OS=Mus musculus OX=10090 GN=Trip12 PE=1 SV=1	221 kDa	0.011	0.38	1.1377	0.879	1.3481	1.2624	11.35	10.98	11.6	11.5
343	A0A0R4J170_MOUSE	Transcription activator BRG1 OS=Mus musculus OX=10090 GN=Smarca4 PE=1 SV=1	182 kDa	0.43	-0.04	0.998	1.002	0.9608	0.9803	13.37	13.38	13.31	13.34
344	B2RY51_MOUSE	Thyroid hormone receptor interactor 11 OS=Mus musculus OX=10090 GN=Trip11 PE=2 SV=1	226 kDa	0.002	0.23	1.0526	0.95	1.1436	1.1973	12.94	12.79	13.06	13.13
345	DBNL_MOUSE	Drebrin-like protein OS=Mus musculus OX=10090 GN=Dbnl PE=1 SV=2	49 kDa	0.22	-0.16	0.9982	1.0018	0.9356	0.8564	13.06	13.06	12.96	12.84
346	DDX6_MOUSE	Probable ATP-dependent RNA helicase DDX6 OS=Mus musculus OX=10090 GN=Ddx6 PE=1 SV=1	54 kDa	0.00053	0.26	0.9416	1.062	1.1664	1.228	12.52	12.69	12.83	12.9
347	EIF2A_MOUSE	Eukaryotic translation initiation factor 2A OS=Mus musculus OX=10090 GN=Eif2a PE=1 SV=2	64 kDa	0.25	-0.07	0.9784	1.0221	0.9904	0.9193	13.2	13.26	13.21	13.11
348	EIF3D_MOUSE	Eukaryotic translation initiation factor 3 subunit D OS=Mus musculus OX=10090 GN=Eif3d PE=1 SV=2	64 kDa	0.001	-0.28	0.979	1.0214	0.7934	0.8519	13.64	13.71	13.34	13.44
349	MDHC_MOUSE	Malate dehydrogenase, cytoplasmic OS=Mus musculus OX=10090 GN=Mdh1 PE=1 SV=3	37 kDa	0.001	-0.36	1.0184	0.982	0.7288	0.8302	14.04	13.99	13.56	13.74
350	ODO2_MOUSE	Dihydrolipoyllysine-residue succinyltransferase component of 2-oxoglutarate dehydrogenase complex, mitochondrial OS=Mus musculus OX=10090 GN=Dlst PE=1 SV=1	49 kDa	0.49	-0.06	1.0374	0.9639	0.9616	0.9559	14.51	14.4	14.4	14.39
351	PNPT1_MOUSE	Polyribonucleotide nucleotidyltransferase 1, mitochondrial OS=Mus musculus OX=10090 GN=Pnpt1 PE=1 SV=1	86 kDa	0.0006	0.16	1.0201	0.9803	1.1264	1.1156	13.16	13.1	13.3	13.29
352	PREP_MOUSE	Presequence protease, mitochondrial OS=Mus musculus OX=10090 GN=Pitrm1 PE=1 SV=1	117 kDa	0.029	0.14	0.9609	1.0406	1.1263	1.084	13.56	13.67	13.79	13.73
353	Q3TJ71_MOUSE	UDP-glucose 6-dehydrogenase OS=Mus musculus OX=10090 GN=Ugdh PE=2 SV=1	55 kDa	0.0068	-0.18	1.023	0.9775	0.8513	0.9119	13.87	13.81	13.61	13.71
354	Q545A2_MOUSE	MCG11560 OS=Mus musculus OX=10090 GN=Slc25a5 PE=1 SV=1	33 kDa	0.57	0.05	1.0289	0.972	1.0628	1.0053	14.66	14.58	14.71	14.63
355	SMG1_MOUSE	Serine/threonine-protein kinase SMG1 OS=Mus musculus OX=10090 GN=Smg1 PE=1 SV=3	410 kDa	0.58	-0.05	1.0122	0.988	0.9216	1.0063	13.22	13.19	13.09	13.21
356	SPT5H_MOUSE	Transcription elongation factor SPT5 OS=Mus musculus OX=10090 GN=Supt5h PE=1 SV=1	121 kDa	0.7	0.02	1.0181	0.9822	1.0235	0.9993	13.64	13.59	13.65	13.61
357	SPTB2_MOUSE	Spectrin beta chain, non-erythrocytic 1 OS=Mus musculus OX=10090 GN=Sptbn1 PE=1 SV=2	274 kDa	0.01	0.53	1.002	0.998	1.758	1.1792	11.49	11.48	12.3	11.72
358	A0A140LJ04_MOUSE	Zinc finger ZZ-type and EF-hand domain-containing protein 1 OS=Mus musculus OX=10090 GN=Zzef1 PE=1 SV=1	331 kDa	0.12	0.18	0.9439	1.0595	1.0639	1.2088	12.56	12.72	12.73	12.91
359	A3KFU5_MOUSE	Polyadenylate-binding protein OS=Mus musculus OX=10090 GN=Pabpc4 PE=1 SV=1	69 kDa	< 0.0001	-0.24	1.0174	0.9829	0.8271	0.8647	14.15	14.1	13.85	13.91
360	ANXA3_MOUSE	Annexin A3 OS=Mus musculus OX=10090 GN=Anxa3 PE=1 SV=4	36 kDa	0.94	0	0.9849	1.0153	0.9585	1.0366	13.25	13.3	13.21	13.33
361	CX6B1_MOUSE	Cytochrome c oxidase subunit 6B1 OS=Mus musculus OX=10090 GN=Cox6b1 PE=1 SV=2	10 kDa	0.87	-0.02	0.9835	1.0168	1.0563	0.9255	12.8	12.85	12.91	12.72
362	D3Z1N4_MOUSE	Protein polybromo-1 OS=Mus musculus OX=10090 GN=Pbrm1 PE=1 SV=1	190 kDa	0.57	-0.06	1.0237	0.9768	0.9764	0.9441	13.26	13.19	13.19	13.14
363	E9PV45_MOUSE	Ubiquitin carboxyl-terminal hydrolase 24 OS=Mus musculus OX=10090 GN=Usp24 PE=1 SV=1	294 kDa	1	0.01	0.9781	1.0224	0.9931	1.0232	12.54	12.61	12.56	12.61
364	E9QLK7_MOUSE	Transformation/transcription domain-associated protein OS=Mus musculus OX=10090 GN=Trrap PE=1 SV=1	436 kDa	0.041	0.23	0.9116	1.097	1.1803	1.1684	12.43	12.7	12.81	12.79
365	E9QPI5_MOUSE	Sister chromatid cohesion protein PDS5 homolog A OS=Mus musculus OX=10090 GN=Pds5a PE=1 SV=1	150 kDa	0.002	0.29	0.9197	1.0873	1.2982	1.1515	12.24	12.48	12.74	12.56
366	G3X8T2_MOUSE	RIKEN cDNA 5830416A07, isoform CRA_c OS=Mus musculus OX=10090 GN=Zc3h18 PE=1 SV=1	108 kDa	0.078	0.23	0.9407	1.063	1.2156	1.1373	12.78	12.95	13.15	13.05
367	HNRL2_MOUSE	Heterogeneous nuclear ribonucleoprotein U-like protein 2 OS=Mus musculus OX=10090 GN=Hnrnpul2 PE=1 SV=2	85 kDa	0.82	0.01	1.0617	0.9419	1.0342	0.9791	13.57	13.39	13.53	13.45
368	HNRPF_MOUSE	Heterogeneous nuclear ribonucleoprotein F OS=Mus musculus OX=10090 GN=Hnrnpf PE=1 SV=3	46 kDa	0.88	-0.01	0.9516	1.0509	0.9623	1.0288	12.21	12.35	12.23	12.32
369	LIMA1_MOUSE	LIM domain and actin-binding protein 1 OS=Mus musculus OX=10090 GN=Lima1 PE=1 SV=3	84 kDa	0.85	-0.02	1.0221	0.9784	0.9939	0.9832	13.65	13.59	13.61	13.59
370	LRC59_MOUSE	Leucine-rich repeat-containing protein 59 OS=Mus musculus OX=10090 GN=Lrrc59 PE=1 SV=1	35 kDa	0.037	0.21	1.1061	0.9041	1.248	1.0706	14.42	14.12	14.59	14.37
371	NOP56_MOUSE	Nucleolar protein 56 OS=Mus musculus OX=10090 GN=Nop56 PE=1 SV=2	64 kDa	0.097	0.05	1.0304	0.9705	1.0629	1.0127	13.82	13.73	13.87	13.8
372	NSF1C_MOUSE	NSFL1 cofactor p47 OS=Mus musculus OX=10090 GN=Nsfl1c PE=1 SV=1	41 kDa	0.23	-0.11	1.0145	0.9857	0.9275	0.9253	12.89	12.85	12.76	12.76
373	PUR4_MOUSE	Phosphoribosylformylglycinamidine synthase OS=Mus musculus OX=10090 GN=Pfas PE=1 SV=1	145 kDa	0.00089	-0.17	1.0456	0.9564	0.8859	0.8944	13.95	13.82	13.71	13.72
374	Q3ULT2_MOUSE	Actinin alpha 4 OS=Mus musculus OX=10090 GN=Actn4 PE=1 SV=1	105 kDa	< 0.0001	0.35	0.949	1.0537	1.3061	1.2382	12.91	13.06	13.37	13.29
375	Q99J57_MOUSE	S-adenosylmethionine synthase OS=Mus musculus OX=10090 GN=Mat2a PE=1 SV=1	44 kDa	0.36	-0.1	0.9294	1.0759	0.8645	1.0102	13.26	13.47	13.15	13.38
376	RBBP6_MOUSE	E3 ubiquitin-protein ligase RBBP6 OS=Mus musculus OX=10090 GN=Rbbp6 PE=1 SV=5	200 kDa	0.27	0.13	0.9643	1.0371	1.1518	1.0466	12.95	13.05	13.21	13.07
377	RS20_MOUSE	40S ribosomal protein S20 OS=Mus musculus OX=10090 GN=Rps20 PE=1 SV=1	13 kDa	0.001	-0.37	1.0398	0.9617	0.7805	0.7682	14.35	14.24	13.94	13.91
378	SRPRA_MOUSE	Signal recognition particle receptor subunit alpha OS=Mus musculus OX=10090 GN=Srpra PE=1 SV=1	70 kDa	0.007	0.17	0.9935	1.0066	1.1193	1.1236	13.3	13.32	13.47	13.47
379	SRRT_MOUSE	Serrate RNA effector molecule homolog OS=Mus musculus OX=10090 GN=Srrt PE=1 SV=1	100 kDa	0.39	0.06	0.987	1.0131	1.0738	1.0118	13.8	13.84	13.93	13.84
380	TR150_MOUSE	Thyroid hormone receptor-associated protein 3 OS=Mus musculus OX=10090 GN=Thrap3 PE=1 SV=1	108 kDa	0.13	0.08	1.038	0.9634	1.1189	0.9997	13.18	13.07	13.29	13.13
381	USO1_MOUSE	General vesicular transport factor p115 OS=Mus musculus OX=10090 GN=Uso1 PE=1 SV=2	107 kDa	0.59	0.05	0.9755	1.0252	1.0802	0.9884	12.92	12.99	13.07	12.94
382	1433E_MOUSE	14-3-3 protein epsilon OS=Mus musculus OX=10090 GN=Ywhae PE=1 SV=1	29 kDa	0.026	0.51	0.887	1.1274	1.3753	1.4692	11.08	11.43	11.72	11.81
383	A0A1B0GSR9_MOUSE	L-lactate dehydrogenase OS=Mus musculus OX=10090 GN=Ldha PE=1 SV=1	35 kDa	0.004	-0.26	1.0205	0.9799	0.8258	0.8494	14.05	14	13.75	13.79
384	B1AU75_MOUSE	Nuclear autoantigenic sperm protein OS=Mus musculus OX=10090 GN=Nasp PE=1 SV=1	84 kDa	0.002	0.21	0.9238	1.0825	1.1535	1.1676	13.27	13.5	13.59	13.61
385	B1AWB9_MOUSE	Collagen, type V, alpha 1 OS=Mus musculus OX=10090 GN=Col5a1 PE=1 SV=1	184 kDa	0.62	0.04	1.0511	0.9514	1.0589	0.9974	13.19	13.04	13.2	13.11
386	B2RQG2_MOUSE	PHD finger protein 3 OS=Mus musculus OX=10090 GN=Phf3 PE=1 SV=1	226 kDa	0.021	0.17	1.0016	0.9984	1.1912	1.0635	12.72	12.72	12.97	12.81
387	COPB2_MOUSE	Coatomer subunit beta' OS=Mus musculus OX=10090 GN=Copb2 PE=1 SV=2	102 kDa	< 0.0001	0.45	0.8505	1.1758	1.325	1.4087	12.15	12.62	12.79	12.88
388	CYBP_MOUSE	Calcyclin-binding protein OS=Mus musculus OX=10090 GN=Cacybp PE=1 SV=1	27 kDa	0.56	-0.1	0.91	1.0989	1.0237	0.8555	14.08	14.35	14.25	13.99
389	E9PWE8_MOUSE	Dihydropyrimidinase-related protein 3 OS=Mus musculus OX=10090 GN=Dpysl3 PE=1 SV=1	74 kDa	0.51	0.02	0.9822	1.0182	1.0071	1.0273	13.05	13.1	13.09	13.12
390	E9QB02_MOUSE	Methionine--tRNA ligase, cytoplasmic OS=Mus musculus OX=10090 GN=Mars PE=1 SV=1	102 kDa	0.001	0.2	0.946	1.0571	1.1654	1.1349	12.79	12.95	13.09	13.05
391	F8WGN6_MOUSE	Kinesin-like protein KIF21A OS=Mus musculus OX=10090 GN=Kif21a PE=1 SV=1	181 kDa	0.71	0.03	0.9939	1.0061	1.0141	1.0261	13.4	13.42	13.43	13.45
392	HERC2_MOUSE	E3 ubiquitin-protein ligase HERC2 OS=Mus musculus OX=10090 GN=Herc2 PE=1 SV=3	527 kDa	0.27	0.06	1.0468	0.9553	1.0619	1.0188	12.84	12.71	12.86	12.8
393	IF2A_MOUSE	Eukaryotic translation initiation factor 2 subunit 1 OS=Mus musculus OX=10090 GN=Eif2s1 PE=1 SV=3	36 kDa	0.028	0.15	0.9606	1.041	1.0881	1.1315	13.42	13.53	13.59	13.65
394	IF2B3_MOUSE	Insulin-like growth factor 2 mRNA-binding protein 3 OS=Mus musculus OX=10090 GN=Igf2bp3 PE=1 SV=1	64 kDa	0.018	0.17	0.9265	1.0793	1.1263	1.1275	13.73	13.95	14.01	14.01
395	ITB1_MOUSE	Integrin beta-1 OS=Mus musculus OX=10090 GN=Itgb1 PE=1 SV=1	88 kDa	0.68	-0.03	0.9915	1.0086	1.0016	0.9573	13.93	13.95	13.94	13.88
396	LARP7_MOUSE	La-related protein 7 OS=Mus musculus OX=10090 GN=Larp7 PE=1 SV=2	65 kDa	0.81	-0.01	1.0159	0.9843	1.0242	0.9587	13.44	13.39	13.45	13.35
397	NOG1_MOUSE	Nucleolar GTP-binding protein 1 OS=Mus musculus OX=10090 GN=Gtpbp4 PE=1 SV=3	74 kDa	0.00029	0.2	0.9861	1.0141	1.1487	1.1554	13.14	13.18	13.36	13.36
398	Q059T9_MOUSE	PRP4 pre-mRNA processing factor 4 homolog (Yeast) OS=Mus musculus OX=10090 GN=Prpf4 PE=1 SV=1	58 kDa	0.009	0.17	0.9842	1.0161	1.1125	1.1303	13.43	13.48	13.61	13.63
399	Q3TNL1_MOUSE	Glucose-6-phosphate 1-dehydrogenase OS=Mus musculus OX=10090 GN=G6pdx PE=2 SV=1	59 kDa	< 0.0001	-0.41	1.0081	0.992	0.738	0.7655	13.76	13.73	13.31	13.36
400	Q3TR98_MOUSE	Uncharacterized protein OS=Mus musculus OX=10090 GN=Vcam1 PE=2 SV=1	81 kDa	0.15	-0.1	1.0469	0.9552	0.9465	0.9166	12.95	12.82	12.81	12.76
401	Q4FJN9_MOUSE	Fdps protein OS=Mus musculus OX=10090 GN=Fdps PE=1 SV=1	41 kDa	0.00019	0.39	0.8711	1.148	1.2649	1.3551	12.71	13.1	13.24	13.34
402	Q8BVI9_MOUSE	Uncharacterized protein OS=Mus musculus OX=10090 GN=Slc25a4 PE=2 SV=1	33 kDa	0.00066	0.26	1.0008	0.9992	1.1996	1.195	13.67	13.67	13.93	13.92
403	RL23_MOUSE	60S ribosomal protein L23 OS=Mus musculus OX=10090 GN=Rpl23 PE=1 SV=1	15 kDa	0.001	-0.21	0.9978	1.0022	0.9118	0.8173	13.83	13.84	13.7	13.54
404	A0A2K6EDP7_MOUSE	WD repeat and HMG-box DNA-binding protein 1 OS=Mus musculus OX=10090 GN=Wdhd1 PE=1 SV=1	124 kDa	0.097	0.07	0.9805	1.0198	1.0396	1.0623	12.66	12.71	12.74	12.77
405	AP2A1_MOUSE	AP-2 complex subunit alpha-1 OS=Mus musculus OX=10090 GN=Ap2a1 PE=1 SV=1	108 kDa	0.31	0.05	1.036	0.9652	1.0142	1.0581	13.22	13.12	13.19	13.25
406	ARHG2_MOUSE	Rho guanine nucleotide exchange factor 2 OS=Mus musculus OX=10090 GN=Arhgef2 PE=1 SV=4	112 kDa	< 0.0001	-0.26	1.0063	0.9937	0.8245	0.8449	13.24	13.23	12.96	12.99
407	C2D1B_MOUSE	Coiled-coil and C2 domain-containing protein 1B OS=Mus musculus OX=10090 GN=Cc2d1b PE=1 SV=1	93 kDa	0.81	0.01	1.0002	0.9998	1.0079	1.006	13.9	13.9	13.91	13.91
408	CENPE_MOUSE	Centromere-associated protein E OS=Mus musculus OX=10090 GN=Cenpe PE=1 SV=1	287 kDa	0.12	0.09	0.993	1.0071	1.0531	1.076	12.33	12.35	12.42	12.45
409	CPT2_MOUSE	Carnitine O-palmitoyltransferase 2, mitochondrial OS=Mus musculus OX=10090 GN=Cpt2 PE=1 SV=2	74 kDa	0.092	0.1	1.0258	0.9748	1.1372	1.0114	13.84	13.77	13.99	13.82
410	D3Z158_MOUSE	Glutamine--tRNA ligase OS=Mus musculus OX=10090 GN=Qars PE=1 SV=2	85 kDa	0.74	-0.03	1.0305	0.9704	0.9711	0.9863	14.04	13.95	13.95	13.98
411	E9Q066_MOUSE	La-related protein 4 OS=Mus musculus OX=10090 GN=Larp4 PE=1 SV=1	80 kDa	0.00051	0.21	0.9651	1.0362	1.2327	1.09	13.52	13.62	13.88	13.7
412	EDC4_MOUSE	Enhancer of mRNA-decapping protein 4 OS=Mus musculus OX=10090 GN=Edc4 PE=1 SV=2	152 kDa	0.001	0.14	0.9939	1.0061	1.0751	1.1268	12.99	13.01	13.1	13.17
413	ETFA_MOUSE	Electron transfer flavoprotein subunit alpha, mitochondrial OS=Mus musculus OX=10090 GN=Etfa PE=1 SV=2	35 kDa	< 0.0001	-0.21	0.9965	1.0035	0.8905	0.8369	13.51	13.52	13.34	13.25
414	FLII_MOUSE	Protein flightless-1 homolog OS=Mus musculus OX=10090 GN=Flii PE=1 SV=1	145 kDa	0.15	0.07	0.9903	1.0098	1.0362	1.0703	12.88	12.91	12.95	12.99
415	FXR1_MOUSE	Fragile X mental retardation syndrome-related protein 1 OS=Mus musculus OX=10090 GN=Fxr1 PE=1 SV=2	76 kDa	< 0.0001	0.43	0.9244	1.0818	1.3887	1.3084	12.4	12.63	12.99	12.9
416	IPO5_MOUSE	Importin-5 OS=Mus musculus OX=10090 GN=Ipo5 PE=1 SV=3	124 kDa	< 0.0001	0.3	0.9353	1.0692	1.2261	1.2414	12.26	12.46	12.65	12.67
417	J7I1C3_MOUSE	Rif1 OS=Mus musculus OX=10090 GN=Rif1 PE=2 SV=1	266 kDa	0.019	-0.15	1.0527	0.9499	0.9329	0.8652	13.26	13.11	13.09	12.98
418	LMAN1_MOUSE	Protein ERGIC-53 OS=Mus musculus OX=10090 GN=Lman1 PE=1 SV=1	58 kDa	0.6	0	1.0475	0.9546	1.0034	1.0009	13.08	12.95	13.02	13.01
419	NB5R3_MOUSE	NADH-cytochrome b5 reductase 3 OS=Mus musculus OX=10090 GN=Cyb5r3 PE=1 SV=3	34 kDa	< 0.0001	0.42	0.9744	1.0263	1.3274	1.3397	13.11	13.19	13.56	13.57
420	NOMO1_MOUSE	Nodal modulator 1 OS=Mus musculus OX=10090 GN=Nomo1 PE=1 SV=1	133 kDa	0.017	0.25	0.9569	1.0451	1.2096	1.1763	12.77	12.89	13.1	13.06
421	Q3U1C2_MOUSE	RuvB-like helicase OS=Mus musculus OX=10090 GN=Ruvbl1 PE=1 SV=1	50 kDa	0.086	0.2	0.9578	1.0441	1.174	1.1245	12.24	12.37	12.54	12.48
422	Q3UUX9_MOUSE	Rab GDP dissociation inhibitor OS=Mus musculus OX=10090 GN=Gdi2 PE=2 SV=1	51 kDa	0.67	0.02	0.9537	1.0486	1.0298	0.9978	13.23	13.37	13.34	13.29
423	Q3UXC2_MOUSE	Uncharacterized protein OS=Mus musculus OX=10090 GN=Eif4a1 PE=2 SV=1	46 kDa	0.12	0.18	0.8979	1.1138	1.0608	1.2138	13.23	13.55	13.48	13.67
424	Q91VZ1_MOUSE	Snx2 protein OS=Mus musculus OX=10090 GN=Snx2 PE=2 SV=1	58 kDa	1	0	1.0109	0.9892	1.0144	0.9856	13.4	13.36	13.4	13.36
425	RAI14_MOUSE	Ankycorbin OS=Mus musculus OX=10090 GN=Rai14 PE=1 SV=1	109 kDa	0.082	0.08	0.9797	1.0207	1.0457	1.0644	13	13.06	13.09	13.12
426	UGGG1_MOUSE	UDP-glucose:glycoprotein glucosyltransferase 1 OS=Mus musculus OX=10090 GN=Uggt1 PE=1 SV=4	176 kDa	0.13	0.08	0.996	1.004	1.0596	1.0555	13	13.01	13.09	13.08
427	A0A0R4J0H7_MOUSE	Condensin complex subunit 1 OS=Mus musculus OX=10090 GN=Ncapd2 PE=1 SV=1	156 kDa	< 0.0001	-0.27	0.998	1.002	0.8186	0.8422	13.26	13.26	12.97	13.01
428	A0A0R4J0J8_MOUSE	Cytospin-A OS=Mus musculus OX=10090 GN=Specc1l PE=1 SV=1	127 kDa	< 0.0001	-0.36	1.0744	0.9307	0.7585	0.8027	13.15	12.94	12.65	12.73
429	A0A0U1RPD8_MOUSE	General transcription factor 3C polypeptide 1 OS=Mus musculus OX=10090 GN=Gtf3c1 PE=1 SV=1	227 kDa	0.026	0.12	1.0546	0.9483	1.072	1.0993	12.88	12.72	12.9	12.94
430	A0A2R8VK76_MOUSE	Cleavage and polyadenylation-specificity factor subunit 1 OS=Mus musculus OX=10090 GN=Cpsf1 PE=1 SV=1	162 kDa	0.001	0.19	0.9643	1.037	1.0955	1.1951	12.57	12.67	12.75	12.88
431	A2ATP5_MOUSE	Myelin expression factor 2 OS=Mus musculus OX=10090 GN=Myef2 PE=1 SV=1	60 kDa	0.00039	0.34	1.0138	0.9864	1.3398	1.199	13.76	13.72	14.17	14.01
432	AT1A1_MOUSE	Sodium/potassium-transporting ATPase subunit alpha-1 OS=Mus musculus OX=10090 GN=Atp1a1 PE=1 SV=1	113 kDa	0.97	-0.01	1.0335	0.9676	1.0267	0.9663	13.37	13.27	13.36	13.27
433	COR1C_MOUSE	Coronin-1C OS=Mus musculus OX=10090 GN=Coro1c PE=1 SV=2	53 kDa	0.53	-0.05	0.9959	1.0042	0.9584	0.9756	13.63	13.64	13.57	13.6
434	CTNA1_MOUSE	Catenin alpha-1 OS=Mus musculus OX=10090 GN=Ctnna1 PE=1 SV=1	100 kDa	0.35	-0.07	1.004	0.996	0.9585	0.9415	13.53	13.52	13.47	13.44
435	E9QAI5_MOUSE	CAD protein OS=Mus musculus OX=10090 GN=Cad PE=1 SV=1	236 kDa	0.31	0.06	1.0115	0.9886	1.0005	1.0816	13.82	13.79	13.8	13.92
436	FBLN2_MOUSE	Fibulin-2 OS=Mus musculus OX=10090 GN=Fbln2 PE=1 SV=2	132 kDa	0.44	-0.04	1.104	0.9058	1.018	0.9347	12.65	12.36	12.53	12.41
437	H11_MOUSE	Histone H1.1 OS=Mus musculus OX=10090 GN=Hist1h1a PE=1 SV=2	22 kDa	0.3	-0.15	1.0454	0.9566	0.9241	0.8851	15.23	15.1	15.05	14.99
438	NOP14_MOUSE	Nucleolar protein 14 OS=Mus musculus OX=10090 GN=Nop14 PE=1 SV=2	99 kDa	0.6	-0.05	0.9687	1.0323	1.0753	0.8683	13.29	13.39	13.44	13.14
439	NU155_MOUSE	Nuclear pore complex protein Nup155 OS=Mus musculus OX=10090 GN=Nup155 PE=1 SV=1	155 kDa	0.098	0.09	1.022	0.9785	1.0328	1.0954	12.11	12.05	12.12	12.21
440	NU214_MOUSE	Nuclear pore complex protein Nup214 OS=Mus musculus OX=10090 GN=Nup214 PE=1 SV=2	213 kDa	0.35	-0.12	1.0281	0.9727	0.9272	0.9122	12.42	12.34	12.27	12.25
441	Q3TF14_MOUSE	Adenosylhomocysteinase OS=Mus musculus OX=10090 GN=Ahcy PE=1 SV=1	48 kDa	0.47	0.05	0.9895	1.0106	1.0192	1.0543	13.77	13.8	13.81	13.86
442	Q4FE56_MOUSE	Probable ubiquitin carboxyl-terminal hydrolase FAF-X OS=Mus musculus OX=10090 GN=Usp9x PE=1 SV=1	290 kDa	0.49	0.03	1.0251	0.9755	0.9896	1.0602	12.65	12.58	12.6	12.7
443	Q69ZN1_MOUSE	MKIAA1252 protein (Fragment) OS=Mus musculus OX=10090 GN=Sgpl1 PE=2 SV=1	65 kDa	0.35	0.16	1.1446	0.8737	1.0882	1.1485	13.92	13.53	13.85	13.92
444	Q99LB4_MOUSE	Capping protein (Actin filament), gelsolin-like OS=Mus musculus OX=10090 GN=Capg PE=1 SV=1	39 kDa	0.16	-0.12	0.9638	1.0376	0.9647	0.8734	13.41	13.52	13.41	13.27
445	RL27A_MOUSE	60S ribosomal protein L27a OS=Mus musculus OX=10090 GN=Rpl27a PE=1 SV=5	17 kDa	0.001	-0.39	1.0169	0.9834	0.7621	0.7669	14.52	14.47	14.1	14.11
446	RPB2_MOUSE	DNA-directed RNA polymerase II subunit RPB2 OS=Mus musculus OX=10090 GN=Polr2b PE=1 SV=2	134 kDa	0.23	-0.06	0.9997	1.0003	0.9736	0.9452	13.3	13.3	13.26	13.22
447	ZO2_MOUSE	Tight junction protein ZO-2 OS=Mus musculus OX=10090 GN=Tjp2 PE=1 SV=2	131 kDa	0.028	0.14	0.9485	1.0543	1.1179	1.0929	12.43	12.58	12.67	12.63
448	A2A9Q2_MOUSE	Nardilysin, N-arginine dibasic convertase, NRD convertase 1 OS=Mus musculus OX=10090 GN=Nrd1 PE=1 SV=1	141 kDa	0.21	0.13	0.9834	1.0169	1.0665	1.124	12.58	12.62	12.69	12.77
449	ATAD3_MOUSE	ATPase family AAA domain-containing protein 3 OS=Mus musculus OX=10090 GN=Atad3 PE=1 SV=1	67 kDa	0.007	-0.22	0.9397	1.0642	0.873	0.839	13.15	13.33	13.05	12.99
450	B2RSU7_MOUSE	GRIP and coiled-coil domain containing 2 OS=Mus musculus OX=10090 GN=Gcc2 PE=1 SV=1	195 kDa	< 0.0001	0.33	1.0065	0.9936	1.2944	1.2247	12.25	12.23	12.61	12.53
451	CISY_MOUSE	Citrate synthase, mitochondrial OS=Mus musculus OX=10090 GN=Cs PE=1 SV=1	52 kDa	0.62	0.05	1.1179	0.8945	1.0672	1.0022	14.43	14.1	14.36	14.27
452	CPSF6_MOUSE	Cleavage and polyadenylation specificity factor subunit 6 OS=Mus musculus OX=10090 GN=Cpsf6 PE=1 SV=1	59 kDa	0.25	-0.11	1.0271	0.9736	0.916	0.942	13.41	13.34	13.25	13.29
453	E9Q580_MOUSE	Unconventional myosin-Ib OS=Mus musculus OX=10090 GN=Myo1b PE=1 SV=1	126 kDa	0.001	0.23	0.9716	1.0292	1.1542	1.193	12.91	12.99	13.16	13.21
454	E9Q740_MOUSE	Signal recognition particle subunit SRP72 OS=Mus musculus OX=10090 GN=Srp72 PE=1 SV=1	68 kDa	0.00027	0.21	0.9648	1.0364	1.1538	1.1659	13.5	13.61	13.76	13.78
455	E9QLG3_MOUSE	MAX gene-associated protein OS=Mus musculus OX=10090 GN=Mga PE=1 SV=1	333 kDa	0.33	-0.21	1.032	0.9689	0.8494	0.8749	11.78	11.69	11.5	11.54
456	H10_MOUSE	Histone H1.0 OS=Mus musculus OX=10090 GN=H1f0 PE=2 SV=4	21 kDa	0.00023	-0.41	1.0259	0.9748	0.7853	0.7188	14.04	13.97	13.65	13.53
457	HCDH_MOUSE	Hydroxyacyl-coenzyme A dehydrogenase, mitochondrial OS=Mus musculus OX=10090 GN=Hadh PE=1 SV=2	34 kDa	0.098	0.12	0.9998	1.0002	1.1012	1.0655	14.57	14.57	14.71	14.66
458	IF2P_MOUSE	Eukaryotic translation initiation factor 5B OS=Mus musculus OX=10090 GN=Eif5b PE=1 SV=2	138 kDa	0.86	0.02	0.9885	1.0116	0.9908	1.0361	13.53	13.56	13.53	13.59
459	Q3TK12_MOUSE	Uncharacterized protein OS=Mus musculus OX=10090 GN=Rps17 PE=2 SV=1	16 kDa	< 0.0001	-0.44	1.0734	0.9316	0.7068	0.7702	14.96	14.75	14.35	14.48
460	Q3U7Z6_MOUSE	Phosphoglycerate mutase OS=Mus musculus OX=10090 GN=Pgam1 PE=1 SV=1	29 kDa	0.07	-0.18	0.9692	1.0318	0.8715	0.8957	11.95	12.04	11.8	11.84
461	Q3UDS4_MOUSE	Uncharacterized protein OS=Mus musculus OX=10090 GN=Sqor PE=2 SV=1	50 kDa	< 0.0001	0.33	1.0513	0.9512	1.2874	1.2283	12.81	12.66	13.1	13.03
462	Q3UFJ3_MOUSE	Pyruvate dehydrogenase E1 component subunit alpha OS=Mus musculus OX=10090 GN=Pdha1 PE=1 SV=1	43 kDa	< 0.0001	-0.52	0.9917	1.0083	0.7088	0.6885	14.52	14.54	14.03	13.99
463	SSRP1_MOUSE	FACT complex subunit SSRP1 OS=Mus musculus OX=10090 GN=Ssrp1 PE=1 SV=2	81 kDa	0.23	0.08	1.019	0.9813	1.0925	1.023	13.05	13	13.15	13.06
464	TPX2_MOUSE	Targeting protein for Xklp2 OS=Mus musculus OX=10090 GN=Tpx2 PE=1 SV=1	86 kDa	0.21	-0.07	1.1047	0.9053	0.9529	0.9546	13.4	13.12	13.19	13.19
465	A0A0G2JH17_MOUSE	Integrator complex subunit 1 OS=Mus musculus OX=10090 GN=Ints1 PE=1 SV=1	248 kDa	0.95	0	1.0199	0.9805	0.9928	1.0033	13.19	13.14	13.16	13.17
466	A0ZVB6_MOUSE	TBP-associated factor 170 OS=Mus musculus OX=10090 GN=Btaf1 PE=2 SV=1	207 kDa	0.38	0.06	1.0021	0.9979	0.9813	1.113	12.85	12.84	12.82	13
467	AACS_MOUSE	Acetoacetyl-CoA synthetase OS=Mus musculus OX=10090 GN=Aacs PE=1 SV=1	75 kDa	0.55	-0.04	1.0252	0.9754	0.9411	1.0121	13.65	13.58	13.53	13.63
468	ACADV_MOUSE	Very long-chain specific acyl-CoA dehydrogenase, mitochondrial OS=Mus musculus OX=10090 GN=Acadvl PE=1 SV=3	71 kDa	0.18	0.06	1.024	0.9766	1.0683	1.016	13.92	13.85	13.98	13.91
469	B2RUG7_MOUSE	Zinc finger RNA binding protein OS=Mus musculus OX=10090 GN=Zfr PE=2 SV=1	114 kDa	< 0.0001	0.28	1.0032	0.9968	1.2708	1.1631	12.27	12.26	12.61	12.48
470	B7ZWN1_MOUSE	Kif20b protein OS=Mus musculus OX=10090 GN=Kif20b PE=2 SV=1	199 kDa	0.001	0.32	1.0055	0.9945	1.2591	1.2302	12.5	12.48	12.82	12.79
471	B9EKB0_MOUSE	Laminin B1 subunit 1 OS=Mus musculus OX=10090 GN=Lamb1 PE=2 SV=1	202 kDa	< 0.0001	0.48	0.9422	1.0614	1.4199	1.3783	12.89	13.06	13.48	13.44
472	CE170_MOUSE	Centrosomal protein of 170 kDa OS=Mus musculus OX=10090 GN=Cep170 PE=1 SV=2	175 kDa	0.008	-0.13	1.0403	0.9612	0.9252	0.9063	13.9	13.79	13.74	13.71
473	CHD1_MOUSE	Chromodomain-helicase-DNA-binding protein 1 OS=Mus musculus OX=10090 GN=Chd1 PE=1 SV=3	196 kDa	0.94	0	1.0512	0.9513	0.9993	1.0032	13.59	13.45	13.52	13.52
474	ELAV1_MOUSE	ELAV-like protein 1 OS=Mus musculus OX=10090 GN=Elavl1 PE=1 SV=2	36 kDa	0.35	0.11	0.9066	1.1031	1.1251	1.037	13.67	13.96	13.99	13.87
475	G3X8Y3_MOUSE	N-alpha-acetyltransferase 15, NatA auxiliary subunit OS=Mus musculus OX=10090 GN=Naa15 PE=1 SV=1	101 kDa	0.0004	0.25	0.9363	1.0681	1.1461	1.2259	14.43	14.62	14.72	14.81
476	H14_MOUSE	Histone H1.4 OS=Mus musculus OX=10090 GN=H1f4 PE=1 SV=2	22 kDa	0.001	-0.71	1.0301	0.9708	0.6475	0.5782	13.72	13.64	13.05	12.89
477	ITPR3_MOUSE	Inositol 1,4,5-trisphosphate receptor type 3 OS=Mus musculus OX=10090 GN=Itpr3 PE=1 SV=3	304 kDa	0.011	0.16	0.9626	1.0389	1.1248	1.1024	12.72	12.83	12.94	12.92
478	LARP1_MOUSE	La-related protein 1 OS=Mus musculus OX=10090 GN=Larp1 PE=1 SV=3	121 kDa	0.94	0	0.9675	1.0336	1.0237	0.9812	12.87	12.96	12.95	12.89
479	LKHA4_MOUSE	Leukotriene A-4 hydrolase OS=Mus musculus OX=10090 GN=Lta4h PE=1 SV=4	69 kDa	0.23	0.08	0.9546	1.0475	1.0142	1.1035	13.03	13.16	13.12	13.24
480	PESC_MOUSE	Pescadillo homolog OS=Mus musculus OX=10090 GN=Pes1 PE=1 SV=1	68 kDa	0.047	-0.11	1.0057	0.9943	0.9455	0.9103	14.51	14.5	14.42	14.37
481	PGM1_MOUSE	Phosphoglucomutase-1 OS=Mus musculus OX=10090 GN=Pgm1 PE=1 SV=4	61 kDa	0.13	0.14	0.9221	1.0845	1.0534	1.1512	13.09	13.32	13.28	13.41
482	PLAP_MOUSE	Phospholipase A-2-activating protein OS=Mus musculus OX=10090 GN=Plaa PE=1 SV=4	87 kDa	0.004	0.2	0.9121	1.0963	1.1586	1.1418	13.4	13.67	13.75	13.73
483	Q3TVZ1_MOUSE	Catalase OS=Mus musculus OX=10090 GN=Cat PE=2 SV=1	60 kDa	0.001	0.2	0.9994	1.0006	1.1478	1.1485	12.2	12.2	12.4	12.4
484	Q3TZ32_MOUSE	Uncharacterized protein OS=Mus musculus OX=10090 GN=Aars PE=2 SV=1	107 kDa	0.65	-0.03	0.9985	1.0015	0.9415	1.0149	14.45	14.45	14.36	14.47
485	Q3UAI4_MOUSE	Uncharacterized protein OS=Mus musculus OX=10090 GN=Sf3b2 PE=2 SV=1	98 kDa	0.17	0.12	0.9782	1.0223	1.0864	1.0817	12.29	12.35	12.44	12.43
486	RBM14_MOUSE	RNA-binding protein 14 OS=Mus musculus OX=10090 GN=Rbm14 PE=1 SV=1	69 kDa	0.85	-0.02	1.042	0.9597	0.9328	1.0452	13.5	13.38	13.34	13.5
487	RGAP1_MOUSE	Rac GTPase-activating protein 1 OS=Mus musculus OX=10090 GN=Racgap1 PE=1 SV=1	70 kDa	0.013	-0.27	1.0461	0.9559	0.8332	0.8213	13.03	12.9	12.7	12.68
488	SRSF6_MOUSE	Serine/arginine-rich splicing factor 6 OS=Mus musculus OX=10090 GN=Srsf6 PE=1 SV=1	39 kDa	< 0.0001	-0.33	1.0489	0.9534	0.7842	0.8054	14.07	13.93	13.65	13.69
489	SSF1_MOUSE	Suppressor of SWI4 1 homolog OS=Mus musculus OX=10090 GN=Ppan PE=1 SV=2	53 kDa	0.23	-0.1	1.0719	0.9329	0.9327	0.9343	13.45	13.25	13.25	13.26
490	TTF2_MOUSE	Transcription termination factor 2 OS=Mus musculus OX=10090 GN=Ttf2 PE=1 SV=2	126 kDa	0.087	-0.09	1.0999	0.9092	0.9199	0.9627	13.02	12.74	12.76	12.82
491	A0A068BFS0_MOUSE	WD repeat domain 46 OS=Mus musculus OX=10090 GN=Wdr46 PE=2 SV=1	69 kDa	0.56	-0.03	1.0187	0.9817	0.9872	0.9676	13.79	13.73	13.74	13.71
492	A2AS03_MOUSE	Helicase with zinc finger domain 2 OS=Mus musculus OX=10090 GN=Helz2 PE=1 SV=1	334 kDa	0.00014	0.22	1.0221	0.9784	1.1214	1.215	12.25	12.19	12.39	12.5
493	ACOC_MOUSE	Cytoplasmic aconitate hydratase OS=Mus musculus OX=10090 GN=Aco1 PE=1 SV=3	98 kDa	0.25	0.01	1.0448	0.9572	0.9715	1.0503	13.3	13.17	13.19	13.3
494	ASCC3_MOUSE	Activating signal cointegrator 1 complex subunit 3 OS=Mus musculus OX=10090 GN=Ascc3 PE=1 SV=1	251 kDa	0.031	0.16	0.9631	1.0383	1.0704	1.1648	13.03	13.14	13.19	13.31
495	B1ASP2_MOUSE	Tyrosine-protein kinase OS=Mus musculus OX=10090 GN=Jak1 PE=1 SV=1	133 kDa	0.01	0.18	0.9705	1.0304	1.0753	1.2017	12.96	13.05	13.11	13.27
496	CO5A2_MOUSE	Collagen alpha-2(V) chain OS=Mus musculus OX=10090 GN=Col5a2 PE=1 SV=1	145 kDa	< 0.0001	0.3	1.0035	0.9966	1.2816	1.1811	12.28	12.27	12.63	12.52
497	CRNL1_MOUSE	Crooked neck-like protein 1 OS=Mus musculus OX=10090 GN=Crnkl1 PE=1 SV=1	83 kDa	0.66	0.03	1.0097	0.9904	0.9872	1.0488	13.22	13.19	13.19	13.27
498	DPOLA_MOUSE	DNA polymerase alpha catalytic subunit OS=Mus musculus OX=10090 GN=Pola1 PE=1 SV=2	167 kDa	0.58	-0.03	0.9935	1.0065	0.9925	0.972	13.93	13.95	13.93	13.9
499	F8VPL2_MOUSE	Phosphatidylinositol 4-phosphate 3-kinase C2 domain-containing subunit alpha OS=Mus musculus OX=10090 GN=Pik3c2a PE=1 SV=1	191 kDa	0.055	-0.11	1.0228	0.9777	0.9096	0.9388	13.39	13.32	13.22	13.26
500	FEN1_MOUSE	Flap endonuclease 1 OS=Mus musculus OX=10090 GN=Fen1 PE=1 SV=1	42 kDa	0.007	0.26	0.975	1.0256	1.1611	1.2282	13.44	13.52	13.7	13.78
501	G3UZM1_MOUSE	Probable JmjC domain-containing histone demethylation protein 2C OS=Mus musculus OX=10090 GN=Jmjd1c PE=1 SV=1	282 kDa	0.84	-0.02	1.0484	0.9538	0.9327	1.0371	12.85	12.71	12.68	12.83
502	G3X9M0_MOUSE	28S ribosomal protein S29, mitochondrial OS=Mus musculus OX=10090 GN=Dap3 PE=1 SV=1	45 kDa	0.14	0.19	0.9818	1.0185	1.1312	1.1551	12.8	12.86	13.01	13.04
503	G5E902_MOUSE	MCG10343, isoform CRA_b OS=Mus musculus OX=10090 GN=Slc25a3 PE=1 SV=1	40 kDa	0.97	-0.01	1.016	0.9842	1.006	0.9869	13.94	13.9	13.93	13.9
504	MAGI3_MOUSE	Membrane-associated guanylate kinase, WW and PDZ domain-containing protein 3 OS=Mus musculus OX=10090 GN=Magi3 PE=1 SV=2	162 kDa	0.11	0.13	1.0923	0.9155	1.0635	1.1252	12.47	12.22	12.43	12.51
505	NMT1_MOUSE	Glycylpeptide N-tetradecanoyltransferase 1 OS=Mus musculus OX=10090 GN=Nmt1 PE=1 SV=1	57 kDa	0.048	0.13	1.0278	0.973	1.1119	1.0726	13.55	13.47	13.67	13.61
506	PCBP1_MOUSE	Poly(rC)-binding protein 1 OS=Mus musculus OX=10090 GN=Pcbp1 PE=1 SV=1	37 kDa	< 0.0001	-0.74	1.0451	0.9568	0.5636	0.6373	13.76	13.63	12.87	13.05
507	PRPF3_MOUSE	U4/U6 small nuclear ribonucleoprotein Prp3 OS=Mus musculus OX=10090 GN=Prpf3 PE=1 SV=1	77 kDa	0.21	0.09	0.9591	1.0426	1.0718	1.0604	12.79	12.91	12.95	12.94
508	Q3U3J3_MOUSE	DNA-directed RNA polymerase OS=Mus musculus OX=10090 GN=Polrmt PE=1 SV=1	137 kDa	0.19	0.13	0.9231	1.0833	1.0801	1.1125	12.96	13.19	13.19	13.23
509	Q3UYC8_MOUSE	Uncharacterized protein OS=Mus musculus OX=10090 GN=Adnp PE=2 SV=1	124 kDa	0.99	0.01	1.0006	0.9994	1.0257	0.9833	13.12	13.12	13.16	13.1
510	SMU1_MOUSE	WD40 repeat-containing protein SMU1 OS=Mus musculus OX=10090 GN=Smu1 PE=2 SV=2	58 kDa	0.005	0.23	0.9784	1.022	1.1807	1.158	13.37	13.43	13.64	13.61
511	SPB1_MOUSE	pre-rRNA processing protein FTSJ3 OS=Mus musculus OX=10090 GN=Ftsj3 PE=1 SV=1	96 kDa	0.96	0	0.9379	1.0662	1.0577	0.945	13.15	13.34	13.33	13.16
512	VATA_MOUSE	V-type proton ATPase catalytic subunit A OS=Mus musculus OX=10090 GN=Atp6v1a PE=1 SV=2	68 kDa	0.031	0.16	0.9548	1.0474	1.0795	1.1577	13.11	13.24	13.28	13.38
513	XRN2_MOUSE	5'-3' exoribonuclease 2 OS=Mus musculus OX=10090 GN=Xrn2 PE=1 SV=1	109 kDa	0.51	0.07	1.1099	0.901	1.0404	1.065	12.51	12.21	12.41	12.45
514	2AAA_MOUSE	Serine/threonine-protein phosphatase 2A 65 kDa regulatory subunit A alpha isoform OS=Mus musculus OX=10090 GN=Ppp2r1a PE=1 SV=3	65 kDa	0.69	0.04	0.9565	1.0455	0.9819	1.0808	13.55	13.68	13.59	13.72
515	A0A0B4J1E2_MOUSE	SNW domain-containing protein 1 OS=Mus musculus OX=10090 GN=Snw1 PE=1 SV=1	61 kDa	0.038	-0.16	1.0483	0.954	0.8963	0.8973	13.89	13.76	13.67	13.67
516	A0A1S6GWH1_MOUSE	Uncharacterized protein OS=Mus musculus OX=10090 GN=Psmc5 PE=2 SV=1	47 kDa	0.016	-0.19	0.9937	1.0063	0.8946	0.8559	13.77	13.78	13.61	13.55
517	AFG32_MOUSE	AFG3-like protein 2 OS=Mus musculus OX=10090 GN=Afg3l2 PE=1 SV=1	90 kDa	0.34	0.04	1.0265	0.9742	1.0435	1.0157	13.97	13.89	13.99	13.95
518	CAF1A_MOUSE	Chromatin assembly factor 1 subunit A OS=Mus musculus OX=10090 GN=Chaf1a PE=1 SV=1	102 kDa	0.033	0.17	0.9755	1.0251	1.1684	1.0898	13.35	13.43	13.62	13.51
519	CUL5_MOUSE	Cullin-5 OS=Mus musculus OX=10090 GN=Cul5 PE=1 SV=3	91 kDa	0.2	0.11	0.9632	1.0382	1.0272	1.1262	13.19	13.29	13.28	13.41
520	DDX42_MOUSE	ATP-dependent RNA helicase DDX42 OS=Mus musculus OX=10090 GN=Ddx42 PE=1 SV=3	102 kDa	0.003	0.27	0.9414	1.0622	1.2315	1.1853	13.21	13.38	13.59	13.54
521	E9PUQ5_MOUSE	Golgin subfamily A member 2 OS=Mus musculus OX=10090 GN=Golga2 PE=1 SV=1	116 kDa	0.66	0.04	1.0251	0.9755	1.061	0.9902	12.54	12.47	12.59	12.49
522	E9QM38_MOUSE	Solute carrier family 12 member 2 OS=Mus musculus OX=10090 GN=Slc12a2 PE=1 SV=1	131 kDa	0.63	-0.08	0.9165	1.0912	1.057	0.8498	12.92	13.18	13.13	12.81
523	ERG7_MOUSE	Lanosterol synthase OS=Mus musculus OX=10090 GN=Lss PE=1 SV=2	83 kDa	0.34	0.04	1.0871	0.9199	1.0476	1.0089	13.09	12.85	13.03	12.98
524	HNRPC_MOUSE	Heterogeneous nuclear ribonucleoproteins C1/C2 OS=Mus musculus OX=10090 GN=Hnrnpc PE=1 SV=1	34 kDa	0.4	0.1	0.9801	1.0203	1.1011	1.0362	13.85	13.91	14.02	13.93
525	HTR5B_MOUSE	HEAT repeat-containing protein 5B OS=Mus musculus OX=10090 GN=Heatr5b PE=1 SV=3	224 kDa	0.58	-0.03	1.0259	0.9747	0.9239	1.0403	13.03	12.96	12.88	13.05
526	HXK2_MOUSE	Hexokinase-2 OS=Mus musculus OX=10090 GN=Hk2 PE=1 SV=1	103 kDa	0.22	0.05	0.9773	1.0232	1.0162	1.0598	12.87	12.93	12.92	12.98
527	KHDR1_MOUSE	KH domain-containing, RNA-binding, signal transduction-associated protein 1 OS=Mus musculus OX=10090 GN=Khdrbs1 PE=1 SV=2	48 kDa	< 0.0001	-0.36	1.0119	0.9883	0.7417	0.8231	13.7	13.67	13.25	13.4
528	KIF14_MOUSE	Kinesin-like protein KIF14 OS=Mus musculus OX=10090 GN=Kif14 PE=1 SV=1	186 kDa	0.00013	-0.46	0.979	1.0214	0.7829	0.6738	12.13	12.19	11.81	11.59
529	NU133_MOUSE	Nuclear pore complex protein Nup133 OS=Mus musculus OX=10090 GN=Nup133 PE=1 SV=2	129 kDa	0.12	0.11	0.9869	1.0133	1.0594	1.0926	13.46	13.49	13.56	13.6
530	PSA3_MOUSE	Proteasome subunit alpha type-3 OS=Mus musculus OX=10090 GN=Psma3 PE=1 SV=3	28 kDa	0.093	-0.1	0.9548	1.0473	0.9273	0.9416	14.74	14.87	14.7	14.72
531	PSME4_MOUSE	Proteasome activator complex subunit 4 OS=Mus musculus OX=10090 GN=Psme4 PE=1 SV=1	211 kDa	0.033	0.2	0.99	1.0101	1.0881	1.2126	13.27	13.3	13.41	13.57
532	PUF60_MOUSE	Poly(U)-binding-splicing factor PUF60 OS=Mus musculus OX=10090 GN=Puf60 PE=1 SV=2	60 kDa	0.01	0.39	0.9184	1.0889	1.3466	1.268	12.92	13.17	13.47	13.39
533	Q3TIP8_MOUSE	Chloride intracellular channel protein OS=Mus musculus OX=10090 GN=Clic1 PE=2 SV=1	27 kDa	0.26	-0.26	1.0777	0.9279	0.8342	0.8399	14.36	14.14	13.99	14
534	Q3TKC5_MOUSE	Uncharacterized protein (Fragment) OS=Mus musculus OX=10090 GN=Ppat PE=2 SV=1	53 kDa	< 0.0001	-0.34	1.0063	0.9937	0.8226	0.7624	13.35	13.33	13.06	12.95
535	Q3TXD3_MOUSE	Uncharacterized protein OS=Mus musculus OX=10090 GN=Vat1 PE=2 SV=1	43 kDa	0.003	-0.25	1.0152	0.985	0.849	0.8331	14.18	14.14	13.92	13.9
536	Q3UH59_MOUSE	Myosin-10 OS=Mus musculus OX=10090 GN=Myh10 PE=1 SV=1	233 kDa	0.34	-0.06	1.0032	0.9968	1.0227	0.9027	13.02	13.01	13.05	12.87
537	Q3UPE0_MOUSE	Uncharacterized protein OS=Mus musculus OX=10090 GN=Tcea1 PE=2 SV=1	34 kDa	0.7	-0.03	0.9708	1.0301	0.985	0.9673	12.79	12.88	12.81	12.79
538	R4H4Y7_MOUSE	SCY1-like 1 splice variant 13 OS=Mus musculus OX=10090 GN=Scyl1 PE=2 SV=1	88 kDa	0.61	0.02	1.004	0.996	0.9873	1.0438	13.04	13.03	13.02	13.1
539	RL24_MOUSE	60S ribosomal protein L24 OS=Mus musculus OX=10090 GN=Rpl24 PE=1 SV=2	18 kDa	< 0.0001	-0.38	1.0244	0.9761	0.807	0.7343	15.08	15.01	14.73	14.6
540	RRP44_MOUSE	Exosome complex exonuclease RRP44 OS=Mus musculus OX=10090 GN=Dis3 PE=1 SV=4	109 kDa	0.34	0.05	0.9848	1.0154	1.0024	1.0703	12.62	12.66	12.65	12.74
541	RU2A_MOUSE	U2 small nuclear ribonucleoprotein A' OS=Mus musculus OX=10090 GN=Snrpa1 PE=1 SV=2	28 kDa	0.12	-0.22	1.0109	0.9892	0.8303	0.8927	14.33	14.3	14.04	14.15
542	SAE2_MOUSE	SUMO-activating enzyme subunit 2 OS=Mus musculus OX=10090 GN=Uba2 PE=1 SV=1	71 kDa	0.94	0	1.0222	0.9782	0.9863	1.0121	14.14	14.07	14.09	14.12
543	SCRIB_MOUSE	Protein scribble homolog OS=Mus musculus OX=10090 GN=Scrib PE=1 SV=2	174 kDa	0.12	0.07	0.9987	1.0013	1.0803	1.0214	13.45	13.46	13.57	13.49
544	SYNC_MOUSE	Asparagine--tRNA ligase, cytoplasmic OS=Mus musculus OX=10090 GN=Nars PE=1 SV=2	64 kDa	0.003	0.18	0.9676	1.0335	1.1384	1.1344	13.54	13.63	13.77	13.77
545	UBP47_MOUSE	Ubiquitin carboxyl-terminal hydrolase 47 OS=Mus musculus OX=10090 GN=Usp47 PE=1 SV=2	157 kDa	0.003	0.19	0.9893	1.0109	1.1039	1.185	12.25	12.28	12.41	12.51
546	XPO1_MOUSE	Exportin-1 OS=Mus musculus OX=10090 GN=Xpo1 PE=1 SV=1	123 kDa	0.35	0.1	0.9111	1.0976	1.0331	1.1084	13.51	13.77	13.69	13.79
547	YMEL1_MOUSE	ATP-dependent zinc metalloprotease YME1L1 OS=Mus musculus OX=10090 GN=Yme1l1 PE=1 SV=1	80 kDa	0.037	0.14	1.0358	0.9655	1.0807	1.1279	13.61	13.51	13.67	13.73
548	sp|Q6ZPJ3|UBE2O_MOUSE	E2 ubiquitin-conjugating enzyme UBE2O OS=Mus musculus OX=10090 GN=Ube2o PE=1 SV=3	141 kDa	0.15	-0.17	0.9824	1.0179	0.8511	0.9303	12.41	12.46	12.2	12.33
549	A0A087WQM0_MOUSE	Tensin 1 OS=Mus musculus OX=10090 GN=Tns1 PE=1 SV=1	195 kDa	0.66	-0.1	1.0207	0.9797	0.9174	0.9501	11.95	11.89	11.8	11.85
550	A2BE93_MOUSE	Protein SET (Fragment) OS=Mus musculus OX=10090 GN=Set PE=1 SV=1	25 kDa	0.75	0.05	0.8799	1.1365	0.9743	1.0968	13.76	14.12	13.9	14.07
551	ACOT9_MOUSE	Acyl-coenzyme A thioesterase 9, mitochondrial OS=Mus musculus OX=10090 GN=Acot9 PE=1 SV=1	51 kDa	< 0.0001	0.26	0.9684	1.0326	1.2429	1.1573	13.77	13.86	14.13	14.03
552	B2RTB0_MOUSE	MCG17262 OS=Mus musculus OX=10090 GN=Pdap1 PE=1 SV=1	21 kDa	0.021	0.21	0.943	1.0605	1.1899	1.1234	13.39	13.56	13.72	13.64
553	B9EKT6_MOUSE	IQ motif containing GTPase activating protein 3 OS=Mus musculus OX=10090 GN=Iqgap3 PE=2 SV=1	185 kDa	< 0.0001	-0.31	1.0147	0.9856	0.7983	0.8203	13.52	13.47	13.17	13.21
554	CAND2_MOUSE	Cullin-associated NEDD8-dissociated protein 2 OS=Mus musculus OX=10090 GN=Cand2 PE=1 SV=2	136 kDa	0.004	-0.17	1.017	0.9833	0.8855	0.8966	13.65	13.61	13.45	13.47
555	CKAP2_MOUSE	Cytoskeleton-associated protein 2 OS=Mus musculus OX=10090 GN=Ckap2 PE=1 SV=1	74 kDa	0.47	0.07	1.0665	0.9377	1.0876	1.0153	13.31	13.12	13.34	13.24
556	CUL1_MOUSE	Cullin-1 OS=Mus musculus OX=10090 GN=Cul1 PE=1 SV=1	90 kDa	0.012	-0.13	1.0127	0.9875	0.8969	0.9311	13.58	13.54	13.41	13.46
557	E9Q2E4_MOUSE	HECT domain E3 ubiquitin protein ligase 4 OS=Mus musculus OX=10090 GN=Hectd4 PE=1 SV=2	484 kDa	0.33	0.21	1.0077	0.9924	1.0978	1.2126	11.88	11.86	12.01	12.15
558	ERC6L_MOUSE	DNA excision repair protein ERCC-6-like OS=Mus musculus OX=10090 GN=Ercc6l PE=1 SV=1	139 kDa	< 0.0001	-0.15	1.0004	0.9996	0.8985	0.9026	13.41	13.41	13.26	13.27
559	ERP29_MOUSE	Endoplasmic reticulum resident protein 29 OS=Mus musculus OX=10090 GN=Erp29 PE=1 SV=2	29 kDa	0.34	0.07	0.9815	1.0188	1.0705	1.0324	12.77	12.82	12.9	12.84
560	F7CBP1_MOUSE	Eukaryotic translation initiation factor 4 gamma 2 OS=Mus musculus OX=10090 GN=Eif4g2 PE=1 SV=1	98 kDa	0.066	-0.14	0.992	1.0081	0.9307	0.8813	14.09	14.11	14	13.92
561	F8VQ93_MOUSE	PH-interacting protein OS=Mus musculus OX=10090 GN=Phip PE=1 SV=1	207 kDa	0.39	-0.08	1.0483	0.9539	0.9534	0.9393	12.47	12.33	12.33	12.31
562	G3UYU4_MOUSE	Flotillin-1 OS=Mus musculus OX=10090 GN=Flot1 PE=1 SV=1	42 kDa	0.022	-0.15	1.0713	0.9335	0.9083	0.8884	13.51	13.31	13.27	13.24
563	GSTO1_MOUSE	Glutathione S-transferase omega-1 OS=Mus musculus OX=10090 GN=Gsto1 PE=1 SV=2	27 kDa	0.16	0.12	0.8799	1.1365	1.056	1.1256	13.96	14.33	14.22	14.31
564	LRBA_MOUSE	Lipopolysaccharide-responsive and beige-like anchor protein OS=Mus musculus OX=10090 GN=Lrba PE=1 SV=1	317 kDa	0.077	0.15	0.9817	1.0186	1.0631	1.158	12.22	12.27	12.33	12.46
565	NPL4_MOUSE	Nuclear protein localization protein 4 homolog OS=Mus musculus OX=10090 GN=Nploc4 PE=1 SV=3	68 kDa	0.54	-0.03	1.0375	0.9638	1.0297	0.932	13.67	13.57	13.66	13.52
566	PACN2_MOUSE	Protein kinase C and casein kinase substrate in neurons protein 2 OS=Mus musculus OX=10090 GN=Pacsin2 PE=1 SV=1	56 kDa	0.00098	0.4	0.9508	1.0517	1.4973	1.1692	13.12	13.27	13.78	13.42
567	Q3UIP2_MOUSE	Procollagen C-endopeptidase enhancer protein OS=Mus musculus OX=10090 GN=Pcolce PE=1 SV=1	50 kDa	0.19	-0.08	1.0133	0.9869	0.9294	0.9631	12.69	12.65	12.57	12.62
568	Q3ULW0_MOUSE	GTP-binding nuclear protein Ran OS=Mus musculus OX=10090 GN=Ran PE=2 SV=1	24 kDa	0.00015	-0.56	1.0378	0.9636	0.6819	0.6787	14.49	14.38	13.88	13.88
569	RBM15_MOUSE	RNA-binding protein 15 OS=Mus musculus OX=10090 GN=Rbm15 PE=1 SV=1	106 kDa	0.18	-0.08	1.0223	0.9781	0.9806	0.9141	12.01	11.94	11.95	11.84
570	SART3_MOUSE	Squamous cell carcinoma antigen recognized by T-cells 3 OS=Mus musculus OX=10090 GN=Sart3 PE=1 SV=1	110 kDa	< 0.0001	-0.37	0.9901	1.01	0.773	0.7738	13.63	13.65	13.27	13.27
571	SIN3A_MOUSE	Paired amphipathic helix protein Sin3a OS=Mus musculus OX=10090 GN=Sin3a PE=1 SV=3	145 kDa	0.65	0.03	1.0236	0.9769	1.0532	0.9867	13.48	13.42	13.53	13.43
572	TIM50_MOUSE	Mitochondrial import inner membrane translocase subunit TIM50 OS=Mus musculus OX=10090 GN=Timm50 PE=1 SV=1	40 kDa	0.16	-0.13	1.0425	0.9592	0.9518	0.8738	13.66	13.54	13.53	13.4
573	TNR6B_MOUSE	Trinucleotide repeat-containing gene 6B protein OS=Mus musculus OX=10090 GN=Tnrc6b PE=1 SV=2	192 kDa	< 0.0001	0.32	1.0091	0.991	1.2526	1.2425	11.73	11.7	12.04	12.03
574	A0A0R4IZY0_MOUSE	Thimet oligopeptidase OS=Mus musculus OX=10090 GN=Thop1 PE=1 SV=1	78 kDa	0.88	-0.01	1.0018	0.9982	0.9728	1.0141	13.29	13.28	13.25	13.31
575	A0A0R4J083_MOUSE	Long-chain-specific acyl-CoA dehydrogenase, mitochondrial OS=Mus musculus OX=10090 GN=Acadl PE=1 SV=1	48 kDa	0.0064	0.15	0.9894	1.0107	1.1626	1.0543	13.5	13.53	13.73	13.59
576	A0A0X1KG60_MOUSE	E3 ubiquitin-protein ligase BRE1B OS=Mus musculus OX=10090 GN=Rnf40 PE=1 SV=1	109 kDa	0.003	-0.17	1.0521	0.9504	0.8942	0.8788	13.41	13.26	13.17	13.15
577	A1BN54_MOUSE	Alpha actinin 1a OS=Mus musculus OX=10090 GN=Actn1 PE=1 SV=1	103 kDa	< 0.0001	0.3	0.9718	1.029	1.2924	1.1774	13.7	13.79	14.11	13.98
578	A2ACG7_MOUSE	Dolichyl-diphosphooligosaccharide--protein glycosyltransferase subunit 2 OS=Mus musculus OX=10090 GN=Rpn2 PE=1 SV=1	68 kDa	0.5	-0.09	1.0541	0.9487	0.9312	0.9476	12.8	12.65	12.62	12.65
579	BRCA1_MOUSE	Breast cancer type 1 susceptibility protein homolog OS=Mus musculus OX=10090 GN=Brca1 PE=1 SV=3	199 kDa	0.44	-0.06	0.9724	1.0284	0.9359	0.9867	12.08	12.16	12.03	12.1
580	CBPD_MOUSE	Carboxypeptidase D OS=Mus musculus OX=10090 GN=Cpd PE=1 SV=2	152 kDa	0.61	-0.05	1.0075	0.9926	0.9836	0.9443	13.53	13.51	13.5	13.44
581	COPG1_MOUSE	Coatomer subunit gamma-1 OS=Mus musculus OX=10090 GN=Copg1 PE=1 SV=1	98 kDa	0.82	0	1.0091	0.991	0.9756	1.0299	13.82	13.79	13.77	13.85
582	D3Z0X5_MOUSE	Pleckstrin homology-like domain family B member 1 OS=Mus musculus OX=10090 GN=Phldb1 PE=1 SV=1	159 kDa	< 0.0001	-0.3	1.0415	0.9602	0.7924	0.8384	12.72	12.6	12.33	12.41
583	E9Q3G8_MOUSE	Nucleoporin 153 OS=Mus musculus OX=10090 GN=Nup153 PE=1 SV=1	152 kDa	0.11	-0.16	1.0438	0.9581	0.863	0.9264	12.75	12.63	12.47	12.58
584	EBP2_MOUSE	Probable rRNA-processing protein EBP2 OS=Mus musculus OX=10090 GN=Ebna1bp2 PE=2 SV=1	35 kDa	0.58	-0.04	1.0041	0.996	0.9953	0.9464	13.88	13.87	13.87	13.8
585	EIF3I_MOUSE	Eukaryotic translation initiation factor 3 subunit I OS=Mus musculus OX=10090 GN=Eif3i PE=1 SV=1	36 kDa	0.23	-0.1	1.0152	0.985	0.9566	0.9051	14	13.96	13.92	13.84
586	HYOU1_MOUSE	Hypoxia up-regulated protein 1 OS=Mus musculus OX=10090 GN=Hyou1 PE=1 SV=1	111 kDa	0.45	0.12	1.0898	0.9176	1.0805	1.0958	13.69	13.44	13.68	13.7
587	NACAM_MOUSE	Nascent polypeptide-associated complex subunit alpha, muscle-specific form OS=Mus musculus OX=10090 GN=Naca PE=1 SV=2	220 kDa	0.002	0.63	0.8408	1.1894	1.4887	1.6049	13.85	14.35	14.68	14.79
588	PARK7_MOUSE	Protein/nucleic acid deglycase DJ-1 OS=Mus musculus OX=10090 GN=Park7 PE=1 SV=1	20 kDa	0.25	0.11	0.9677	1.0333	1.0542	1.108	12.89	12.99	13.02	13.09
589	Q3TMB8_MOUSE	Adenylosuccinate lyase OS=Mus musculus OX=10090 GN=Adsl PE=2 SV=1	55 kDa	0.32	0.08	0.9352	1.0693	1.0416	1.074	13.25	13.44	13.4	13.45
590	Q3UAD6_MOUSE	Heat shock protein 90kDa beta (Grp94), member 1 OS=Mus musculus OX=10090 GN=Hsp90b1 PE=1 SV=1	92 kDa	0.032	-0.27	1.0852	0.9215	0.885	0.7728	14.7	14.47	14.41	14.21
591	Q3V1X4_MOUSE	Surfeit gene 6, isoform CRA_a OS=Mus musculus OX=10090 GN=Surf6 PE=2 SV=1	41 kDa	0.47	-0.04	1.075	0.9303	0.9579	0.9812	13.28	13.07	13.11	13.15
592	Q543N3_MOUSE	LIM and SH3 protein 1, isoform CRA_b OS=Mus musculus OX=10090 GN=Lasp1 PE=1 SV=1	30 kDa	0.63	-0.04	1.0065	0.9935	1.0004	0.947	12.5	12.48	12.49	12.41
593	Q544R5_MOUSE	MCG16669, isoform CRA_b OS=Mus musculus OX=10090 GN=Tardbp PE=1 SV=1	45 kDa	0.52	-0.08	1.0411	0.9605	0.9529	0.944	13.57	13.45	13.44	13.43
594	Q544Y7_MOUSE	Cofilin 1, non-muscle OS=Mus musculus OX=10090 GN=Cfl1 PE=2 SV=1	19 kDa	0.47	0.07	0.9239	1.0824	1.0137	1.0862	15.04	15.27	15.17	15.27
595	RS25_MOUSE	40S ribosomal protein S25 OS=Mus musculus OX=10090 GN=Rps25 PE=1 SV=1	14 kDa	0.002	-0.64	0.9992	1.0008	0.5242	0.7869	14.3	14.3	13.37	13.95
596	SF3A1_MOUSE	Splicing factor 3A subunit 1 OS=Mus musculus OX=10090 GN=Sf3a1 PE=1 SV=1	89 kDa	0.83	-0.02	0.9753	1.0254	1.0263	0.9479	13.7	13.77	13.77	13.66
597	SPT6H_MOUSE	Transcription elongation factor SPT6 OS=Mus musculus OX=10090 GN=Supt6h PE=1 SV=2	199 kDa	0.13	0.09	0.9884	1.0117	1.0655	1.0663	13.52	13.55	13.63	13.63
598	SUCB2_MOUSE	Succinate--CoA ligase [GDP-forming] subunit beta, mitochondrial OS=Mus musculus OX=10090 GN=Suclg2 PE=1 SV=3	47 kDa	0.58	-0.03	1.0315	0.9695	1.0111	0.9488	13.9	13.81	13.87	13.78
599	Z4YKA3_MOUSE	Heterochromatin protein 1-binding protein 3 OS=Mus musculus OX=10090 GN=Hp1bp3 PE=1 SV=1	57 kDa	0.094	-0.13	1.0515	0.951	0.9368	0.8954	14.42	14.28	14.26	14.19
600	ZN292_MOUSE	Zinc finger protein 292 OS=Mus musculus OX=10090 GN=Zfp292 PE=1 SV=2	301 kDa	0.85	-0.03	1.0774	0.9282	1.0193	0.9369	12.31	12.09	12.23	12.11
601	A0A2I3BRT4_MOUSE	Epiplakin OS=Mus musculus OX=10090 GN=Eppk1 PE=1 SV=1	382 kDa	0.13	0.21	0.9328	1.072	0.9839	1.3581	14.06	14.26	14.13	14.6
602	A6H663_MOUSE	BCL2-associated athanogene 3 OS=Mus musculus OX=10090 GN=Bag3 PE=2 SV=1	62 kDa	0.027	0.29	0.9179	1.0894	1.235	1.2136	12.08	12.33	12.51	12.49
603	A8IP69_MOUSE	14-3-3 protein gamma subtype OS=Mus musculus OX=10090 GN=Ywhag PE=1 SV=1	28 kDa	0.058	-0.18	1.0622	0.9415	0.9182	0.8538	13.79	13.61	13.58	13.47
604	ABCE1_MOUSE	ATP-binding cassette sub-family E member 1 OS=Mus musculus OX=10090 GN=Abce1 PE=1 SV=1	67 kDa	0.015	0.2	0.9011	1.1098	1.188	1.1074	13.1	13.4	13.5	13.4
605	AFG31_MOUSE	AFG3-like protein 1 OS=Mus musculus OX=10090 GN=Afg3l1 PE=1 SV=2	87 kDa	0.16	0.1	1.0151	0.9851	1.0853	1.0557	12.75	12.71	12.85	12.81
606	ANKL2_MOUSE	Ankyrin repeat and LEM domain-containing protein 2 OS=Mus musculus OX=10090 GN=Ankle2 PE=1 SV=2	106 kDa	0.001	0.19	1.0018	0.9982	1.1265	1.1521	12.76	12.76	12.93	12.96
607	ANX11_MOUSE	Annexin A11 OS=Mus musculus OX=10090 GN=Anxa11 PE=1 SV=2	54 kDa	0.051	-0.11	1.0231	0.9774	0.9056	0.9453	13.82	13.76	13.65	13.71
608	AT131_MOUSE	Manganese-transporting ATPase 13A1 OS=Mus musculus OX=10090 GN=Atp13a1 PE=1 SV=2	132 kDa	0.002	0.25	0.994	1.006	1.1897	1.1811	11.71	11.73	11.97	11.96
609	AT2B1_MOUSE	Plasma membrane calcium-transporting ATPase 1 OS=Mus musculus OX=10090 GN=Atp2b1 PE=1 SV=1	135 kDa	0.21	-0.11	1.0193	0.9811	0.9655	0.8852	13.46	13.41	13.39	13.26
610	B2RUK2_MOUSE	Erbb2 interacting protein OS=Mus musculus OX=10090 GN=Erbin PE=2 SV=1	162 kDa	0.11	0.12	0.9491	1.0536	1.1547	1.0298	13.01	13.16	13.29	13.13
611	CMC1_MOUSE	Calcium-binding mitochondrial carrier protein Aralar1 OS=Mus musculus OX=10090 GN=Slc25a12 PE=1 SV=1	75 kDa	< 0.0001	0.28	1.0545	0.9483	1.2222	1.2026	12.52	12.36	12.73	12.71
612	DDX27_MOUSE	Probable ATP-dependent RNA helicase DDX27 OS=Mus musculus OX=10090 GN=Ddx27 PE=1 SV=3	86 kDa	0.001	-0.2	1.0347	0.9665	0.874	0.8659	14.17	14.07	13.93	13.92
613	E9PU96_MOUSE	Nucleolar pre-ribosomal-associated protein 1 OS=Mus musculus OX=10090 GN=Urb1 PE=1 SV=1	255 kDa	0.72	0.04	0.9893	1.0108	1.0359	1.0211	14.14	14.17	14.21	14.19
614	FUMH_MOUSE	Fumarate hydratase, mitochondrial OS=Mus musculus OX=10090 GN=Fh PE=1 SV=3	54 kDa	0.12	0.12	1.0038	0.9962	1.087	1.0938	13.71	13.7	13.82	13.83
615	G3UX26_MOUSE	Voltage-dependent anion-selective channel protein 2 OS=Mus musculus OX=10090 GN=Vdac2 PE=1 SV=1	30 kDa	0.00028	0.36	1.0507	0.9518	1.3022	1.2727	14.13	13.98	14.44	14.4
616	HELLS_MOUSE	Lymphocyte-specific helicase OS=Mus musculus OX=10090 GN=Hells PE=1 SV=2	95 kDa	0.65	0.02	1.044	0.9578	1.0005	1.0269	13.41	13.29	13.35	13.39
617	HNRL1_MOUSE	Heterogeneous nuclear ribonucleoprotein U-like protein 1 OS=Mus musculus OX=10090 GN=Hnrnpul1 PE=1 SV=1	96 kDa	0.0006	0.25	1.0183	0.982	1.1803	1.1992	12.77	12.72	12.98	13.01
618	ILF3_MOUSE	Interleukin enhancer-binding factor 3 OS=Mus musculus OX=10090 GN=Ilf3 PE=1 SV=2	96 kDa	0.055	0.11	1.0326	0.9684	1.0868	1.0673	12.97	12.88	13.04	13.02
619	KIF2C_MOUSE	Kinesin-like protein KIF2C OS=Mus musculus OX=10090 GN=Kif2c PE=1 SV=1	81 kDa	0.14	-0.09	1.004	0.996	0.954	0.9266	12.48	12.46	12.4	12.36
620	MYO1E_MOUSE	Unconventional myosin-Ie OS=Mus musculus OX=10090 GN=Myo1e PE=1 SV=1	127 kDa	0.16	0.08	0.9769	1.0236	1.018	1.0974	12.75	12.81	12.81	12.91
621	NEMF_MOUSE	Nuclear export mediator factor Nemf OS=Mus musculus OX=10090 GN=Nemf PE=1 SV=2	121 kDa	0.21	-0.09	1.0269	0.9738	0.9015	0.9803	13.34	13.26	13.15	13.27
622	PGP_MOUSE	Glycerol-3-phosphate phosphatase OS=Mus musculus OX=10090 GN=Pgp PE=1 SV=1	35 kDa	0.29	-0.13	1.1023	0.9072	0.8957	0.9336	14.16	13.88	13.86	13.92
623	PININ_MOUSE	Pinin OS=Mus musculus OX=10090 GN=Pnn PE=1 SV=4	82 kDa	0.49	-0.05	0.9868	1.0134	0.9789	0.9505	14.04	14.08	14.03	13.99
624	Q3TJ01_MOUSE	tRNA-splicing ligase RtcB homolog OS=Mus musculus OX=10090 GN=Rtcb PE=2 SV=1	55 kDa	0.41	0.05	0.9663	1.0348	1.0074	1.0688	13.81	13.9	13.87	13.95
625	Q3TPZ5_MOUSE	Dynactin 2 OS=Mus musculus OX=10090 GN=Dctn2 PE=1 SV=1	44 kDa	0.66	0.05	0.9682	1.0329	1.0129	1.0522	13.45	13.55	13.52	13.57
626	Q3TVM2_MOUSE	Uncharacterized protein OS=Mus musculus OX=10090 GN=Aldh2 PE=2 SV=1	57 kDa	0.013	0.25	0.9975	1.0025	1.1963	1.1884	13.05	13.06	13.31	13.31
627	Q3U4Q5_MOUSE	Histone deacetylase OS=Mus musculus OX=10090 GN=Hdac6 PE=2 SV=1	126 kDa	0.93	0.01	1.0099	0.9902	0.9971	1.0141	13.11	13.08	13.09	13.11
628	Q3U4W8_MOUSE	Ubiquitin carboxyl-terminal hydrolase OS=Mus musculus OX=10090 GN=Usp5 PE=1 SV=1	93 kDa	< 0.0001	-0.6	0.9829	1.0174	0.6444	0.6781	13.33	13.38	12.72	12.79
629	Q3UI84_MOUSE	Replication factor C subunit 4 OS=Mus musculus OX=10090 GN=Rfc4 PE=1 SV=1	41 kDa	0.0007	-0.2	1.0823	0.9239	0.8818	0.857	13.1	12.87	12.8	12.76
630	Q3UID0_MOUSE	SWI/SNF complex subunit SMARCC2 OS=Mus musculus OX=10090 GN=Smarcc2 PE=1 SV=1	125 kDa	0.88	0.01	1.0055	0.9945	0.9962	1.0149	13.11	13.1	13.1	13.13
631	Q497E1_MOUSE	Ribosomal protein S23 OS=Mus musculus OX=10090 GN=Rps23 PE=2 SV=1	16 kDa	0.002	-0.42	1.0438	0.9581	0.7327	0.7575	14.23	14.1	13.72	13.77
632	Q5M9J5_MOUSE	Ribosomal protein L9 OS=Mus musculus OX=10090 GN=Rpl9 PE=2 SV=1	22 kDa	0.23	-0.36	0.8281	1.2076	0.9856	0.619	14.73	15.27	14.98	14.31
633	Q6NXL1_MOUSE	Sec24-related gene family, member D (S. cerevisiae) OS=Mus musculus OX=10090 GN=Sec24d PE=1 SV=1	113 kDa	0.86	-0.01	0.981	1.0193	0.9901	0.9942	13.02	13.07	13.03	13.04
634	RPAP3_MOUSE	RNA polymerase II-associated protein 3 OS=Mus musculus OX=10090 GN=Rpap3 PE=1 SV=1	74 kDa	0.001	0.16	0.9813	1.019	1.1123	1.1159	12.24	12.29	12.42	12.43
635	RTN4_MOUSE	Reticulon-4 OS=Mus musculus OX=10090 GN=Rtn4 PE=1 SV=2	127 kDa	< 0.0001	0.45	0.9055	1.1044	1.3942	1.337	13.23	13.52	13.86	13.8
636	SEPT2_MOUSE	Septin-2 OS=Mus musculus OX=10090 GN=Sept2 PE=1 SV=2	42 kDa	0.48	-0.13	1.0424	0.9593	0.8774	0.9542	13.56	13.44	13.31	13.43
637	A0A1W2P737_MOUSE	Pericentrin OS=Mus musculus OX=10090 GN=Pcnt PE=1 SV=1	329 kDa	0.19	-0.07	1.0522	0.9504	0.9106	0.9926	13.01	12.86	12.8	12.92
638	ANFY1_MOUSE	Rabankyrin-5 OS=Mus musculus OX=10090 GN=Ankfy1 PE=1 SV=2	129 kDa	< 0.0001	-0.4	1.0667	0.9375	0.7434	0.768	13.17	12.98	12.65	12.69
639	AP3B1_MOUSE	AP-3 complex subunit beta-1 OS=Mus musculus OX=10090 GN=Ap3b1 PE=1 SV=2	123 kDa	0.006	0.16	0.9978	1.0022	1.0956	1.1323	13.65	13.66	13.79	13.83
640	B7ZP47_MOUSE	Wapal protein OS=Mus musculus OX=10090 GN=Wapl PE=1 SV=1	133 kDa	0.32	0.07	1.053	0.9497	1.0236	1.0789	12.24	12.09	12.2	12.28
641	B9EJA4_MOUSE	Clasp2 protein OS=Mus musculus OX=10090 GN=Clasp2 PE=2 SV=1	143 kDa	0.008	-0.21	1.0201	0.9803	0.8112	0.9229	13.04	12.99	12.71	12.9
642	CLIP1_MOUSE	CAP-Gly domain-containing linker protein 1 OS=Mus musculus OX=10090 GN=Clip1 PE=1 SV=1	156 kDa	0.75	0.02	0.9624	1.0391	0.9974	1.0273	13.54	13.65	13.59	13.63
643	DC1L2_MOUSE	Cytoplasmic dynein 1 light intermediate chain 2 OS=Mus musculus OX=10090 GN=Dync1li2 PE=1 SV=2	54 kDa	0.002	-0.33	0.9789	1.0216	0.8656	0.7346	12.55	12.61	12.37	12.13
644	DHX29_MOUSE	ATP-dependent RNA helicase DHX29 OS=Mus musculus OX=10090 GN=Dhx29 PE=1 SV=1	154 kDa	0.051	0.08	0.9962	1.0039	1.0567	1.0632	13.28	13.29	13.37	13.38
645	E9QK89_MOUSE	Mediator of DNA damage checkpoint protein 1 OS=Mus musculus OX=10090 GN=Mdc1 PE=1 SV=1	185 kDa	0.5	0.04	1.0578	0.9454	1.0323	1.0178	12.52	12.36	12.49	12.47
646	EPHA2_MOUSE	Ephrin type-A receptor 2 OS=Mus musculus OX=10090 GN=Epha2 PE=1 SV=3	109 kDa	0.17	0.08	1.0009	0.9991	1.0489	1.0691	12.87	12.87	12.94	12.97
647	GAPD1_MOUSE	GTPase-activating protein and VPS9 domain-containing protein 1 OS=Mus musculus OX=10090 GN=Gapvd1 PE=1 SV=2	162 kDa	0.27	-0.07	0.9866	1.0136	0.9437	0.9607	13.26	13.3	13.19	13.22
648	IVD_MOUSE	Isovaleryl-CoA dehydrogenase, mitochondrial OS=Mus musculus OX=10090 GN=Ivd PE=1 SV=1	46 kDa	0.02	-0.14	1.0489	0.9533	0.9464	0.8649	13.77	13.63	13.62	13.49
649	NCAM1_MOUSE	Neural cell adhesion molecule 1 OS=Mus musculus OX=10090 GN=Ncam1 PE=1 SV=3	119 kDa	< 0.0001	0.65	0.875	1.1429	1.7321	1.4269	12.2	12.58	13.18	12.9
650	NUFP2_MOUSE	Nuclear fragile X mental retardation-interacting protein 2 OS=Mus musculus OX=10090 GN=Nufip2 PE=1 SV=1	76 kDa	0.51	-0.02	0.9672	1.0339	1.0328	0.9466	12.34	12.44	12.43	12.31
651	PFKAL_MOUSE	ATP-dependent 6-phosphofructokinase, liver type OS=Mus musculus OX=10090 GN=Pfkl PE=1 SV=4	85 kDa	< 0.0001	-0.35	1.0529	0.9498	0.7584	0.8142	13.58	13.43	13.1	13.21
652	PI4KA_MOUSE	Phosphatidylinositol 4-kinase alpha OS=Mus musculus OX=10090 GN=Pi4ka PE=1 SV=2	237 kDa	0.001	0.29	0.9537	1.0486	1.2196	1.2313	12.05	12.19	12.41	12.42
653	PLOD3_MOUSE	Procollagen-lysine,2-oxoglutarate 5-dioxygenase 3 OS=Mus musculus OX=10090 GN=Plod3 PE=1 SV=1	85 kDa	0.095	0.11	1.0363	0.965	1.104	1.05	12.63	12.52	12.72	12.64
654	PSIP1_MOUSE	PC4 and SFRS1-interacting protein OS=Mus musculus OX=10090 GN=Psip1 PE=1 SV=1	60 kDa	0.01	0.2	1.0601	0.9433	1.1738	1.1315	13.56	13.39	13.71	13.66
655	PSMD5_MOUSE	26S proteasome non-ATPase regulatory subunit 5 OS=Mus musculus OX=10090 GN=Psmd5 PE=1 SV=4	56 kDa	0.099	-0.14	0.9908	1.0093	0.8991	0.9208	13.56	13.58	13.42	13.45
656	Q3TIV2_MOUSE	Uncharacterized protein OS=Mus musculus OX=10090 GN=Zc3h11a PE=2 SV=1	86 kDa	0.018	-0.22	1.0817	0.9245	0.8775	0.8393	13.12	12.9	12.82	12.76
657	Q3U548_MOUSE	UTP--glucose-1-phosphate uridylyltransferase OS=Mus musculus OX=10090 GN=Ugp2 PE=2 SV=1	56 kDa	0.069	-0.11	1.0489	0.9534	0.9373	0.9177	13.1	12.96	12.94	12.91
658	Q3U7D2_MOUSE	Ribosomal protein L15 OS=Mus musculus OX=10090 GN=Rpl15 PE=2 SV=1	24 kDa	0.009	-0.36	1.015	0.9852	0.7666	0.7922	14.22	14.18	13.82	13.86
659	Q5BL09_MOUSE	Npm1 protein OS=Mus musculus OX=10090 GN=Npm1 PE=2 SV=1	28 kDa	0.009	-0.44	1.0707	0.9339	0.7955	0.6855	14.71	14.52	14.28	14.07
660	RBM19_MOUSE	Probable RNA-binding protein 19 OS=Mus musculus OX=10090 GN=Rbm19 PE=1 SV=1	106 kDa	0.5	0.04	1.0144	0.9858	1.0344	1.0288	13.32	13.28	13.34	13.34
661	ROCK1_MOUSE	Rho-associated protein kinase 1 OS=Mus musculus OX=10090 GN=Rock1 PE=1 SV=1	158 kDa	0.062	0.13	0.9494	1.0533	1.0327	1.1675	12.48	12.63	12.6	12.77
662	SDHB_MOUSE	Succinate dehydrogenase [ubiquinone] iron-sulfur subunit, mitochondrial OS=Mus musculus OX=10090 GN=Sdhb PE=1 SV=1	32 kDa	0.004	-0.25	1.0871	0.9199	0.8715	0.8133	13.75	13.51	13.43	13.33
663	SEH1_MOUSE	Nucleoporin SEH1 OS=Mus musculus OX=10090 GN=Seh1l PE=2 SV=1	40 kDa	0.028	0.13	1.0396	0.9619	1.0841	1.1077	12.96	12.85	13.02	13.05
664	TCRG1_MOUSE	Transcription elongation regulator 1 OS=Mus musculus OX=10090 GN=Tcerg1 PE=1 SV=2	124 kDa	0.064	-0.1	1.0255	0.9751	0.9402	0.9293	14.21	14.14	14.09	14.07
665	TPP2_MOUSE	Tripeptidyl-peptidase 2 OS=Mus musculus OX=10090 GN=Tpp2 PE=1 SV=3	140 kDa	0.4	0.05	1.0284	0.9723	1.0048	1.063	13.25	13.16	13.21	13.29
666	VP26A_MOUSE	Vacuolar protein sorting-associated protein 26A OS=Mus musculus OX=10090 GN=Vps26a PE=1 SV=1	38 kDa	< 0.0001	0.43	0.9715	1.0293	1.3434	1.3533	13.17	13.25	13.64	13.65
667	WDR43_MOUSE	WD repeat-containing protein 43 OS=Mus musculus OX=10090 GN=Wdr43 PE=2 SV=2	75 kDa	0.47	-0.09	1.0381	0.9633	0.9778	0.9025	13.99	13.88	13.91	13.79
668	A0A0A6YWM5_MOUSE	Rab3 GTPase-activating protein non-catalytic subunit OS=Mus musculus OX=10090 GN=Rab3gap2 PE=1 SV=1	153 kDa	0.55	-0.04	1.0303	0.9706	0.978	0.9675	12.24	12.15	12.16	12.15
669	A0A0R4J0Q5_MOUSE	Lamin-B2 OS=Mus musculus OX=10090 GN=Lmnb2 PE=1 SV=1	69 kDa	0.07	-0.1	1.0729	0.9321	0.9844	0.8844	13.22	13.01	13.09	12.94
670	A0A1W2P7A1_MOUSE	40S ribosomal protein S12 OS=Mus musculus OX=10090 GN=Rps12 PE=1 SV=1	16 kDa	0.072	0.21	0.8933	1.1195	1.2093	1.0999	12.76	13.08	13.19	13.06
671	A0A286YCX6_MOUSE	Trafficking protein particle complex 8 OS=Mus musculus OX=10090 GN=Trappc8 PE=1 SV=1	161 kDa	0.5	0.03	0.992	1.008	1.0091	1.0399	12.85	12.87	12.87	12.91
672	A2A7Q5_MOUSE	Prolyl 3-hydroxylase 1 OS=Mus musculus OX=10090 GN=P3h1 PE=1 SV=1	84 kDa	0.35	-0.09	0.981	1.0193	0.9463	0.932	12.95	13	12.89	12.87
673	ALAT2_MOUSE	Alanine aminotransferase 2 OS=Mus musculus OX=10090 GN=Gpt2 PE=1 SV=1	58 kDa	< 0.0001	0.28	1.0038	0.9962	1.2695	1.1623	12.82	12.81	13.16	13.03
674	AP1G1_MOUSE	AP-1 complex subunit gamma-1 OS=Mus musculus OX=10090 GN=Ap1g1 PE=1 SV=3	91 kDa	0.37	0.08	0.9777	1.0228	1.0039	1.1125	13.67	13.73	13.71	13.85
675	BACH_MOUSE	Cytosolic acyl coenzyme A thioester hydrolase OS=Mus musculus OX=10090 GN=Acot7 PE=1 SV=2	43 kDa	0.84	0	0.979	1.0215	0.985	1.019	13.64	13.7	13.65	13.7
676	CAN2_MOUSE	Calpain-2 catalytic subunit OS=Mus musculus OX=10090 GN=Capn2 PE=1 SV=4	80 kDa	< 0.0001	0.36	0.9405	1.0633	1.2299	1.3346	12.74	12.92	13.13	13.25
677	CDC73_MOUSE	Parafibromin OS=Mus musculus OX=10090 GN=Cdc73 PE=1 SV=1	61 kDa	0.06	0.31	0.9124	1.096	1.2473	1.2256	12.84	13.11	13.29	13.27
678	DOCK1_MOUSE	Dedicator of cytokinesis protein 1 OS=Mus musculus OX=10090 GN=Dock1 PE=1 SV=3	215 kDa	0.69	0	0.9941	1.0059	0.9857	1.0101	12.75	12.77	12.74	12.78
679	DPOD1_MOUSE	DNA polymerase delta catalytic subunit OS=Mus musculus OX=10090 GN=Pold1 PE=1 SV=2	124 kDa	0.0003	-0.25	1.0297	0.9712	0.7989	0.8806	13.19	13.11	12.82	12.96
680	E9Q640_MOUSE	RNA-binding protein 26 OS=Mus musculus OX=10090 GN=Rbm26 PE=1 SV=1	113 kDa	0.094	-0.11	1.0551	0.9478	0.9214	0.9342	12.52	12.37	12.33	12.35
681	ECHM_MOUSE	Enoyl-CoA hydratase, mitochondrial OS=Mus musculus OX=10090 GN=Echs1 PE=1 SV=1	31 kDa	0.005	0.36	0.9871	1.0131	1.3136	1.2566	13.16	13.2	13.58	13.51
682	ECI1_MOUSE	Enoyl-CoA delta isomerase 1, mitochondrial OS=Mus musculus OX=10090 GN=Eci1 PE=1 SV=2	32 kDa	0.14	-0.19	1.045	0.9569	0.9037	0.8523	13.28	13.15	13.07	12.99
683	EDF1_MOUSE	Endothelial differentiation-related factor 1 OS=Mus musculus OX=10090 GN=Edf1 PE=1 SV=1	16 kDa	0.027	-0.14	1.0269	0.9738	0.9157	0.8946	14.23	14.15	14.06	14.03
684	EHD1_MOUSE	EH domain-containing protein 1 OS=Mus musculus OX=10090 GN=Ehd1 PE=1 SV=1	61 kDa	0.1	0.1	1.0044	0.9956	1.0295	1.1219	13.57	13.56	13.61	13.73
685	EIF3F_MOUSE	Eukaryotic translation initiation factor 3 subunit F OS=Mus musculus OX=10090 GN=Eif3f PE=1 SV=2	38 kDa	0.9	0.02	0.9901	1.01	0.9904	1.0388	13.57	13.59	13.57	13.64
686	EIF3L_MOUSE	Eukaryotic translation initiation factor 3 subunit L OS=Mus musculus OX=10090 GN=Eif3l PE=1 SV=1	67 kDa	0.48	-0.07	0.9498	1.0529	0.8838	1.0247	13.62	13.77	13.51	13.73
687	F8WJD4_MOUSE	Symplekin OS=Mus musculus OX=10090 GN=Sympk PE=1 SV=1	143 kDa	0.25	0.17	0.919	1.0882	1.1197	1.1345	12.85	13.09	13.13	13.15
688	FAK1_MOUSE	Focal adhesion kinase 1 OS=Mus musculus OX=10090 GN=Ptk2 PE=1 SV=3	124 kDa	0.12	0.09	1.0909	0.9167	1.0572	1.0679	12.82	12.56	12.77	12.78
689	FBLN3_MOUSE	EGF-containing fibulin-like extracellular matrix protein 1 OS=Mus musculus OX=10090 GN=Efemp1 PE=1 SV=1	55 kDa	0.057	-0.14	1.0788	0.927	0.9581	0.8603	13.24	13.02	13.07	12.91
690	FIP1_MOUSE	Pre-mRNA 3'-end-processing factor FIP1 OS=Mus musculus OX=10090 GN=Fip1l1 PE=1 SV=1	65 kDa	0.45	0.12	0.9419	1.0617	1.1975	0.9817	12.13	12.3	12.47	12.19
691	FKB15_MOUSE	FK506-binding protein 15 OS=Mus musculus OX=10090 GN=Fkbp15 PE=1 SV=2	133 kDa	0.22	0.14	0.9372	1.067	1.1155	1.0849	12.55	12.74	12.8	12.76
692	G3UXW9_MOUSE	COP9 signalosome complex subunit 1 OS=Mus musculus OX=10090 GN=Gps1 PE=1 SV=1	59 kDa	0.28	0.14	0.9187	1.0885	1.0618	1.1479	13.49	13.73	13.7	13.81
693	H2A1K_MOUSE	Histone H2A type 1-K OS=Mus musculus OX=10090 GN=Hist1h2ak PE=1 SV=3	14 kDa	0.67	-0.05	0.9865	1.0137	0.965	0.9615	13.67	13.71	13.64	13.64
694	IPO7_MOUSE	Importin-7 OS=Mus musculus OX=10090 GN=Ipo7 PE=1 SV=2	119 kDa	0.026	0.32	0.895	1.1173	1.1344	1.3675	12.44	12.76	12.79	13.06
695	MAP1S_MOUSE	Microtubule-associated protein 1S OS=Mus musculus OX=10090 GN=Map1s PE=1 SV=2	103 kDa	< 0.0001	-0.31	1.0966	0.9119	0.7996	0.8165	13.72	13.46	13.27	13.3
696	OAT_MOUSE	Ornithine aminotransferase, mitochondrial OS=Mus musculus OX=10090 GN=Oat PE=1 SV=1	48 kDa	0.002	0.21	1.0405	0.9611	1.183	1.1243	13.35	13.24	13.54	13.47
697	PHB_MOUSE	Prohibitin OS=Mus musculus OX=10090 GN=Phb PE=1 SV=1	30 kDa	0.61	0.05	0.9817	1.0186	1.0819	0.9881	13.74	13.8	13.88	13.75
698	PTN11_MOUSE	Tyrosine-protein phosphatase non-receptor type 11 OS=Mus musculus OX=10090 GN=Ptpn11 PE=1 SV=2	68 kDa	0.12	0.15	0.9688	1.0322	1.1393	1.074	13.23	13.32	13.46	13.37
699	Q3TQR3_MOUSE	MCG118037 OS=Mus musculus OX=10090 GN=Eif5 PE=1 SV=1	49 kDa	0.38	0.08	0.9672	1.0339	1.0188	1.1033	13.79	13.89	13.87	13.98
700	Q4V9X9_MOUSE	Rpl23a protein (Fragment) OS=Mus musculus OX=10090 GN=Rpl23a PE=2 SV=1	18 kDa	0.069	-0.25	0.991	1.0091	0.8953	0.7868	14.98	15	14.83	14.64
701	Q5M9L1_MOUSE	60S ribosomal protein L36 OS=Mus musculus OX=10090 GN=Rpl36 PE=2 SV=1	12 kDa	0.85	0.03	0.9575	1.0444	1.0294	1.0114	12.81	12.94	12.91	12.89
702	Q6NZL1_MOUSE	DEAH (Asp-Glu-Ala-His) box polypeptide 37 OS=Mus musculus OX=10090 GN=Dhx37 PE=1 SV=1	128 kDa	0.17	-0.12	1.0006	0.9994	0.8984	0.9481	12.52	12.52	12.36	12.44
703	Q8CGB2_MOUSE	Thrombospondin 1 OS=Mus musculus OX=10090 GN=Thbs1 PE=2 SV=1	130 kDa	0.52	0.04	1.0623	0.9414	0.9963	1.0664	12.98	12.81	12.89	12.99
704	Q91VT3_MOUSE	ATP-binding cassette, sub-family D (ALD), member 3, isoform CRA_a OS=Mus musculus OX=10090 GN=Abcd3 PE=2 SV=1	75 kDa	0.004	0.35	0.893	1.1199	1.2441	1.3092	12.12	12.45	12.6	12.67
705	Q9CQK2_MOUSE	40S ribosomal protein S24 OS=Mus musculus OX=10090 GN=Rps24 PE=2 SV=1	16 kDa	0.043	-0.47	1.0042	0.9958	0.8277	0.6297	13.53	13.52	13.25	12.86
706	RBM10_MOUSE	RNA-binding protein 10 OS=Mus musculus OX=10090 GN=Rbm10 PE=1 SV=1	103 kDa	0.2	0.4	0.8558	1.1684	1.3564	1.29	11.72	12.17	12.39	12.31
707	RBM25_MOUSE	RNA-binding protein 25 OS=Mus musculus OX=10090 GN=Rbm25 PE=1 SV=2	100 kDa	0.0029	0.37	0.9408	1.0629	1.3506	1.2421	12.64	12.81	13.16	13.04
708	RED_MOUSE	Protein Red OS=Mus musculus OX=10090 GN=Ik PE=1 SV=2	66 kDa	0.041	-0.15	1.0796	0.9263	0.8894	0.9153	13.76	13.54	13.48	13.52
709	SF3A3_MOUSE	Splicing factor 3A subunit 3 OS=Mus musculus OX=10090 GN=Sf3a3 PE=1 SV=2	59 kDa	0.098	0.11	0.9717	1.0292	1.0855	1.0741	13.27	13.35	13.43	13.41
710	SQSTM_MOUSE	Sequestosome-1 OS=Mus musculus OX=10090 GN=Sqstm1 PE=1 SV=1	48 kDa	0.53	0.07	0.9599	1.0418	0.9832	1.1202	11.24	11.36	11.28	11.47
711	TDIF2_MOUSE	Deoxynucleotidyltransferase terminal-interacting protein 2 OS=Mus musculus OX=10090 GN=Dnttip2 PE=1 SV=1	84 kDa	0.005	0.19	0.9784	1.0221	1.1993	1.0865	12.66	12.72	12.95	12.81
712	UBP36_MOUSE	Ubiquitin carboxyl-terminal hydrolase 36 OS=Mus musculus OX=10090 GN=Usp36 PE=1 SV=1	120 kDa	0.53	-0.09	0.9091	1.1	0.9567	0.9257	12.42	12.69	12.49	12.44
713	VAPA_MOUSE	Vesicle-associated membrane protein-associated protein A OS=Mus musculus OX=10090 GN=Vapa PE=1 SV=2	28 kDa	< 0.0001	0.39	0.8932	1.1196	1.3121	1.3119	13.15	13.48	13.71	13.71
714	A0A0A6YVV8_MOUSE	Muscleblind-like protein 1 OS=Mus musculus OX=10090 GN=Mbnl1 PE=1 SV=1	42 kDa	0.69	-0.11	1.2549	0.7969	1.2447	0.69	13.39	12.73	13.38	12.53
715	A0A0U1RNK7_MOUSE	Dedicator of cytokinesis protein 7 OS=Mus musculus OX=10090 GN=Dock7 PE=1 SV=1	238 kDa	0.00042	0.27	0.9908	1.0093	1.1427	1.2777	12.54	12.57	12.75	12.91
716	A0A2I3BPQ5_MOUSE	Zinc finger CCCH domain-containing protein 13 OS=Mus musculus OX=10090 GN=Zc3h13 PE=1 SV=1	204 kDa	0.1	0.15	1.0489	0.9534	1.1402	1.0797	12.75	12.61	12.87	12.79
717	A2AJG0_MOUSE	Ribonuclease P protein subunit p38 OS=Mus musculus OX=10090 GN=Rpp38 PE=1 SV=1	31 kDa	0.076	-0.15	1.0423	0.9594	0.8914	0.9099	14.13	14.01	13.91	13.94
718	A5D6P2_MOUSE	Par-3 (Partitioning defective 3) homolog (C. elegans) OS=Mus musculus OX=10090 GN=Pard3 PE=1 SV=1	149 kDa	0.071	-0.14	1.0282	0.9726	0.8942	0.9249	12.87	12.79	12.67	12.72
719	ADA10_MOUSE	Disintegrin and metalloproteinase domain-containing protein 10 OS=Mus musculus OX=10090 GN=Adam10 PE=1 SV=2	84 kDa	0.006	0.2	1.0371	0.9642	1.221	1.0788	12.7	12.6	12.94	12.76
720	ANXA4_MOUSE	Annexin A4 OS=Mus musculus OX=10090 GN=Anxa4 PE=1 SV=4	36 kDa	0.001	-0.34	1.0146	0.9856	0.7396	0.8473	14.49	14.45	14.03	14.23
721	ARHG1_MOUSE	Rho guanine nucleotide exchange factor 1 OS=Mus musculus OX=10090 GN=Arhgef1 PE=1 SV=2	103 kDa	0.77	-0.03	0.9709	1.0299	0.9893	0.9633	12.81	12.9	12.84	12.8
722	B1AU74_MOUSE	Motile sperm domain-containing protein 2 OS=Mus musculus OX=10090 GN=Mospd2 PE=1 SV=1	60 kDa	0.001	0.82	0.8162	1.2252	1.7129	1.8212	12.44	13.03	13.51	13.6
723	B9EJX8_MOUSE	Peptidyl-prolyl cis-trans isomerase OS=Mus musculus OX=10090 GN=Ppil1 PE=1 SV=1	18 kDa	0.86	0	1.0018	0.9982	1.0146	0.9819	13.72	13.72	13.74	13.7
724	BAG6_MOUSE	Large proline-rich protein BAG6 OS=Mus musculus OX=10090 GN=Bag6 PE=1 SV=1	121 kDa	0.45	-0.05	0.988	1.0121	0.9624	0.972	11.83	11.87	11.8	11.81
725	BRCA2_MOUSE	Breast cancer type 2 susceptibility protein homolog OS=Mus musculus OX=10090 GN=Brca2 PE=1 SV=2	371 kDa	0.53	0.13	1.0426	0.9591	1.1272	1.0693	13.26	13.14	13.37	13.29
726	CCAR1_MOUSE	Cell division cycle and apoptosis regulator protein 1 OS=Mus musculus OX=10090 GN=Ccar1 PE=1 SV=1	132 kDa	0.2	0.1	1.0664	0.9377	1.1026	1.0376	13.07	12.88	13.12	13.03
727	CENPC_MOUSE	Centromere protein C OS=Mus musculus OX=10090 GN=Cenpc PE=1 SV=2	102 kDa	0.034	0.22	1.0961	0.9123	1.1727	1.1608	12.37	12.1	12.46	12.45
728	CPNE3_MOUSE	Copine-3 OS=Mus musculus OX=10090 GN=Cpne3 PE=1 SV=2	60 kDa	0.001	-0.4	0.9929	1.0071	0.7083	0.8162	14.06	14.08	13.57	13.78
729	DPP3_MOUSE	Dipeptidyl peptidase 3 OS=Mus musculus OX=10090 GN=Dpp3 PE=1 SV=2	83 kDa	0.85	0.03	1.0383	0.9631	0.9806	1.0594	13.31	13.2	13.22	13.34
730	DSRAD_MOUSE	Double-stranded RNA-specific adenosine deaminase OS=Mus musculus OX=10090 GN=Adar PE=1 SV=2	130 kDa	0.057	0.14	0.9711	1.0298	1.0829	1.1177	13.06	13.15	13.22	13.26
731	E9Q411_MOUSE	Neuroblastoma-amplified sequence OS=Mus musculus OX=10090 GN=Nbas PE=1 SV=1	266 kDa	< 0.0001	0.28	1.0019	0.9981	1.1833	1.2429	12.44	12.43	12.68	12.75
732	E9Q6Q8_MOUSE	TBC1 domain family member 4 OS=Mus musculus OX=10090 GN=Tbc1d4 PE=1 SV=1	140 kDa	0.014	-0.24	0.9902	1.0099	0.8334	0.8625	12.22	12.25	11.97	12.02
733	ELOA1_MOUSE	Elongin-A OS=Mus musculus OX=10090 GN=Eloa PE=1 SV=3	87 kDa	0.74	-0.02	0.9718	1.029	0.9541	1.015	13.13	13.21	13.1	13.19
734	ES8L2_MOUSE	Epidermal growth factor receptor kinase substrate 8-like protein 2 OS=Mus musculus OX=10090 GN=Eps8l2 PE=1 SV=1	82 kDa	0.001	-0.19	0.9937	1.0064	0.8681	0.8823	12.84	12.86	12.65	12.67
735	EST1A_MOUSE	Telomerase-binding protein EST1A OS=Mus musculus OX=10090 GN=Smg6 PE=1 SV=1	161 kDa	0.54	0.04	1.044	0.9579	1.0234	1.0293	12.52	12.39	12.49	12.5
736	F8VQ05_MOUSE	FRY-like transcription coactivator OS=Mus musculus OX=10090 GN=Fryl PE=1 SV=1	338 kDa	0.027	0.31	0.906	1.1038	1.2549	1.2316	11.9	12.18	12.37	12.34
737	KIF11_MOUSE	Kinesin-like protein KIF11 OS=Mus musculus OX=10090 GN=Kif11 PE=1 SV=1	118 kDa	< 0.0001	-0.42	0.9839	1.0164	0.7542	0.7383	13.09	13.14	12.71	12.68
738	KNTC1_MOUSE	Kinetochore-associated protein 1 OS=Mus musculus OX=10090 GN=Kntc1 PE=1 SV=2	250 kDa	0.66	-0.07	0.8482	1.179	0.8798	1.0382	13.07	13.55	13.12	13.36
739	LYAR_MOUSE	Cell growth-regulating nucleolar protein OS=Mus musculus OX=10090 GN=Lyar PE=1 SV=2	44 kDa	0.001	0.37	0.9506	1.0519	1.3604	1.2331	12.89	13.03	13.41	13.26
740	MILK2_MOUSE	MICAL-like protein 2 OS=Mus musculus OX=10090 GN=Micall2 PE=1 SV=1	108 kDa	0.12	-0.08	0.9967	1.0033	0.897	0.991	12.58	12.59	12.43	12.57
741	NUCB1_MOUSE	Nucleobindin-1 OS=Mus musculus OX=10090 GN=Nucb1 PE=1 SV=2	53 kDa	0.001	0.25	0.9704	1.0305	1.1893	1.1914	12.99	13.08	13.28	13.29
742	OGT1_MOUSE	UDP-N-acetylglucosamine--peptide N-acetylglucosaminyltransferase 110 kDa subunit OS=Mus musculus OX=10090 GN=Ogt PE=1 SV=2	117 kDa	0.8	0.01	0.9639	1.0374	1.0025	1.0167	13.52	13.63	13.58	13.6
743	OST48_MOUSE	Dolichyl-diphosphooligosaccharide--protein glycosyltransferase 48 kDa subunit OS=Mus musculus OX=10090 GN=Ddost PE=1 SV=2	49 kDa	0.94	-0.01	1.0289	0.9719	1.0245	0.9685	14.6	14.52	14.59	14.51
744	PR40A_MOUSE	Pre-mRNA-processing factor 40 homolog A OS=Mus musculus OX=10090 GN=Prpf40a PE=1 SV=1	108 kDa	< 0.0001	0.49	0.9279	1.0777	1.4287	1.382	13.19	13.41	13.82	13.77
745	PSPC1_MOUSE	Paraspeckle component 1 OS=Mus musculus OX=10090 GN=Pspc1 PE=1 SV=1	59 kDa	0.34	-0.06	1.016	0.9843	0.972	0.9468	13.52	13.47	13.45	13.42
746	Q3TSX8_MOUSE	Uncharacterized protein OS=Mus musculus OX=10090 GN=Tomm70a PE=2 SV=1	68 kDa	0.86	0.01	0.9917	1.0083	1.0495	0.9723	13.56	13.59	13.65	13.54
747	Q3U1S6_MOUSE	Uncharacterized protein OS=Mus musculus OX=10090 GN=Csde1 PE=1 SV=1	89 kDa	0.00018	-0.34	1.0004	0.9996	0.8303	0.7493	13.99	13.99	13.72	13.57
748	Q3U8W9_MOUSE	Uncharacterized protein OS=Mus musculus OX=10090 GN=Hnrnpr PE=2 SV=1	71 kDa	0.021	0.25	0.9738	1.0269	1.2175	1.1652	13.02	13.1	13.34	13.28
749	Q3UXP2_MOUSE	RuvB-like helicase OS=Mus musculus OX=10090 GN=Ruvbl2 PE=2 SV=1	51 kDa	0.46	0.06	0.9814	1.0189	1.0095	1.0721	12.78	12.83	12.82	12.9
750	Q8CGF4_MOUSE	Sec24 related gene family, member C (S. cerevisiae) OS=Mus musculus OX=10090 GN=Sec24c PE=2 SV=1	119 kDa	0.42	0.06	1.0177	0.9826	0.999	1.0804	12.74	12.69	12.72	12.83
751	RBGP1_MOUSE	Rab GTPase-activating protein 1 OS=Mus musculus OX=10090 GN=Rabgap1 PE=1 SV=1	121 kDa	0.51	0.07	0.9654	1.0358	1.0543	1.051	14.27	14.37	14.39	14.39
752	RFA1_MOUSE	Replication protein A 70 kDa DNA-binding subunit OS=Mus musculus OX=10090 GN=Rpa1 PE=1 SV=1	69 kDa	0.36	-0.07	1.0056	0.9944	0.9722	0.9278	13.87	13.85	13.82	13.75
753	SGO2_MOUSE	Shugoshin 2 OS=Mus musculus OX=10090 GN=Sgo2 PE=1 SV=1	130 kDa	0.73	0.05	1.0299	0.9709	1.0405	1.0329	11.83	11.74	11.84	11.83
754	SYCC_MOUSE	Cysteine--tRNA ligase, cytoplasmic OS=Mus musculus OX=10090 GN=Cars PE=1 SV=2	95 kDa	0.47	0.04	0.9804	1.0199	1.0289	1.0302	13.76	13.82	13.83	13.83
755	TBCD_MOUSE	Tubulin-specific chaperone D OS=Mus musculus OX=10090 GN=Tbcd PE=1 SV=1	133 kDa	0.00026	-0.21	1.0109	0.9892	0.8647	0.8594	13.65	13.62	13.43	13.42
756	TGO1_MOUSE	Transport and Golgi organization protein 1 homolog OS=Mus musculus OX=10090 GN=Mia3 PE=1 SV=2	214 kDa	0.22	0.06	1.0569	0.9462	1.0687	1.021	13.35	13.19	13.36	13.3
757	THIO_MOUSE	Thioredoxin OS=Mus musculus OX=10090 GN=Txn PE=1 SV=3	12 kDa	0.87	0.02	0.901	1.1098	1.0443	0.9809	14.16	14.46	14.37	14.28
758	UBP10_MOUSE	Ubiquitin carboxyl-terminal hydrolase 10 OS=Mus musculus OX=10090 GN=Usp10 PE=1 SV=3	87 kDa	0.56	0.04	0.9957	1.0043	1.0123	1.0419	12.84	12.85	12.86	12.9
759	Q0VE46_MOUSE	Myadm protein OS=Mus musculus OX=10090 GN=Myadm PE=1 SV=1	35 kDa	1	-0.05	1.0598	0.9436	0.9663	0.9716	16.89	16.73	16.76	16.77
760	A0A0N4SUH4_MOUSE	Pumilio homolog 3 OS=Mus musculus OX=10090 GN=Pum3 PE=1 SV=1	73 kDa	0.046	0.16	1.019	0.9814	1.1691	1.0711	13.59	13.53	13.78	13.66
761	A0A0R4J0F6_MOUSE	Cyclin-G-associated kinase OS=Mus musculus OX=10090 GN=Gak PE=1 SV=1	144 kDa	0.088	0.09	1.0365	0.9648	1.0311	1.0916	12.85	12.75	12.84	12.93
762	A0A1B0GSG5_MOUSE	Ribonuclease inhibitor OS=Mus musculus OX=10090 GN=Rnh1 PE=1 SV=1	54 kDa	0.056	0.16	0.9288	1.0767	1.1538	1.0775	12.42	12.64	12.74	12.64
763	A2AL50_MOUSE	Alkylglycerone-phosphate synthase OS=Mus musculus OX=10090 GN=Agps PE=1 SV=1	74 kDa	< 0.0001	0.44	0.9879	1.0122	1.3346	1.3774	12.36	12.4	12.8	12.84
764	A2AL85_MOUSE	Aspartyl/asparaginyl beta-hydroxylase OS=Mus musculus OX=10090 GN=Asph PE=1 SV=1	81 kDa	0.29	-0.07	1.0431	0.9587	0.9695	0.9388	13.73	13.61	13.62	13.58
765	A2AMY5_MOUSE	Ubiquitin-associated protein 2 OS=Mus musculus OX=10090 GN=Ubap2 PE=1 SV=1	118 kDa	0.013	-0.18	0.9694	1.0315	0.9449	0.8205	12.46	12.55	12.43	12.22
766	A2AUD5_MOUSE	Tumor protein D54 OS=Mus musculus OX=10090 GN=Tpd52l2 PE=1 SV=1	25 kDa	0.12	-0.21	1.0871	0.9199	0.8828	0.8478	12.74	12.5	12.44	12.38
767	A2RRJ4_MOUSE	Exportin 5 OS=Mus musculus OX=10090 GN=Xpo5 PE=2 SV=1	137 kDa	0.079	0.12	0.935	1.0695	1.0505	1.1245	12.39	12.58	12.56	12.66
768	AATC_MOUSE	Aspartate aminotransferase, cytoplasmic OS=Mus musculus OX=10090 GN=Got1 PE=1 SV=3	46 kDa	0.025	0.11	0.996	1.004	1.0209	1.1402	14.18	14.19	14.21	14.37
769	AIMP2_MOUSE	Aminoacyl tRNA synthase complex-interacting multifunctional protein 2 OS=Mus musculus OX=10090 GN=Aimp2 PE=1 SV=2	35 kDa	0.31	-0.08	1.0479	0.9543	0.9245	0.9744	13.58	13.44	13.4	13.47
770	BRX1_MOUSE	Ribosome biogenesis protein BRX1 homolog OS=Mus musculus OX=10090 GN=Brix1 PE=1 SV=3	41 kDa	0.14	-0.24	1.077	0.9285	0.866	0.8231	14.42	14.2	14.1	14.03
771	CAVN2_MOUSE	Caveolae-associated protein 2 OS=Mus musculus OX=10090 GN=Cavin2 PE=1 SV=3	47 kDa	0.001	-0.19	1.0199	0.9805	0.8936	0.862	13.32	13.26	13.13	13.08
772	CC186_MOUSE	Coiled-coil domain-containing protein 186 OS=Mus musculus OX=10090 GN=Ccdc186 PE=1 SV=2	105 kDa	0.056	0.15	1.0557	0.9472	1.0905	1.1222	13.07	12.92	13.12	13.16
773	COPB_MOUSE	Coatomer subunit beta OS=Mus musculus OX=10090 GN=Copb1 PE=1 SV=1	107 kDa	0.0005	0.23	0.9699	1.031	1.1457	1.2004	12.73	12.82	12.97	13.04
774	CROCC_MOUSE	Rootletin OS=Mus musculus OX=10090 GN=Crocc PE=1 SV=2	227 kDa	0.1	-0.37	1.0719	0.9329	0.6693	0.8897	13.49	13.29	12.81	13.22
775	DDX18_MOUSE	ATP-dependent RNA helicase DDX18 OS=Mus musculus OX=10090 GN=Ddx18 PE=1 SV=1	74 kDa	0.034	0.25	1.0401	0.9614	1.1874	1.1893	13.65	13.53	13.84	13.84
776	DDX56_MOUSE	Probable ATP-dependent RNA helicase DDX56 OS=Mus musculus OX=10090 GN=Ddx56 PE=2 SV=1	61 kDa	0.00063	-0.49	1.0532	0.9495	0.7103	0.7158	13.74	13.59	13.17	13.18
777	DIP2B_MOUSE	Disco-interacting protein 2 homolog B OS=Mus musculus OX=10090 GN=Dip2b PE=1 SV=1	171 kDa	0.28	-0.07	1.0141	0.986	0.8797	1.0376	12.77	12.73	12.57	12.81
778	E9PWK1_MOUSE	Epoxide hydrolase OS=Mus musculus OX=10090 GN=Ephx1 PE=1 SV=1	51 kDa	< 0.0001	0.46	0.9709	1.0299	1.3817	1.3754	13.35	13.43	13.85	13.85
779	E9PWW9_MOUSE	Remodeling and spacing factor 1 OS=Mus musculus OX=10090 GN=Rsf1 PE=1 SV=2	162 kDa	0.00038	0.58	1.0184	0.9819	1.57	1.4283	12.59	12.54	13.21	13.08
780	EHD2_MOUSE	EH domain-containing protein 2 OS=Mus musculus OX=10090 GN=Ehd2 PE=1 SV=1	61 kDa	0.001	0.64	0.9595	1.0422	1.5283	1.5982	12.89	13.01	13.56	13.63
781	EP400_MOUSE	E1A-binding protein p400 OS=Mus musculus OX=10090 GN=Ep400 PE=1 SV=3	337 kDa	0.088	0.18	1.1106	0.9004	1.1141	1.1484	12.71	12.41	12.72	12.76
782	GOGA4_MOUSE	Golgin subfamily A member 4 OS=Mus musculus OX=10090 GN=Golga4 PE=1 SV=2	258 kDa	0.33	0.09	0.9949	1.0051	1.0292	1.1028	12.83	12.84	12.88	12.98
783	GSHB_MOUSE	Glutathione synthetase OS=Mus musculus OX=10090 GN=Gss PE=1 SV=1	52 kDa	0.32	-0.05	1.0388	0.9626	0.9357	1.0025	13.53	13.42	13.38	13.48
784	HDGR2_MOUSE	Hepatoma-derived growth factor-related protein 2 OS=Mus musculus OX=10090 GN=Hdgfl2 PE=1 SV=1	74 kDa	0.001	-0.26	1.0308	0.9701	0.8575	0.8172	14.81	14.72	14.55	14.48
785	HIRP3_MOUSE	HIRA-interacting protein 3 OS=Mus musculus OX=10090 GN=Hirip3 PE=1 SV=1	65 kDa	0.13	-0.09	0.9723	1.0285	0.9078	0.9703	12.77	12.85	12.67	12.76
786	IMPA1_MOUSE	Inositol monophosphatase 1 OS=Mus musculus OX=10090 GN=Impa1 PE=1 SV=1	30 kDa	0.079	-0.09	1.0249	0.9757	0.9386	0.942	14.08	14.01	13.96	13.96
787	KAD2_MOUSE	Adenylate kinase 2, mitochondrial OS=Mus musculus OX=10090 GN=Ak2 PE=1 SV=5	26 kDa	0.031	0.28	1.028	0.9728	1.1627	1.2687	12.89	12.81	13.07	13.19
788	LAR4B_MOUSE	La-related protein 4B OS=Mus musculus OX=10090 GN=Larp4b PE=1 SV=2	82 kDa	0.00024	0.31	0.968	1.0331	1.2373	1.2382	13.25	13.34	13.6	13.6
789	MYO5A_MOUSE	Unconventional myosin-Va OS=Mus musculus OX=10090 GN=Myo5a PE=1 SV=2	216 kDa	0.013	0.25	0.9667	1.0344	1.1939	1.1885	13.36	13.46	13.67	13.66
790	NEUL_MOUSE	Neurolysin, mitochondrial OS=Mus musculus OX=10090 GN=Nln PE=1 SV=1	80 kDa	0.3	0.06	1.004	0.996	1.0136	1.069	12.71	12.7	12.72	12.8
791	NSRP1_MOUSE	Nuclear speckle splicing regulatory protein 1 OS=Mus musculus OX=10090 GN=Nsrp1 PE=1 SV=1	64 kDa	0.66	0.03	1.1062	0.904	1.0143	1.0276	12.73	12.44	12.61	12.63
792	PCLO_MOUSE	Protein piccolo OS=Mus musculus OX=10090 GN=Pclo PE=1 SV=4	551 kDa	0.028	-0.69	0.9437	1.0596	0.6304	0.6114	14.11	14.28	13.53	13.49
793	PLOD1_MOUSE	Procollagen-lysine,2-oxoglutarate 5-dioxygenase 1 OS=Mus musculus OX=10090 GN=Plod1 PE=1 SV=1	84 kDa	0.93	-0.03	1.0442	0.9577	0.9472	1.0094	12.56	12.44	12.42	12.51
794	PLXA1_MOUSE	Plexin-A1 OS=Mus musculus OX=10090 GN=Plxna1 PE=1 SV=1	211 kDa	0.001	-0.2	1.0753	0.93	0.8777	0.8634	12.98	12.77	12.68	12.66
795	PPIB_MOUSE	Peptidyl-prolyl cis-trans isomerase B OS=Mus musculus OX=10090 GN=Ppib PE=1 SV=2	24 kDa	0.37	0.14	0.9805	1.0199	1.1159	1.0834	13.39	13.45	13.58	13.54
796	PRP19_MOUSE	Pre-mRNA-processing factor 19 OS=Mus musculus OX=10090 GN=Prpf19 PE=1 SV=1	55 kDa	0.17	-0.11	0.9874	1.0127	0.9513	0.9057	14.16	14.2	14.11	14.03
797	PSD13_MOUSE	26S proteasome non-ATPase regulatory subunit 13 OS=Mus musculus OX=10090 GN=Psmd13 PE=1 SV=1	43 kDa	0.46	-0.08	1.0024	0.9976	0.8919	1.0099	14.73	14.73	14.57	14.74
798	PYRG2_MOUSE	CTP synthase 2 OS=Mus musculus OX=10090 GN=Ctps2 PE=1 SV=1	66 kDa	0.00012	-0.24	1.0542	0.9486	0.8235	0.8665	14.36	14.2	14	14.07
799	Q3TLU4_MOUSE	Uncharacterized protein OS=Mus musculus OX=10090 GN=Rap1gds1 PE=2 SV=1	66 kDa	0.09	0.1	1.0226	0.9779	1.0232	1.1276	12.41	12.34	12.41	12.55
800	Q3TVW1_MOUSE	Spastic paraplegia 20, spartin (Troyer syndrome) homolog (Human), isoform CRA_b OS=Mus musculus OX=10090 GN=Spg20 PE=2 SV=1	73 kDa	0.22	0.09	1.0156	0.9847	1.1099	1.0232	11.64	11.6	11.77	11.65
801	Q3UCC6_MOUSE	Succinate-CoA ligase subunit beta (Fragment) OS=Mus musculus OX=10090 GN=Sucla2 PE=2 SV=1	51 kDa	0.66	0.01	1.0523	0.9503	1.0473	0.9748	14.47	14.33	14.47	14.36
802	Q543F3_MOUSE	Calponin OS=Mus musculus OX=10090 GN=Cnn2 PE=1 SV=1	33 kDa	0.48	0.07	1.0134	0.9867	1.0325	1.0628	13.76	13.72	13.79	13.83
803	Q6A099_MOUSE	Golgi-specific brefeldin A-resistance factor 1 (Fragment) OS=Mus musculus OX=10090 GN=Gbf1 PE=1 SV=1	200 kDa	0.29	0.06	0.959	1.0427	1.0485	1.0368	13.17	13.29	13.3	13.28
804	RB3GP_MOUSE	Rab3 GTPase-activating protein catalytic subunit OS=Mus musculus OX=10090 GN=Rab3gap1 PE=1 SV=4	110 kDa	0.14	0.08	1.0207	0.9798	1.0655	1.0435	13.22	13.16	13.28	13.25
805	RL37A_MOUSE	60S ribosomal protein L37a OS=Mus musculus OX=10090 GN=Rpl37a PE=1 SV=2	10 kDa	0.061	-0.22	0.9928	1.0073	0.9351	0.783	13.48	13.5	13.4	13.14
806	RPA34_MOUSE	DNA-directed RNA polymerase I subunit RPA34 OS=Mus musculus OX=10090 GN=Cd3eap PE=1 SV=2	43 kDa	0.27	-0.06	1.0598	0.9436	0.9779	0.9434	12.85	12.68	12.73	12.68
807	TCP4_MOUSE	Activated RNA polymerase II transcriptional coactivator p15 OS=Mus musculus OX=10090 GN=Sub1 PE=1 SV=3	14 kDa	0.69	0.06	0.9488	1.0539	1.0439	1.0343	13.45	13.6	13.58	13.57
808	UT14A_MOUSE	U3 small nucleolar RNA-associated protein 14 homolog A OS=Mus musculus OX=10090 GN=Utp14a PE=1 SV=1	87 kDa	0.38	-0.15	1.0001	0.9999	0.8864	0.9111	13.26	13.26	13.09	13.12
809	VWA8_MOUSE	von Willebrand factor A domain-containing protein 8 OS=Mus musculus OX=10090 GN=Vwa8 PE=1 SV=2	213 kDa	0.29	0.1	1.1069	0.9034	1.084	1.0609	12.36	12.07	12.33	12.3
810	A0A0R4J0I4_MOUSE	CTF18, chromosome transmission fidelity factor 18 homolog (S. cerevisiae), isoform CRA_a OS=Mus musculus OX=10090 GN=Chtf18 PE=1 SV=1	108 kDa	0.34	-0.06	0.9723	1.0285	0.951	0.9673	12.24	12.32	12.21	12.23
811	A3KML3_MOUSE	MCG126220 OS=Mus musculus OX=10090 GN=Ywhaq PE=2 SV=1	28 kDa	0.001	0.37	0.9415	1.0622	1.2524	1.3385	13.37	13.55	13.79	13.88
812	ACAD9_MOUSE	Acyl-CoA dehydrogenase family member 9, mitochondrial OS=Mus musculus OX=10090 GN=Acad9 PE=1 SV=2	69 kDa	0.33	0.1	1.0499	0.9525	1.0103	1.1388	13.3	13.16	13.24	13.42
813	ARI1A_MOUSE	AT-rich interactive domain-containing protein 1A OS=Mus musculus OX=10090 GN=Arid1a PE=1 SV=1	242 kDa	0.023	0.15	1.0052	0.9948	1.1232	1.0937	12.56	12.55	12.72	12.69
814	AT2A2_MOUSE	Sarcoplasmic/endoplasmic reticulum calcium ATPase 2 OS=Mus musculus OX=10090 GN=Atp2a2 PE=1 SV=2	115 kDa	0.01	0.29	0.9327	1.0721	1.2868	1.1624	12.94	13.14	13.4	13.25
815	B1ATZ0_MOUSE	Hepatocyte growth factor-regulated tyrosine kinase substrate OS=Mus musculus OX=10090 GN=Hgs PE=1 SV=1	86 kDa	0.53	-0.05	1.01	0.9901	0.9674	0.9668	13.18	13.15	13.12	13.11
816	B1AWE0_MOUSE	Clathrin light chain OS=Mus musculus OX=10090 GN=Clta PE=1 SV=1	23 kDa	0.55	-0.1	1.0017	0.9983	0.8732	0.9942	13.84	13.83	13.64	13.83
817	B2M0S2_MOUSE	Secretory carrier-associated membrane protein OS=Mus musculus OX=10090 GN=Gm45927 PE=2 SV=1	89 kDa	0.65	0.05	0.9661	1.0351	1.0709	1.0051	12.37	12.47	12.52	12.43
818	B2RR82_MOUSE	Intersectin-2 OS=Mus musculus OX=10090 GN=Itsn2 PE=1 SV=1	192 kDa	0.49	0.06	1.0661	0.938	1.0511	1.035	13.75	13.57	13.73	13.71
819	B7ZBY7_MOUSE	Ubiquitin-conjugating enzyme E2 variant 1 OS=Mus musculus OX=10090 GN=Ube2v1 PE=4 SV=1	19 kDa	0.98	-0.08	1.0535	0.9492	0.9141	0.9834	12.23	12.08	12.03	12.14
820	CFDP1_MOUSE	Craniofacial development protein 1 OS=Mus musculus OX=10090 GN=Cfdp1 PE=1 SV=1	33 kDa	0.006	0.18	1.0008	0.9992	1.1625	1.1013	13.82	13.81	14.03	13.95
821	CTR9_MOUSE	RNA polymerase-associated protein CTR9 homolog OS=Mus musculus OX=10090 GN=Ctr9 PE=1 SV=2	133 kDa	0.86	0.01	0.9788	1.0216	1.0474	0.9659	13.49	13.56	13.59	13.47
822	DD19A_MOUSE	ATP-dependent RNA helicase DDX19A OS=Mus musculus OX=10090 GN=Ddx19a PE=1 SV=2	54 kDa	0.18	0.08	1.0158	0.9844	1.0395	1.0806	13.53	13.49	13.57	13.62
823	DDX24_MOUSE	ATP-dependent RNA helicase DDX24 OS=Mus musculus OX=10090 GN=Ddx24 PE=1 SV=2	96 kDa	0.96	-0.09	0.9482	1.0546	0.9702	0.9141	12.93	13.09	12.97	12.88
824	DNJC1_MOUSE	DnaJ homolog subfamily C member 1 OS=Mus musculus OX=10090 GN=Dnajc1 PE=1 SV=1	64 kDa	0.0009	0.2	1.0003	0.9997	1.1553	1.1489	13.64	13.64	13.84	13.84
825	E0CYH7_MOUSE	Filamin A-interacting protein 1-like OS=Mus musculus OX=10090 GN=Filip1l PE=1 SV=1	130 kDa	0.57	0.08	0.9794	1.0211	1.0412	1.0673	12.2	12.26	12.29	12.33
826	E9Q8K8_MOUSE	Zinc finger CCCH domain-containing protein 4 OS=Mus musculus OX=10090 GN=Zc3h4 PE=1 SV=1	136 kDa	0.2	-0.21	0.9969	1.0031	0.9713	0.7732	11.87	11.88	11.84	11.51
827	E9QKD1_MOUSE	Nucleolar protein 8 OS=Mus musculus OX=10090 GN=Nol8 PE=1 SV=1	131 kDa	0.86	0.01	1.0824	0.9238	1.0346	0.9809	13.81	13.58	13.75	13.67
828	ETFB_MOUSE	Electron transfer flavoprotein subunit beta OS=Mus musculus OX=10090 GN=Etfb PE=1 SV=3	28 kDa	0.24	0.27	0.8	1.25	1.2499	1.1615	12.54	13.18	13.18	13.08
829	F120A_MOUSE	Constitutive coactivator of PPAR-gamma-like protein 1 OS=Mus musculus OX=10090 GN=FAM120A PE=1 SV=2	122 kDa	0.011	0.15	0.9875	1.0126	1.099	1.1259	12.57	12.6	12.72	12.76
830	F8VPK0_MOUSE	Tetratricopeptide repeat domain 37 OS=Mus musculus OX=10090 GN=Ttc37 PE=1 SV=1	174 kDa	0.85	-0.03	0.9937	1.0063	0.9796	0.9808	12.85	12.87	12.83	12.84
831	FLOT2_MOUSE	Flotillin-2 OS=Mus musculus OX=10090 GN=Flot2 PE=1 SV=2	47 kDa	0.00031	-0.32	0.9419	1.0616	0.7926	0.8094	13.64	13.81	13.39	13.42
832	FYV1_MOUSE	1-phosphatidylinositol 3-phosphate 5-kinase OS=Mus musculus OX=10090 GN=Pikfyve PE=1 SV=3	237 kDa	0.14	-0.18	0.9613	1.0402	0.8441	0.9277	12.3	12.42	12.11	12.25
833	GALK1_MOUSE	Galactokinase OS=Mus musculus OX=10090 GN=Galk1 PE=1 SV=2	42 kDa	0.63	-0.01	0.9222	1.0844	1.0023	0.9858	12.83	13.07	12.95	12.93
834	GTPB1_MOUSE	GTP-binding protein 1 OS=Mus musculus OX=10090 GN=Gtpbp1 PE=1 SV=2	72 kDa	0.8	-0.15	1.0475	0.9546	0.8813	0.9202	12.78	12.64	12.53	12.59
835	H7BX22_MOUSE	Ran-specific GTPase-activating protein OS=Mus musculus OX=10090 GN=Ranbp1 PE=1 SV=1	18 kDa	0.022	-0.29	0.9998	1.0002	0.7951	0.8408	14.47	14.47	14.14	14.22
836	IPO4_MOUSE	Importin-4 OS=Mus musculus OX=10090 GN=Ipo4 PE=1 SV=1	119 kDa	0.21	-0.08	0.936	1.0684	0.9111	0.9848	13.13	13.32	13.09	13.21
837	KIF15_MOUSE	Kinesin-like protein KIF15 OS=Mus musculus OX=10090 GN=Kif15 PE=1 SV=1	160 kDa	0.006	-0.31	1.0143	0.9859	0.7799	0.8305	13.41	13.37	13.04	13.13
838	KS6A4_MOUSE	Ribosomal protein S6 kinase alpha-4 OS=Mus musculus OX=10090 GN=Rps6ka4 PE=1 SV=2	86 kDa	< 0.0001	-0.38	1.0345	0.9666	0.7173	0.8262	13.92	13.82	13.39	13.6
839	MA2A1_MOUSE	Alpha-mannosidase 2 OS=Mus musculus OX=10090 GN=Man2a1 PE=1 SV=2	132 kDa	0.038	0.17	0.9539	1.0483	1.1142	1.1298	12.39	12.52	12.61	12.63
840	MAOM_MOUSE	NAD-dependent malic enzyme, mitochondrial OS=Mus musculus OX=10090 GN=Me2 PE=1 SV=1	66 kDa	0.017	0.14	1.0266	0.9741	1.099	1.1067	13.38	13.3	13.48	13.49
841	NAMPT_MOUSE	Nicotinamide phosphoribosyltransferase OS=Mus musculus OX=10090 GN=Nampt PE=1 SV=1	55 kDa	0.007	-0.16	1.0314	0.9696	0.8815	0.9057	13.41	13.32	13.18	13.22
842	NLTP_MOUSE	Non-specific lipid-transfer protein OS=Mus musculus OX=10090 GN=Scp2 PE=1 SV=3	59 kDa	0.19	0.13	1.0055	0.9945	1.1194	1.0638	14.13	14.11	14.28	14.21
843	NRP1_MOUSE	Neuropilin-1 OS=Mus musculus OX=10090 GN=Nrp1 PE=1 SV=2	103 kDa	0.36	0.08	1.0286	0.9722	1.0868	1.0295	12.76	12.67	12.84	12.76
844	PAK2_MOUSE	Serine/threonine-protein kinase PAK 2 OS=Mus musculus OX=10090 GN=Pak2 PE=1 SV=1	58 kDa	0.072	0.13	0.9819	1.0184	1.104	1.0801	13.51	13.56	13.68	13.65
845	PRDX4_MOUSE	Peroxiredoxin-4 OS=Mus musculus OX=10090 GN=Prdx4 PE=1 SV=1	31 kDa	0.69	0	0.908	1.1013	1.1069	0.9072	12.6	12.88	12.89	12.6
846	PRKDC_MOUSE	DNA-dependent protein kinase catalytic subunit OS=Mus musculus OX=10090 GN=Prkdc PE=1 SV=3	471 kDa	0.45	-0.13	1.122	0.8913	0.9156	0.9099	13.22	12.89	12.93	12.92
847	PSA4_MOUSE	Proteasome subunit alpha type-4 OS=Mus musculus OX=10090 GN=Psma4 PE=1 SV=1	29 kDa	0.63	0.06	0.8452	1.1832	0.9662	1.1301	14.01	14.5	14.2	14.43
848	PSA5_MOUSE	Proteasome subunit alpha type-5 OS=Mus musculus OX=10090 GN=Psma5 PE=1 SV=1	26 kDa	0.016	-0.21	1.0381	0.9633	0.8486	0.8824	13.4	13.29	13.11	13.16
849	Q05DU8_MOUSE	Ribonucleoside-diphosphate reductase (Fragment) OS=Mus musculus OX=10090 GN=Rrm1 PE=2 SV=1	87 kDa	< 0.0001	-0.4	0.9788	1.0216	0.7409	0.7764	13.91	13.98	13.51	13.58
850	Q3TF62_MOUSE	Uncharacterized protein OS=Mus musculus OX=10090 GN=Actl6a PE=2 SV=1	48 kDa	0.083	0.11	0.974	1.0267	1.065	1.1003	13.4	13.47	13.52	13.57
851	Q3TLE2_MOUSE	Pleckstrin homology domain containing, family C (With FERM domain) member 1 OS=Mus musculus OX=10090 GN=Fermt2 PE=1 SV=1	78 kDa	0.003	0.32	0.9202	1.0868	1.1822	1.3096	12.68	12.92	13.04	13.19
852	Q3TTV6_MOUSE	Tuftelin-interacting protein 11 OS=Mus musculus OX=10090 GN=Tfip11 PE=1 SV=1	96 kDa	0.32	0.06	1	1	1.0408	1.0403	12.53	12.53	12.58	12.58
853	Q3TVV7_MOUSE	Uncharacterized protein OS=Mus musculus OX=10090 GN=Umps PE=2 SV=1	52 kDa	0.85	0.01	1.0441	0.9578	1.0153	1.003	14	13.87	13.95	13.94
854	Q3TYK4_MOUSE	Uncharacterized protein OS=Mus musculus OX=10090 GN=Prkar1a PE=2 SV=1	57 kDa	0.012	0.55	0.9318	1.0732	1.5519	1.3896	12.25	12.45	12.98	12.82
855	Q3U6Q1_MOUSE	Uncharacterized protein OS=Mus musculus OX=10090 GN=Wbp11 PE=2 SV=1	70 kDa	0.19	0.08	1.0252	0.9754	1.0337	1.0743	13.83	13.76	13.84	13.9
856	Q3UJY3_MOUSE	Uncharacterized protein OS=Mus musculus OX=10090 GN=Utp4 PE=2 SV=1	77 kDa	0.55	-0.04	1.031	0.9699	0.9708	0.9685	13.64	13.55	13.55	13.55
857	Q544G5_MOUSE	Dystroglycan 1 OS=Mus musculus OX=10090 GN=Dag1 PE=1 SV=1	97 kDa	0.98	-0.02	1.0718	0.933	0.9727	1.0009	13.69	13.49	13.55	13.59
858	Q6P5E5_MOUSE	Structural maintenance of chromosomes protein OS=Mus musculus OX=10090 GN=Smc3 PE=2 SV=1	141 kDa	0.97	-0.01	1.0217	0.9787	1.0272	0.966	13.59	13.53	13.6	13.51
859	Q80U76_MOUSE	Ribosome biogenesis regulatory protein (Fragment) OS=Mus musculus OX=10090 GN=Rrs1 PE=2 SV=2	42 kDa	0.073	-0.15	0.9761	1.0244	0.9084	0.8923	12.77	12.84	12.67	12.64
860	QCR1_MOUSE	Cytochrome b-c1 complex subunit 1, mitochondrial OS=Mus musculus OX=10090 GN=Uqcrc1 PE=1 SV=2	53 kDa	0.5	-0.03	1.0711	0.9336	1.0182	0.9458	12.41	12.21	12.34	12.23
861	RAB6A_MOUSE	Ras-related protein Rab-6A OS=Mus musculus OX=10090 GN=Rab6a PE=1 SV=4	24 kDa	0.001	0.36	0.9479	1.055	1.2432	1.3174	13.45	13.61	13.84	13.93
862	SPAS2_MOUSE	Spermatogenesis-associated serine-rich protein 2 OS=Mus musculus OX=10090 GN=Spats2 PE=1 SV=1	59 kDa	0.17	-0.1	1.0603	0.9431	0.932	0.9319	11.96	11.79	11.78	11.78
863	SPF45_MOUSE	Splicing factor 45 OS=Mus musculus OX=10090 GN=Rbm17 PE=1 SV=1	45 kDa	0.61	0.03	0.9939	1.0062	1.0073	1.0369	13.09	13.11	13.11	13.15
864	SRGP2_MOUSE	SLIT-ROBO Rho GTPase-activating protein 2 OS=Mus musculus OX=10090 GN=Srgap2 PE=1 SV=2	121 kDa	0.003	-0.19	1.0578	0.9454	0.8728	0.8855	13.53	13.37	13.26	13.28
865	TASOR_MOUSE	Protein TASOR OS=Mus musculus OX=10090 GN=Fam208a PE=1 SV=2	181 kDa	0.83	0.01	1.0357	0.9655	0.988	1.0319	13	12.9	12.93	13
866	TAXB1_MOUSE	Tax1-binding protein 1 homolog OS=Mus musculus OX=10090 GN=Tax1bp1 PE=1 SV=2	94 kDa	< 0.0001	0.34	0.9527	1.0497	1.2415	1.2979	13.27	13.41	13.65	13.72
867	TBCE_MOUSE	Tubulin-specific chaperone E OS=Mus musculus OX=10090 GN=Tbce PE=1 SV=1	59 kDa	0.013	-0.22	1.0959	0.9125	0.8082	0.9083	13.64	13.37	13.2	13.37
868	TP53B_MOUSE	TP53-binding protein 1 OS=Mus musculus OX=10090 GN=Tp53bp1 PE=1 SV=3	213 kDa	0.35	0.09	0.9409	1.0628	1.0831	1.0531	12.36	12.54	12.56	12.52
869	UTP18_MOUSE	U3 small nucleolar RNA-associated protein 18 homolog OS=Mus musculus OX=10090 GN=Utp18 PE=1 SV=1	61 kDa	0.69	-0.03	1.0695	0.935	1.01	0.9497	13.16	12.96	13.07	12.99
870	Q3UGS8_MOUSE	Uncharacterized protein OS=Mus musculus OX=10090 GN=Akr1b7 PE=2 SV=1	36 kDa	1	0	No data	No data	No data	No data	No data	No data	No data	No data
871	A0A087WPT7_MOUSE	Phosphatidylinositol 3,4,5-trisphosphate 5-phosphatase 2 (Fragment) OS=Mus musculus OX=10090 GN=Inppl1 PE=1 SV=1	129 kDa	0.014	-0.26	1.0296	0.9712	0.8617	0.8145	12.43	12.35	12.17	12.09
872	A0A0R4J0Q6_MOUSE	E3 ubiquitin-protein ligase TRIM56 OS=Mus musculus OX=10090 GN=Trim56 PE=1 SV=1	80 kDa	0.034	0.11	0.9837	1.0166	1.0713	1.0849	12.39	12.44	12.51	12.53
873	A0A1B0GT92_MOUSE	Glycogen [starch] synthase OS=Mus musculus OX=10090 GN=Gys1 PE=1 SV=1	77 kDa	0.001	-0.67	1.0471	0.955	0.6275	0.6318	13.53	13.4	12.79	12.8
874	A0A1D5RL92_MOUSE	Calcium homeostasis endoplasmic reticulum protein OS=Mus musculus OX=10090 GN=Cherp PE=1 SV=1	106 kDa	0.044	0.13	0.9748	1.0258	1.0806	1.1148	13.01	13.08	13.15	13.2
875	A0A1S6GWG6_MOUSE	Uncharacterized protein OS=Mus musculus OX=10090 GN=Atp6v1b2 PE=2 SV=1	59 kDa	0.016	-0.12	1.0167	0.9836	0.9197	0.9145	13.92	13.87	13.78	13.77
876	A0A2C9F2A2_MOUSE	Ras and Rab interactor 1 OS=Mus musculus OX=10090 GN=Rin1 PE=1 SV=1	84 kDa	0.021	-0.13	0.9619	1.0396	0.8837	0.94	12.01	12.12	11.88	11.97
877	A1A553_MOUSE	Serine/threonine kinase 10 OS=Mus musculus OX=10090 GN=Stk10 PE=2 SV=1	112 kDa	0.74	0.02	0.9399	1.064	0.9855	1.0429	12.37	12.54	12.43	12.52
878	A1L0U6_MOUSE	Nckap1 protein (Fragment) OS=Mus musculus OX=10090 GN=Nckap1 PE=2 SV=1	129 kDa	0.7	-0.01	0.9639	1.0375	0.9668	1.0177	12.47	12.58	12.47	12.55
879	A2ALB2_MOUSE	RNA exonuclease 4 OS=Mus musculus OX=10090 GN=Rexo4 PE=1 SV=1	45 kDa	0.35	-0.07	0.9853	1.0149	0.9773	0.9307	12.98	13.02	12.97	12.9
880	A2RS68_MOUSE	Small nuclear ribonucleoprotein 70 (U1) OS=Mus musculus OX=10090 GN=Snrnp70 PE=2 SV=1	52 kDa	0.41	0.05	0.9376	1.0665	1.0202	1.0553	13.37	13.56	13.5	13.55
881	A2SW42_MOUSE	Zinc finger protein 462 OS=Mus musculus OX=10090 GN=Zfp462 PE=2 SV=1	283 kDa	0.11	-0.13	1.0404	0.9612	0.8944	0.929	13.7	13.59	13.48	13.54
882	A7E215_MOUSE	Rps6ka3 protein (Fragment) OS=Mus musculus OX=10090 GN=Rps6ka3 PE=2 SV=1	84 kDa	0.075	0.14	0.9904	1.0097	1.0474	1.1587	13.86	13.89	13.94	14.09
883	A8Y5P4_MOUSE	MAP7 domain-containing protein 1 OS=Mus musculus OX=10090 GN=Map7d1 PE=1 SV=1	90 kDa	0.42	-0.06	1.0336	0.9675	0.9299	0.9922	12.8	12.7	12.65	12.74
884	ABCF3_MOUSE	ATP-binding cassette sub-family F member 3 OS=Mus musculus OX=10090 GN=Abcf3 PE=1 SV=1	80 kDa	0.93	-0.04	0.8762	1.1413	0.9589	0.9824	12.77	13.15	12.9	12.93
885	ACOX1_MOUSE	Peroxisomal acyl-coenzyme A oxidase 1 OS=Mus musculus OX=10090 GN=Acox1 PE=1 SV=5	75 kDa	0.004	0.2	1.0021	0.9979	1.1428	1.1571	13.06	13.06	13.25	13.27
886	ADHX_MOUSE	Alcohol dehydrogenase class-3 OS=Mus musculus OX=10090 GN=Adh5 PE=1 SV=3	40 kDa	0.96	0	0.9957	1.0043	1.0043	0.9967	13.73	13.74	13.74	13.73
887	APC_MOUSE	Adenomatous polyposis coli protein OS=Mus musculus OX=10090 GN=Apc PE=1 SV=1	311 kDa	0.051	-0.21	0.9372	1.067	0.8217	0.9117	11.18	11.37	10.99	11.14
888	ARID2_MOUSE	AT-rich interactive domain-containing protein 2 OS=Mus musculus OX=10090 GN=Arid2 PE=1 SV=1	196 kDa	0.078	0.11	1.031	0.9699	1.1159	1.0504	13.04	12.95	13.16	13.07
889	B2RXT3_MOUSE	Ogdhl protein OS=Mus musculus OX=10090 GN=Ogdhl PE=1 SV=1	115 kDa	0.76	0.05	1.102	0.9074	1.0458	1.0291	13.22	12.94	13.14	13.12
890	B7ZWF1_MOUSE	Ddx3x protein OS=Mus musculus OX=10090 GN=Ddx3x PE=2 SV=1	73 kDa	0.96	-0.02	1.0032	0.9968	0.9775	0.9989	12.96	12.95	12.92	12.96
891	CBR2_MOUSE	Carbonyl reductase [NADPH] 2 OS=Mus musculus OX=10090 GN=Cbr2 PE=1 SV=1	26 kDa	0.098	-0.53	1.1162	0.8959	0.6452	0.7442	13.36	13.05	12.57	12.78
892	CO6A1_MOUSE	Collagen alpha-1(VI) chain OS=Mus musculus OX=10090 GN=Col6a1 PE=1 SV=1	108 kDa	0.32	-0.09	1.0295	0.9714	0.9629	0.9156	13.79	13.71	13.7	13.62
893	DCLK1_MOUSE	Serine/threonine-protein kinase DCLK1 OS=Mus musculus OX=10090 GN=Dclk1 PE=1 SV=1	84 kDa	0.001	-0.68	1.0708	0.9339	0.5776	0.6737	12.63	12.43	11.74	11.96
894	DDX20_MOUSE	Probable ATP-dependent RNA helicase DDX20 OS=Mus musculus OX=10090 GN=Ddx20 PE=1 SV=2	92 kDa	0.27	0.08	0.8979	1.1137	1.0221	1.0977	12.5	12.81	12.69	12.79
895	DMD_MOUSE	Dystrophin OS=Mus musculus OX=10090 GN=Dmd PE=1 SV=3	426 kDa	1	0	No data	No data	No data	No data	No data	No data	No data	No data
896	DNLI3_MOUSE	DNA ligase 3 OS=Mus musculus OX=10090 GN=Lig3 PE=1 SV=2	113 kDa	0.026	0.13	1.004	0.996	1.095	1.099	13.39	13.38	13.51	13.52
897	E0CZ22_MOUSE	Maestro heat-like repeat family member 1 OS=Mus musculus OX=10090 GN=Mroh1 PE=1 SV=1	182 kDa	0.96	0	1.0473	0.9548	0.9395	1.0696	12.52	12.39	12.36	12.55
898	E9PV22_MOUSE	Leucine-rich repeat-containing protein 47 OS=Mus musculus OX=10090 GN=Lrrc47 PE=1 SV=1	66 kDa	0.75	-0.02	0.9892	1.0109	0.9498	1.0251	12.8	12.83	12.74	12.85
899	ECHB_MOUSE	Trifunctional enzyme subunit beta, mitochondrial OS=Mus musculus OX=10090 GN=Hadhb PE=1 SV=1	51 kDa	0.00019	0.32	0.9661	1.0351	1.2488	1.2436	13.69	13.79	14.07	14.06
900	EMAL4_MOUSE	Echinoderm microtubule-associated protein-like 4 OS=Mus musculus OX=10090 GN=Eml4 PE=1 SV=1	110 kDa	0.9	-0.02	0.9793	1.0211	0.9401	1.0381	12.49	12.55	12.43	12.57
901	F8WIV2_MOUSE	Serine (or cysteine) peptidase inhibitor, clade B, member 6a OS=Mus musculus OX=10090 GN=Serpinb6a PE=1 SV=1	45 kDa	0.84	-0.02	0.993	1.007	0.9255	1.048	14.77	14.79	14.67	14.84
902	FACR1_MOUSE	Fatty acyl-CoA reductase 1 OS=Mus musculus OX=10090 GN=Far1 PE=1 SV=1	59 kDa	0.61	-0.05	0.9964	1.0037	0.9337	0.9999	13.01	13.02	12.92	13.01
903	FBRL_MOUSE	rRNA 2'-O-methyltransferase fibrillarin OS=Mus musculus OX=10090 GN=Fbl PE=1 SV=2	34 kDa	0.14	-0.14	1.0464	0.9557	1.0205	0.8116	14.07	13.94	14.04	13.71
904	GANP_MOUSE	Germinal-center associated nuclear protein OS=Mus musculus OX=10090 GN=Mcm3ap PE=1 SV=2	217 kDa	0.029	-0.2	1.0144	0.9858	0.9075	0.8331	12.5	12.46	12.34	12.22
905	GSHR_MOUSE	Glutathione reductase, mitochondrial OS=Mus musculus OX=10090 GN=Gsr PE=1 SV=3	54 kDa	0.11	-0.11	1.0453	0.9567	0.8954	0.9569	13.33	13.2	13.1	13.2
906	HDAC7_MOUSE	Histone deacetylase 7 OS=Mus musculus OX=10090 GN=Hdac7 PE=1 SV=2	101 kDa	0.42	-0.14	1.004	0.996	0.9177	0.8923	11.96	11.95	11.83	11.79
907	IF2B2_MOUSE	Insulin-like growth factor 2 mRNA-binding protein 2 OS=Mus musculus OX=10090 GN=Igf2bp2 PE=1 SV=1	66 kDa	0.43	0.11	0.9258	1.0801	1.0914	1.0657	11.93	12.15	12.16	12.13
908	LCAP_MOUSE	Leucyl-cystinyl aminopeptidase OS=Mus musculus OX=10090 GN=Lnpep PE=1 SV=1	117 kDa	0.01	0.43	0.9252	1.0808	1.2976	1.3926	12.6	12.83	13.09	13.19
909	MTOR_MOUSE	Serine/threonine-protein kinase mTOR OS=Mus musculus OX=10090 GN=Mtor PE=1 SV=2	289 kDa	0.33	0.45	0.7919	1.2627	1.3976	1.3331	12	12.68	12.82	12.75
910	NF1_MOUSE	Neurofibromin OS=Mus musculus OX=10090 GN=Nf1 PE=1 SV=1	320 kDa	0.63	0.06	1.0939	0.9142	1.0641	1.017	12.45	12.19	12.41	12.35
911	NSD2_MOUSE	Histone-lysine N-methyltransferase NSD2 OS=Mus musculus OX=10090 GN=Nsd2 PE=1 SV=2	152 kDa	0.15	0.1	0.9936	1.0064	1.1528	0.9994	12.39	12.41	12.61	12.4
912	NUP88_MOUSE	Nuclear pore complex protein Nup88 OS=Mus musculus OX=10090 GN=Nup88 PE=1 SV=1	85 kDa	0.078	-0.09	0.9859	1.0143	0.9663	0.9093	13.28	13.32	13.25	13.16
913	P35527.2	Keratin, type I cytoskeletal 9 (Cytokeratin-9) (CK-9) (Keratin-9) (K9) cRAP	62 kDa	0.00077	-0.45	0.9572	1.0448	0.827	0.6487	13.11	13.24	12.9	12.55
914	PFKAP_MOUSE	ATP-dependent 6-phosphofructokinase, platelet type OS=Mus musculus OX=10090 GN=Pfkp PE=1 SV=1	85 kDa	0.86	-0.02	1.0207	0.9797	1.0047	0.9662	12.68	12.62	12.65	12.6
915	PHF6_MOUSE	PHD finger protein 6 OS=Mus musculus OX=10090 GN=Phf6 PE=1 SV=1	41 kDa	0.73	0.06	1.0784	0.9273	1.0607	1.0221	12.93	12.71	12.9	12.85
916	PLIN3_MOUSE	Perilipin-3 OS=Mus musculus OX=10090 GN=Plin3 PE=1 SV=1	47 kDa	0.78	-0.02	0.9681	1.033	0.9716	1.0039	13.48	13.57	13.48	13.53
917	PSA2_MOUSE	Proteasome subunit alpha type-2 OS=Mus musculus OX=10090 GN=Psma2 PE=1 SV=3	26 kDa	0.38	-0.05	1.0335	0.9676	1.0034	0.931	13.51	13.42	13.47	13.36
918	Q3TW36_MOUSE	Uncharacterized protein OS=Mus musculus OX=10090 GN=Skiv2l PE=2 SV=1	138 kDa	0.81	0.01	0.9503	1.0523	0.9978	1.0222	12.39	12.54	12.46	12.5
919	Q80XR5_MOUSE	U2 snRNP auxiliary factor large subunit OS=Mus musculus OX=10090 GN=U2af2 PE=1 SV=1	53 kDa	0.6	-0.04	1.0693	0.9352	1.0022	0.947	13.78	13.58	13.68	13.6
920	QKI_MOUSE	Protein quaking OS=Mus musculus OX=10090 GN=Qk PE=1 SV=1	38 kDa	< 0.0001	-1.05	1.0554	0.9475	0.4624	0.5017	14.11	13.95	12.92	13.04
921	RANB3_MOUSE	Ran-binding protein 3 OS=Mus musculus OX=10090 GN=Ranbp3 PE=1 SV=2	53 kDa	0.62	0.03	0.9352	1.0693	1.0665	0.9823	12.56	12.75	12.75	12.63
922	TMF1_MOUSE	TATA element modulatory factor OS=Mus musculus OX=10090 GN=Tmf1 PE=1 SV=2	122 kDa	0.001	0.32	0.9062	1.1035	1.2476	1.2467	12.16	12.45	12.62	12.62
923	TSR1_MOUSE	Pre-rRNA-processing protein TSR1 homolog OS=Mus musculus OX=10090 GN=Tsr1 PE=1 SV=1	92 kDa	0.00093	0.33	0.912	1.0964	1.2205	1.288	12.31	12.57	12.73	12.8
924	VATC1_MOUSE	V-type proton ATPase subunit C 1 OS=Mus musculus OX=10090 GN=Atp6v1c1 PE=1 SV=4	44 kDa	0.00019	0.31	0.9349	1.0696	1.1884	1.2996	13.47	13.67	13.82	13.95
925	SUMO2_MOUSE	Small ubiquitin-related modifier 2 OS=Mus musculus OX=10090 GN=Sumo2 PE=1 SV=1	11 kDa	0.028	0.49	0.9514	1.0511	1.3043	1.5048	12.43	12.57	12.88	13.09
926	A0A0J9YUZ4_MOUSE	High mobility group protein B1 (Fragment) OS=Mus musculus OX=10090 GN=Hmgb1 PE=1 SV=1	24 kDa	0.043	-0.12	0.9978	1.0022	0.9316	0.9029	14.13	14.14	14.04	13.99
927	A0A0R4J0T5_MOUSE	CUG triplet repeat, RNA binding protein 1, isoform CRA_b OS=Mus musculus OX=10090 GN=Celf1 PE=1 SV=1	52 kDa	0.001	-0.19	1.0259	0.9748	0.8551	0.9032	13.18	13.11	12.92	13
928	A0A140LJJ5_MOUSE	A-kinase anchor protein 13 OS=Mus musculus OX=10090 GN=Akap13 PE=1 SV=1	306 kDa	0.76	0.03	0.9745	1.0262	1.0492	0.9908	12.72	12.8	12.83	12.75
929	A0A286YE25_MOUSE	Spastin OS=Mus musculus OX=10090 GN=Spast PE=1 SV=1	66 kDa	0.6	0.04	1.0142	0.986	1.0186	1.0321	13.16	13.12	13.17	13.19
930	A2ALF2_MOUSE	DnaJ (Hsp40) homolog, subfamily C, member 8 OS=Mus musculus OX=10090 GN=Dnajc8 PE=1 SV=1	30 kDa	0.56	0.11	0.9665	1.0347	1.0823	1.082	14.87	14.97	15.04	15.04
931	AP2B1_MOUSE	AP-2 complex subunit beta OS=Mus musculus OX=10090 GN=Ap2b1 PE=1 SV=1	105 kDa	0.13	0.1	0.9806	1.0197	1.0796	1.0692	13.25	13.31	13.39	13.38
932	ARFG2_MOUSE	ADP-ribosylation factor GTPase-activating protein 2 OS=Mus musculus OX=10090 GN=Arfgap2 PE=1 SV=1	57 kDa	0.12	-0.19	0.989	1.0111	0.846	0.9122	13.08	13.11	12.85	12.96
933	B1AT82_MOUSE	MCG6846, isoform CRA_c OS=Mus musculus OX=10090 GN=Prpsap1 PE=1 SV=1	42 kDa	0.015	-0.16	1.0378	0.9636	0.8765	0.9167	12.81	12.71	12.57	12.63
934	B2RQV1_MOUSE	RIKEN cDNA C330023M02, isoform CRA_a OS=Mus musculus OX=10090 GN=Naa25 PE=2 SV=1	112 kDa	0.53	0.07	0.9139	1.0942	0.9889	1.122	13.3	13.56	13.41	13.59
935	B2RX13_MOUSE	Peroxidasin homolog (Drosophila) OS=Mus musculus OX=10090 GN=Pxdn PE=2 SV=1	165 kDa	< 0.0001	-0.34	0.9926	1.0075	0.7876	0.7964	12.76	12.78	12.43	12.44
936	B9EJ70_MOUSE	Dedicator of cytokinesis 8 OS=Mus musculus OX=10090 GN=Dock8 PE=2 SV=1	239 kDa	0.55	-0.11	1.077	0.9285	0.8968	0.9637	11.68	11.46	11.41	11.52
937	BAZ1A_MOUSE	Bromodomain adjacent to zinc finger domain protein 1A OS=Mus musculus OX=10090 GN=Baz1a PE=1 SV=3	178 kDa	0.44	-0.05	1.0538	0.9489	1.0115	0.9258	13.3	13.15	13.24	13.12
938	BMP2K_MOUSE	BMP-2-inducible protein kinase OS=Mus musculus OX=10090 GN=Bmp2k PE=1 SV=1	126 kDa	0.082	-0.14	1.0741	0.931	0.9389	0.8772	12.49	12.29	12.3	12.2
939	CARL1_MOUSE	F-actin-uncapping protein LRRC16A OS=Mus musculus OX=10090 GN=Carmil1 PE=1 SV=2	152 kDa	0.23	-0.07	1.0486	0.9537	0.9015	1.0072	12.54	12.41	12.33	12.49
940	CBX5_MOUSE	Chromobox protein homolog 5 OS=Mus musculus OX=10090 GN=Cbx5 PE=1 SV=1	22 kDa	0.7	0.04	1.0788	0.9269	1.0814	0.9721	14.1	13.88	14.1	13.95
941	CCD22_MOUSE	Coiled-coil domain-containing protein 22 OS=Mus musculus OX=10090 GN=Ccdc22 PE=1 SV=1	71 kDa	0.014	-0.16	1.0089	0.9912	0.8634	0.9288	12.42	12.39	12.2	12.3
942	CE290_MOUSE	Centrosomal protein of 290 kDa OS=Mus musculus OX=10090 GN=Cep290 PE=1 SV=2	289 kDa	0.33	0.5	0.8818	1.134	1.4064	1.4203	14.89	15.25	15.56	15.58
943	CIP4_MOUSE	Cdc42-interacting protein 4 OS=Mus musculus OX=10090 GN=Trip10 PE=1 SV=2	68 kDa	0.018	0.23	0.9617	1.0398	1.167	1.1758	13.33	13.45	13.61	13.62
944	CK5P2_MOUSE	CDK5 regulatory subunit-associated protein 2 OS=Mus musculus OX=10090 GN=Cdk5rap2 PE=1 SV=3	206 kDa	0.49	-0.06	0.9489	1.0539	0.9142	1.0005	12.7	12.85	12.65	12.78
945	CMC2_MOUSE	Calcium-binding mitochondrial carrier protein Aralar2 OS=Mus musculus OX=10090 GN=Slc25a13 PE=1 SV=1	74 kDa	0.005	0.3	0.9988	1.0012	1.2761	1.1891	12.87	12.88	13.23	13.13
946	CUL4B_MOUSE	Cullin-4B OS=Mus musculus OX=10090 GN=Cul4b PE=1 SV=1	111 kDa	0.21	-0.02	0.975	1.0256	0.9695	0.9968	12.1	12.17	12.09	12.13
947	D3YZK4_MOUSE	Transcription initiation factor TFIID subunit OS=Mus musculus OX=10090 GN=Taf1 PE=1 SV=1	216 kDa	0.001	-0.4	1.0935	0.9145	0.7937	0.7187	13.69	13.44	13.23	13.09
948	D3Z6D2_MOUSE	Double-stranded RNA-binding protein Staufen homolog 2 OS=Mus musculus OX=10090 GN=Stau2 PE=1 SV=1	56 kDa	0.008	0.44	1.0728	0.9321	1.3962	1.3253	11.53	11.33	11.91	11.83
949	D3Z6S1_MOUSE	Transmembrane protein 214 OS=Mus musculus OX=10090 GN=Tmem214 PE=1 SV=3	71 kDa	0.44	0.07	0.968	1.0331	1.102	0.997	12.78	12.87	12.96	12.82
950	DJC10_MOUSE	DnaJ homolog subfamily C member 10 OS=Mus musculus OX=10090 GN=Dnajc10 PE=1 SV=2	91 kDa	0.81	-0.04	1.0532	0.9495	0.9608	0.9848	13.05	12.9	12.92	12.95
951	DLG1_MOUSE	Disks large homolog 1 OS=Mus musculus OX=10090 GN=Dlg1 PE=1 SV=1	100 kDa	0.009	0.22	0.997	1.003	1.1864	1.1432	13.55	13.56	13.81	13.75
952	DNM3A_MOUSE	DNA (cytosine-5)-methyltransferase 3A OS=Mus musculus OX=10090 GN=Dnmt3a PE=1 SV=2	102 kDa	0.001	0.44	0.9454	1.0577	1.3323	1.3807	12.56	12.72	13.06	13.11
953	E0CZ72_MOUSE	Kinesin-like protein OS=Mus musculus OX=10090 GN=Kif2a PE=1 SV=1	84 kDa	0.003	0.2	0.9907	1.0094	1.162	1.1336	13.56	13.59	13.79	13.75
954	E9PWG6_MOUSE	Non-SMC condensin I complex, subunit G OS=Mus musculus OX=10090 GN=Ncapg PE=1 SV=1	113 kDa	0.58	-0.07	0.9183	1.089	0.8975	1.0149	12.57	12.81	12.54	12.71
955	E9PXB7_MOUSE	E3 ubiquitin-protein ligase NEDD4-like OS=Mus musculus OX=10090 GN=Nedd4l PE=1 SV=1	112 kDa	0.36	-0.11	1.0172	0.9831	0.8986	0.9524	12.92	12.87	12.74	12.83
956	E9Q035_MOUSE	Uncharacterized protein OS=Mus musculus OX=10090 GN=Gm20425 PE=4 SV=1	108 kDa	0.001	0.28	0.9787	1.0218	1.2157	1.2087	12.7	12.76	13.01	13
957	E9Q5E1_MOUSE	Protocadherin-19 OS=Mus musculus OX=10090 GN=Pcdh19 PE=1 SV=1	121 kDa	0.018	-0.24	0.9147	1.0932	0.8231	0.8659	13.1	13.36	12.95	13.02
958	F6ZS70_MOUSE	Non-specific serine/threonine protein kinase (Fragment) OS=Mus musculus OX=10090 GN=Mark2 PE=1 SV=1	87 kDa	0.49	-0.05	1.0535	0.9492	0.9388	0.9893	12.53	12.38	12.37	12.44
959	F7C846_MOUSE	Metaxin-1 OS=Mus musculus OX=10090 GN=Mtx1 PE=1 SV=1	51 kDa	0.19	0.11	0.9892	1.0109	1.0738	1.083	13.57	13.6	13.69	13.7
960	FAF1_MOUSE	FAS-associated factor 1 OS=Mus musculus OX=10090 GN=Faf1 PE=1 SV=2	74 kDa	0.79	-0.05	1.0195	0.9809	0.9821	0.9549	13.14	13.09	13.09	13.05
961	G3UYG6_MOUSE	GRB10-interacting GYF protein 2 OS=Mus musculus OX=10090 GN=Gigyf2 PE=1 SV=1	149 kDa	0.14	-0.14	1.1104	0.9006	0.9303	0.8828	12.85	12.55	12.6	12.52
962	GLRX3_MOUSE	Glutaredoxin-3 OS=Mus musculus OX=10090 GN=Glrx3 PE=1 SV=1	38 kDa	0.014	0.25	0.9174	1.09	1.2152	1.168	12.78	13.03	13.19	13.13
963	GOGA5_MOUSE	Golgin subfamily A member 5 OS=Mus musculus OX=10090 GN=Golga5 PE=1 SV=2	82 kDa	0.007	0.25	1.0071	0.993	1.2419	1.1437	12.48	12.46	12.79	12.67
964	GT251_MOUSE	Procollagen galactosyltransferase 1 OS=Mus musculus OX=10090 GN=Colgalt1 PE=1 SV=2	71 kDa	0.12	-0.17	1.1357	0.8805	0.9007	0.8797	13.09	12.73	12.76	12.72
965	HDGF_MOUSE	Hepatoma-derived growth factor OS=Mus musculus OX=10090 GN=Hdgf PE=1 SV=2	26 kDa	0.86	0.01	1.0023	0.9977	1.0347	0.986	13.32	13.31	13.37	13.3
966	HTR5A_MOUSE	HEAT repeat-containing protein 5A OS=Mus musculus OX=10090 GN=Heatr5a PE=1 SV=2	220 kDa	0.11	-0.17	1.0957	0.9127	0.8424	0.9314	13.57	13.31	13.19	13.34
967	I1E4X1_MOUSE	Syntaxin 5A OS=Mus musculus OX=10090 GN=Stx5a PE=1 SV=1	49 kDa	0.92	0.01	0.9636	1.0378	1.0535	0.9625	12.61	12.71	12.73	12.6
968	IST1_MOUSE	IST1 homolog OS=Mus musculus OX=10090 GN=Ist1 PE=1 SV=1	39 kDa	0.25	0.14	0.9885	1.0116	1.1321	1.0655	13.81	13.85	14.01	13.92
969	LBR_MOUSE	Lamin-B receptor OS=Mus musculus OX=10090 GN=Lbr PE=1 SV=2	71 kDa	< 0.0001	0.47	0.9412	1.0625	1.4106	1.3528	12.86	13.04	13.45	13.39
970	LETM1_MOUSE	Mitochondrial proton/calcium exchanger protein OS=Mus musculus OX=10090 GN=Letm1 PE=1 SV=1	83 kDa	0.00034	0.23	1.0018	0.9982	1.2402	1.1134	13.57	13.56	13.87	13.72
971	MOR2A_MOUSE	MORC family CW-type zinc finger protein 2A OS=Mus musculus OX=10090 GN=Morc2a PE=1 SV=2	117 kDa	0.62	0.04	0.987	1.0132	1.0171	1.0337	13.19	13.23	13.24	13.26
972	MPPA_MOUSE	Mitochondrial-processing peptidase subunit alpha OS=Mus musculus OX=10090 GN=Pmpca PE=1 SV=1	58 kDa	0.001	0.22	1.0015	0.9985	1.2116	1.1163	13.03	13.02	13.3	13.18
973	MTDC_MOUSE	Bifunctional methylenetetrahydrofolate dehydrogenase/cyclohydrolase, mitochondrial OS=Mus musculus OX=10090 GN=Mthfd2 PE=1 SV=1	38 kDa	0.85	0.03	0.9556	1.0465	1.1415	0.9077	14.52	14.65	14.78	14.45
974	NU107_MOUSE	Nuclear pore complex protein Nup107 OS=Mus musculus OX=10090 GN=Nup107 PE=1 SV=1	107 kDa	0.001	0.26	0.9935	1.0065	1.2039	1.1915	12.84	12.86	13.12	13.1
975	NXF1_MOUSE	Nuclear RNA export factor 1 OS=Mus musculus OX=10090 GN=Nxf1 PE=1 SV=3	70 kDa	0.024	0.18	0.9695	1.0315	1.1277	1.1385	13.61	13.69	13.82	13.84
976	ODP2_MOUSE	Dihydrolipoyllysine-residue acetyltransferase component of pyruvate dehydrogenase complex, mitochondrial OS=Mus musculus OX=10090 GN=Dlat PE=1 SV=2	68 kDa	0.017	0.7	1.0599	0.9435	1.801	1.4645	12.71	12.55	13.48	13.18
977	ODPB_MOUSE	Pyruvate dehydrogenase E1 component subunit beta, mitochondrial OS=Mus musculus OX=10090 GN=Pdhb PE=1 SV=1	39 kDa	< 0.0001	-0.49	0.984	1.0163	0.714	0.7067	13.41	13.45	12.94	12.93
978	OGA_MOUSE	Protein O-GlcNAcase OS=Mus musculus OX=10090 GN=Mgea5 PE=1 SV=2	103 kDa	0.93	0	0.9843	1.016	0.9817	1.0133	14.01	14.06	14.01	14.05
979	P00330.4	Alcohol dehydrogenase 1 (Alcohol dehydrogenase I) (YADH-1) cRAP	37 kDa	1	0	No data	No data	No data	No data	No data	No data	No data	No data
980	PICAL_MOUSE	Phosphatidylinositol-binding clathrin assembly protein OS=Mus musculus OX=10090 GN=Picalm PE=1 SV=1	72 kDa	0.11	0.21	0.955	1.0471	1.2362	1.088	12.4	12.53	12.77	12.58
981	PRS6B_MOUSE	26S proteasome regulatory subunit 6B OS=Mus musculus OX=10090 GN=Psmc4 PE=1 SV=2	47 kDa	0.49	-0.05	1.0011	0.9989	0.9558	0.9747	14.04	14.04	13.97	14
982	Q1MWP9_MOUSE	EH-domain containing 4 (Fragment) OS=Mus musculus OX=10090 GN=Ehd4 PE=2 SV=1	62 kDa	0.14	0.13	0.9793	1.0212	1.0624	1.1226	12.92	12.98	13.04	13.12
983	Q3TCE7_MOUSE	Actin-related protein 2/3 complex subunit OS=Mus musculus OX=10090 GN=Arpc1b PE=2 SV=1	41 kDa	0.78	0.07	0.8974	1.1144	1.1288	0.9736	13.1	13.42	13.43	13.22
984	Q3TDU5_MOUSE	Milk fat globule-EGF factor 8 protein, isoform CRA_a OS=Mus musculus OX=10090 GN=Mfge8 PE=2 SV=1	47 kDa	0.025	0.09	1.0386	0.9628	1.0718	1.0541	13.5	13.39	13.54	13.52
985	Q3TFA9_MOUSE	Uncharacterized protein OS=Mus musculus OX=10090 GN=Tmod3 PE=2 SV=1	39 kDa	0.2	-0.1	1.0444	0.9575	0.8888	0.9788	13.89	13.77	13.66	13.8
986	Q3TJG7_MOUSE	Uncharacterized protein OS=Mus musculus OX=10090 GN=Map2k3 PE=2 SV=1	39 kDa	< 0.0001	-0.62	1.0633	0.9405	0.6269	0.673	13.72	13.54	12.96	13.06
987	Q3TJT1_MOUSE	Uncharacterized protein OS=Mus musculus OX=10090 GN=Vps53 PE=2 SV=1	94 kDa	0.039	0.16	1.0505	0.9519	1.0823	1.1491	12.86	12.71	12.9	12.99
988	Q3TND6_MOUSE	Alpha-mannosidase OS=Mus musculus OX=10090 GN=Man2b2 PE=2 SV=1	116 kDa	0.51	-0.08	1.0897	0.9177	0.9053	0.9855	12.8	12.56	12.54	12.66
989	Q3TX38_MOUSE	Uncharacterized protein OS=Mus musculus OX=10090 GN=Vdac3 PE=1 SV=1	31 kDa	< 0.0001	0.41	0.9815	1.0189	1.3361	1.3177	13.19	13.25	13.64	13.62
990	Q3TZJ2_MOUSE	Uncharacterized protein OS=Mus musculus OX=10090 GN=Rabep2 PE=2 SV=1	62 kDa	0.37	0.05	1.0256	0.975	0.9874	1.0847	13	12.92	12.94	13.08
991	Q3U0T9_MOUSE	RAB35, member RAS oncogene family OS=Mus musculus OX=10090 GN=Rab35 PE=1 SV=1	23 kDa	0.37	0.14	0.9285	1.077	1.1218	1.0778	12.48	12.69	12.75	12.69
992	Q3U518_MOUSE	Protein kinase C substrate 80K-H, isoform CRA_b OS=Mus musculus OX=10090 GN=Prkcsh PE=2 SV=1	59 kDa	0.73	0.01	1.0502	0.9522	1.0236	0.9969	13.7	13.56	13.67	13.63
993	Q3UHE0_MOUSE	Uncharacterized protein OS=Mus musculus OX=10090 GN=Ubr2 PE=2 SV=1	199 kDa	0.006	0.18	1.0007	0.9993	1.0774	1.1859	12.8	12.8	12.91	13.05
994	Q3UPG6_MOUSE	Uncharacterized protein OS=Mus musculus OX=10090 GN=Clint1 PE=2 SV=1	68 kDa	0.5	0.17	0.8905	1.1229	1.025	1.2295	12.71	13.05	12.92	13.18
995	Q3UR33_MOUSE	Uncharacterized protein OS=Mus musculus OX=10090 GN=Tmpo PE=2 SV=1	50 kDa	0.0028	0.39	1.104	0.9058	1.3406	1.2739	12.83	12.55	13.11	13.04
996	Q497Z1_MOUSE	Trim47 protein (Fragment) OS=Mus musculus OX=10090 GN=Trim47 PE=2 SV=1	70 kDa	0.67	0.04	0.9265	1.0793	1.0229	1.0301	12.44	12.66	12.59	12.6
997	Q4VA93_MOUSE	Protein kinase C OS=Mus musculus OX=10090 GN=Prkca PE=1 SV=1	77 kDa	0.7	0.03	1.0038	0.9962	0.9814	1.0638	13.88	13.87	13.85	13.97
998	Q5SW83_MOUSE	ARP2 actin-related protein 2 homolog (Yeast) OS=Mus musculus OX=10090 GN=Actr2 PE=1 SV=1	45 kDa	0.068	-0.18	1.0771	0.9285	0.8476	0.9206	12.57	12.35	12.22	12.34
999	Q5SX53_MOUSE	Solute carrier family 25 (Mitochondrial carrier oxoglutarate carrier), member 11, isoform CRA_b OS=Mus musculus OX=10090 GN=Slc25a11 PE=1 SV=1	34 kDa	0.33	-0.05	1.0783	0.9274	0.9359	0.9916	13.64	13.42	13.43	13.52
1000	Q7TND9_MOUSE	Dihydrolipoamide acetyltransferase component of pyruvate dehydrogenase complex OS=Mus musculus OX=10090 GN=Dbt PE=2 SV=1	53 kDa	0.87	0	1.0316	0.9694	1.0151	0.9793	13.37	13.28	13.35	13.3
1001	Q921Y1_MOUSE	DEAH (Asp-Glu-Ala-His) box polypeptide 16 OS=Mus musculus OX=10090 GN=Dhx16 PE=2 SV=1	119 kDa	0.009	0.13	1.0175	0.9828	1.1202	1.0755	12.8	12.75	12.94	12.88
1002	Q99PA7_MOUSE	MCG117379 OS=Mus musculus OX=10090 GN=4930550L24Rik PE=1 SV=1	35 kDa	0.41	-0.29	1.0617	0.9419	0.7609	0.8761	12.51	12.34	12.03	12.23
1003	RABE1_MOUSE	Rab GTPase-binding effector protein 1 OS=Mus musculus OX=10090 GN=Rabep1 PE=1 SV=2	100 kDa	0.3	0.07	1.0597	0.9437	1.0526	1.0475	13.13	12.96	13.12	13.11
1004	RBM5_MOUSE	RNA-binding protein 5 OS=Mus musculus OX=10090 GN=Rbm5 PE=1 SV=1	92 kDa	0.67	-0.05	1.0432	0.9586	0.9551	0.9822	12.85	12.73	12.72	12.76
1005	RM12_MOUSE	39S ribosomal protein L12, mitochondrial OS=Mus musculus OX=10090 GN=Mrpl12 PE=1 SV=2	22 kDa	0.34	0.21	0.884	1.1313	1.1255	1.1871	12.71	13.06	13.06	13.13
1006	RPF2_MOUSE	Ribosome production factor 2 homolog OS=Mus musculus OX=10090 GN=Rpf2 PE=2 SV=2	35 kDa	0.89	0.02	1.0049	0.9952	0.99	1.0395	13.77	13.76	13.75	13.82
1007	RS10_MOUSE	40S ribosomal protein S10 OS=Mus musculus OX=10090 GN=Rps10 PE=1 SV=1	19 kDa	0.51	-0.04	1.0036	0.9964	0.9641	0.9788	13.06	13.05	13.01	13.03
1008	RUFY1_MOUSE	RUN and FYVE domain-containing protein 1 OS=Mus musculus OX=10090 GN=Rufy1 PE=1 SV=1	80 kDa	0.00015	-0.33	0.8988	1.1125	0.8016	0.7917	12.55	12.85	12.38	12.36
1009	SPD2A_MOUSE	SH3 and PX domain-containing protein 2A OS=Mus musculus OX=10090 GN=Sh3pxd2a PE=1 SV=2	124 kDa	0.95	-0.01	0.9854	1.0149	0.8943	1.1034	12.96	13.01	12.82	13.13
1010	SPT2_MOUSE	Protein SPT2 homolog OS=Mus musculus OX=10090 GN=Spty2d1 PE=2 SV=1	75 kDa	0.23	-0.07	1.0177	0.9826	0.9885	0.9174	12.23	12.18	12.18	12.08
1011	STAT6_MOUSE	Signal transducer and transcription activator 6 OS=Mus musculus OX=10090 GN=Stat6 PE=1 SV=2	93 kDa	0.044	0.12	0.9612	1.0404	1.0598	1.1205	13.55	13.66	13.69	13.77
1012	TMLH_MOUSE	Trimethyllysine dioxygenase, mitochondrial OS=Mus musculus OX=10090 GN=Tmlhe PE=1 SV=2	50 kDa	0.11	0.19	1.0428	0.9589	1.1784	1.1089	12.24	12.12	12.42	12.33
1013	U3IP2_MOUSE	U3 small nucleolar RNA-interacting protein 2 OS=Mus musculus OX=10090 GN=Rrp9 PE=1 SV=1	52 kDa	0.41	0.07	1.0391	0.9624	1.0675	1.0285	13.82	13.71	13.86	13.81
1014	WASC2_MOUSE	WASH complex subunit 2 OS=Mus musculus OX=10090 GN=Washc2 PE=1 SV=1	145 kDa	0.00046	0.33	1.0434	0.9584	1.222	1.2928	12.17	12.05	12.4	12.48
1015	A0A087WQN7_MOUSE	5'-3' exoribonuclease 1 OS=Mus musculus OX=10090 GN=Xrn1 PE=1 SV=1	194 kDa	0.037	0.14	0.9237	1.0825	1.1257	1.0732	13.06	13.29	13.35	13.28
1016	A0A087WQS2_MOUSE	Basic leucine zipper and W2 domain-containing protein 1 OS=Mus musculus OX=10090 GN=Bzw1 PE=1 SV=1	51 kDa	0.046	0.28	0.8627	1.1591	1.1594	1.2779	13.49	13.92	13.92	14.06
1017	A0A0A0MQE8_MOUSE	Rho GTPase-activating protein 21 OS=Mus musculus OX=10090 GN=Arhgap21 PE=1 SV=1	216 kDa	0.057	-0.19	1.0031	0.9969	0.7925	0.9645	12.82	12.81	12.48	12.76
1018	A0A0B4J1E3_MOUSE	DNA-binding protein SMUBP-2 OS=Mus musculus OX=10090 GN=Ighmbp2 PE=1 SV=1	109 kDa	0.31	0.07	0.9946	1.0054	1.0742	1.0303	12.51	12.53	12.62	12.56
1019	A0A0R3P9C8_MOUSE	NADH dehydrogenase [ubiquinone] 1 alpha subcomplex subunit 9, mitochondrial OS=Mus musculus OX=10090 GN=Ndufa9 PE=1 SV=1	42 kDa	0.003	-0.27	1.0444	0.9575	0.8058	0.8578	13.71	13.58	13.33	13.42
1020	A0A0R4J078_MOUSE	UBX domain containing 2, isoform CRA_a OS=Mus musculus OX=10090 GN=Ubxn4 PE=1 SV=1	56 kDa	0.75	-0.03	1.0267	0.974	1.0273	0.9317	14.24	14.17	14.24	14.1
1021	A0A0R4J107_MOUSE	Acylamino-acid-releasing enzyme (Fragment) OS=Mus musculus OX=10090 GN=Apeh PE=1 SV=1	80 kDa	0.11	-0.09	1.0098	0.9903	0.9388	0.9456	13.74	13.71	13.63	13.64
1022	A0A1S6GWG5_MOUSE	Mitochondrial ribosomal protein S9, isoform CRA_b OS=Mus musculus OX=10090 GN=Mrps9 PE=2 SV=1	46 kDa	0.022	0.31	0.9933	1.0068	1.335	1.1513	12.72	12.74	13.15	12.93
1023	A0A1Y7VJH3_MOUSE	Apoptosis-stimulating of p53 protein 1 (Fragment) OS=Mus musculus OX=10090 GN=Ppp1r13b PE=1 SV=1	104 kDa	0.33	-0.56	1.0558	0.9472	0.6021	0.7604	13.43	13.27	12.62	12.95
1024	A0A2R8VHD0_MOUSE	GDP-L-fucose synthase OS=Mus musculus OX=10090 GN=Tsta3 PE=1 SV=1	33 kDa	0.028	-0.43	1.0124	0.9878	0.6896	0.7964	14.17	14.13	13.61	13.82
1025	A1L2Z3_MOUSE	C230096C10Rik protein OS=Mus musculus OX=10090 GN=Emc1 PE=2 SV=1	112 kDa	0.53	0.05	0.9743	1.0264	0.9608	1.109	12.8	12.88	12.78	12.99
1026	A2AE27_MOUSE	AMP deaminase OS=Mus musculus OX=10090 GN=Ampd2 PE=1 SV=1	95 kDa	0.14	-0.11	1.0201	0.9803	0.9032	0.9507	13.94	13.88	13.76	13.84
1027	A2AFQ2_MOUSE	3-hydroxyacyl-CoA dehydrogenase type-2 OS=Mus musculus OX=10090 GN=Hsd17b10 PE=1 SV=1	28 kDa	0.69	0.03	1.0524	0.9502	0.9652	1.0867	12.4	12.26	12.28	12.45
1028	A2AIX1_MOUSE	Protein transport protein sec16 OS=Mus musculus OX=10090 GN=Sec16a PE=1 SV=1	256 kDa	0.31	0.07	1.0203	0.9801	1.0701	1.0326	11.68	11.62	11.75	11.7
1029	A2AKU9_MOUSE	ATP synthase subunit gamma OS=Mus musculus OX=10090 GN=Atp5c1 PE=1 SV=1	33 kDa	0.028	0.29	1.012	0.9881	1.1884	1.2504	13.22	13.19	13.45	13.53
1030	A6H6H9_MOUSE	Rai1 protein OS=Mus musculus OX=10090 GN=Rai1 PE=2 SV=1	196 kDa	0.7	-0.05	1.053	0.9497	0.9579	0.9771	12.03	11.89	11.9	11.93
1031	ACADM_MOUSE	Medium-chain specific acyl-CoA dehydrogenase, mitochondrial OS=Mus musculus OX=10090 GN=Acadm PE=1 SV=1	46 kDa	0.041	0.14	1.0239	0.9767	1.1421	1.0603	14.11	14.04	14.26	14.16
1032	ACSF2_MOUSE	Acyl-CoA synthetase family member 2, mitochondrial OS=Mus musculus OX=10090 GN=Acsf2 PE=1 SV=1	68 kDa	0.49	0.08	1.0458	0.9562	1.1206	0.999	12.82	12.69	12.92	12.76
1033	ANK2_MOUSE	Ankyrin-2 OS=Mus musculus OX=10090 GN=Ank2 PE=1 SV=2	426 kDa	0.022	-0.28	1.0502	0.9522	0.7978	0.8538	13.68	13.54	13.29	13.38
1034	ANR11_MOUSE	Ankyrin repeat domain-containing protein 11 OS=Mus musculus OX=10090 GN=Ankrd11 PE=1 SV=1	296 kDa	0.13	0.14	1.0785	0.9272	1.1023	1.1082	12.51	12.29	12.54	12.55
1035	ATX10_MOUSE	Ataxin-10 OS=Mus musculus OX=10090 GN=Atxn10 PE=1 SV=2	54 kDa	0.27	0.13	0.9143	1.0937	1.0815	1.1032	12.59	12.85	12.83	12.86
1036	B1ATP7_MOUSE	Zinc phosphodiesterase ELAC protein 2 OS=Mus musculus OX=10090 GN=Elac2 PE=1 SV=1	92 kDa	0.37	0.07	1.0139	0.9863	1.0276	1.0732	12.57	12.53	12.59	12.65
1037	B2RXY7_MOUSE	Carbonyl reductase 1, isoform CRA_a OS=Mus musculus OX=10090 GN=Cbr1 PE=1 SV=1	31 kDa	0.23	-0.09	1.0451	0.9569	0.901	0.9777	13.22	13.09	13.01	13.13
1038	B2RY15_MOUSE	Tln2 protein OS=Mus musculus OX=10090 GN=Tln2 PE=2 SV=1	272 kDa	0.0071	0.45	0.8821	1.1336	1.3113	1.4323	11.92	12.28	12.49	12.62
1039	B9EJ97_MOUSE	Atp7a protein OS=Mus musculus OX=10090 GN=Atp7a PE=2 SV=1	162 kDa	0.008	0.24	0.9724	1.0284	1.1215	1.2453	12.84	12.92	13.05	13.2
1040	BLM_MOUSE	Bloom syndrome protein homolog OS=Mus musculus OX=10090 GN=Blm PE=1 SV=1	158 kDa	0.4	-0.08	1.0067	0.9933	0.8872	1.0119	13.79	13.77	13.61	13.8
1041	BLVRB_MOUSE	Flavin reductase (NADPH) OS=Mus musculus OX=10090 GN=Blvrb PE=1 SV=3	22 kDa	0.13	-0.1	1.0051	0.995	0.8857	0.9773	13.58	13.57	13.4	13.54
1042	BOP1_MOUSE	Ribosome biogenesis protein BOP1 OS=Mus musculus OX=10090 GN=Bop1 PE=1 SV=1	83 kDa	0.17	-0.21	0.9794	1.021	0.8544	0.8743	12.85	12.91	12.65	12.69
1043	CLPX_MOUSE	ATP-dependent Clp protease ATP-binding subunit clpX-like, mitochondrial OS=Mus musculus OX=10090 GN=Clpx PE=1 SV=2	69 kDa	0.26	0.07	1.0205	0.9799	1.1052	0.9989	13.29	13.23	13.41	13.26
1044	CNTLN_MOUSE	Centlein OS=Mus musculus OX=10090 GN=Cntln PE=1 SV=1	161 kDa	0.099	0.14	0.9808	1.0196	1.1019	1.1072	12.6	12.65	12.77	12.77
1045	CO6A2_MOUSE	Collagen alpha-2(VI) chain OS=Mus musculus OX=10090 GN=Col6a2 PE=1 SV=3	110 kDa	0.19	0.08	1.0121	0.9881	1.046	1.0702	13.56	13.52	13.61	13.64
1046	COA7_MOUSE	Cytochrome c oxidase assembly factor 7 OS=Mus musculus OX=10090 GN=Coa7 PE=1 SV=1	26 kDa	0.11	0.16	1.004	0.9961	1.1205	1.1074	13.67	13.66	13.83	13.82
1047	COR1B_MOUSE	Coronin-1B OS=Mus musculus OX=10090 GN=Coro1b PE=1 SV=1	54 kDa	0.39	-0.08	1.0333	0.9677	0.9142	0.9793	14.55	14.46	14.38	14.47
1048	COX5A_MOUSE	Cytochrome c oxidase subunit 5A, mitochondrial OS=Mus musculus OX=10090 GN=Cox5a PE=1 SV=2	16 kDa	0.002	-0.33	1.0422	0.9595	0.7719	0.8233	13.35	13.23	12.91	13.01
1049	CPNE1_MOUSE	Copine-1 OS=Mus musculus OX=10090 GN=Cpne1 PE=1 SV=1	59 kDa	0.001	-0.27	0.9876	1.0126	0.8062	0.8581	13.55	13.59	13.26	13.35
1050	D3YU17_MOUSE	Nicalin OS=Mus musculus OX=10090 GN=Ncln PE=1 SV=1	63 kDa	0.4	0.06	1.0426	0.9591	1.0241	1.0556	14.12	14	14.09	14.14
1051	D3Z4B2_MOUSE	Gamma-soluble NSF attachment protein (Fragment) OS=Mus musculus OX=10090 GN=Napg PE=1 SV=1	39 kDa	0.71	0.02	1.0894	0.9179	0.9929	1.0412	12.88	12.63	12.75	12.82
1052	DJB11_MOUSE	DnaJ homolog subfamily B member 11 OS=Mus musculus OX=10090 GN=Dnajb11 PE=1 SV=1	41 kDa	0.71	0.05	0.9787	1.0218	1.0479	1.0277	12.1	12.16	12.2	12.17
1053	DJC11_MOUSE	DnaJ homolog subfamily C member 11 OS=Mus musculus OX=10090 GN=Dnajc11 PE=1 SV=2	63 kDa	0.95	-0.01	1.0292	0.9716	0.9422	1.0521	12.65	12.56	12.52	12.68
1054	DKC1_MOUSE	H/ACA ribonucleoprotein complex subunit DKC1 OS=Mus musculus OX=10090 GN=Dkc1 PE=1 SV=4	57 kDa	0.1	-0.13	1.0532	0.9495	0.9199	0.91	13.95	13.8	13.76	13.74
1055	DPOD3_MOUSE	DNA polymerase delta subunit 3 OS=Mus musculus OX=10090 GN=Pold3 PE=1 SV=2	51 kDa	0.061	0.12	0.9717	1.0291	1.0612	1.1145	12.68	12.76	12.81	12.88
1056	DRG2_MOUSE	Developmentally-regulated GTP-binding protein 2 OS=Mus musculus OX=10090 GN=Drg2 PE=1 SV=1	41 kDa	0.0018	0.24	0.9637	1.0376	1.1448	1.2104	13.24	13.35	13.49	13.57
1057	F8VPN4_MOUSE	Amylo-1,6-glucosidase, 4-alpha-glucanotransferase OS=Mus musculus OX=10090 GN=Agl PE=1 SV=1	174 kDa	0.098	0.14	1.0795	0.9264	1.066	1.1332	12.17	11.95	12.15	12.24
1058	GMDS_MOUSE	GDP-mannose 4,6 dehydratase OS=Mus musculus OX=10090 GN=Gmds PE=1 SV=1	42 kDa	0.013	0.18	0.9282	1.0773	1.1111	1.1535	13.48	13.69	13.74	13.79
1059	H2AY_MOUSE	Core histone macro-H2A.1 OS=Mus musculus OX=10090 GN=H2afy PE=1 SV=3	40 kDa	0.14	0.18	1.0778	0.9279	1.184	1.0808	13.04	12.82	13.17	13.04
1060	HELB_MOUSE	DNA helicase B OS=Mus musculus OX=10090 GN=Helb PE=1 SV=2	121 kDa	0.006	-0.26	1.0688	0.9356	0.8324	0.8378	14.29	14.1	13.93	13.94
1061	HEM6_MOUSE	Oxygen-dependent coproporphyrinogen-III oxidase, mitochondrial OS=Mus musculus OX=10090 GN=Cpox PE=1 SV=2	50 kDa	0.9	-0.01	1.1252	0.8887	0.937	1.0567	12.99	12.65	12.72	12.9
1062	ILK_MOUSE	Integrin-linked protein kinase OS=Mus musculus OX=10090 GN=Ilk PE=1 SV=2	51 kDa	0.08	-0.08	1.0026	0.9974	0.9485	0.9406	13.76	13.75	13.68	13.67
1063	INCE_MOUSE	Inner centromere protein OS=Mus musculus OX=10090 GN=Incenp PE=1 SV=2	101 kDa	0.27	-0.09	1.0684	0.936	0.9198	0.9606	12.44	12.25	12.23	12.29
1064	INT13_MOUSE	Integrator complex subunit 13 OS=Mus musculus OX=10090 GN=IntS13 PE=1 SV=2	83 kDa	0.013	-0.14	0.9838	1.0165	0.9362	0.877	13.45	13.5	13.38	13.29
1065	ITA5_MOUSE	Integrin alpha-5 OS=Mus musculus OX=10090 GN=Itga5 PE=1 SV=3	115 kDa	0.2	-0.13	1.0177	0.9826	0.954	0.8812	13.78	13.73	13.69	13.57
1066	KAD4_MOUSE	Adenylate kinase 4, mitochondrial OS=Mus musculus OX=10090 GN=Ak4 PE=1 SV=1	25 kDa	0.08	-0.16	0.9759	1.0247	0.9366	0.8501	13.27	13.34	13.21	13.07
1067	KMT2D_MOUSE	Histone-lysine N-methyltransferase 2D OS=Mus musculus OX=10090 GN=Kmt2d PE=1 SV=2	600 kDa	0.002	-0.2	1.0595	0.9438	0.8867	0.8523	12.53	12.36	12.27	12.21
1068	LC7L2_MOUSE	Putative RNA-binding protein Luc7-like 2 OS=Mus musculus OX=10090 GN=Luc7l2 PE=1 SV=1	47 kDa	0.14	0.12	1.0158	0.9844	1.0776	1.0985	13.35	13.3	13.43	13.46
1069	MED1_MOUSE	Mediator of RNA polymerase II transcription subunit 1 OS=Mus musculus OX=10090 GN=Med1 PE=1 SV=2	167 kDa	0.025	0.11	0.9962	1.0038	1.063	1.1011	12.62	12.63	12.72	12.77
1070	NDC1_MOUSE	Nucleoporin NDC1 OS=Mus musculus OX=10090 GN=Ndc1 PE=1 SV=1	75 kDa	0.85	0.05	0.9951	1.0049	1.068	1.0079	13.05	13.06	13.15	13.07
1071	NIBL1_MOUSE	Niban-like protein 1 OS=Mus musculus OX=10090 GN=Fam129b PE=1 SV=2	85 kDa	0.063	-0.14	0.9834	1.0169	0.911	0.8996	13.75	13.8	13.64	13.63
1072	NOL10_MOUSE	Nucleolar protein 10 OS=Mus musculus OX=10090 GN=Nol10 PE=2 SV=1	80 kDa	0.94	0.01	0.9497	1.053	1.0024	1.0111	13.06	13.21	13.14	13.15
1073	NPAT_MOUSE	Protein NPAT OS=Mus musculus OX=10090 GN=Npat PE=1 SV=2	152 kDa	0.97	-0.02	0.9676	1.0335	1.0183	0.9515	11.97	12.07	12.04	11.95
1074	P35908.1	Keratin, type II cytoskeletal 2 epidermal (Cytokeratin-2e) (K2e) (CK 2e) (keratin-2) cRAP	66 kDa	0.64	0.1	0.6831	1.4639	0.6758	1.7095	12.88	13.98	12.86	14.2
1075	P5CR3_MOUSE	Pyrroline-5-carboxylate reductase 3 OS=Mus musculus OX=10090 GN=Pycr3 PE=1 SV=2	29 kDa	< 0.0001	-0.2	1.0419	0.9598	0.8719	0.8709	13.29	13.17	13.04	13.03
1076	PAPS1_MOUSE	Bifunctional 3'-phosphoadenosine 5'-phosphosulfate synthase 1 OS=Mus musculus OX=10090 GN=Papss1 PE=1 SV=1	71 kDa	0.001	-0.61	0.9295	1.0758	0.621	0.6948	13.01	13.22	12.43	12.59
1077	PSB5_MOUSE	Proteasome subunit beta type-5 OS=Mus musculus OX=10090 GN=Psmb5 PE=1 SV=3	29 kDa	0.37	0.08	0.9198	1.0872	1.0225	1.0924	13.39	13.63	13.54	13.64
1078	PYGB_MOUSE	Glycogen phosphorylase, brain form OS=Mus musculus OX=10090 GN=Pygb PE=1 SV=3	97 kDa	0.35	0.08	1.0089	0.9912	1.0155	1.0985	13.16	13.13	13.17	13.28
1079	Q059U9_MOUSE	A kinase (PRKA) anchor protein 8 OS=Mus musculus OX=10090 GN=Akap8 PE=1 SV=1	76 kDa	0.4	0.06	0.984	1.0162	1.0424	1.0416	13.4	13.45	13.48	13.48
1080	Q3TMZ1_MOUSE	Pyrroline-5-carboxylate reductase OS=Mus musculus OX=10090 GN=Pycr2 PE=1 SV=1	34 kDa	0.48	0.08	0.8873	1.1271	1.0288	1.0801	12.36	12.7	12.57	12.64
1081	Q3TYS4_MOUSE	Uncharacterized protein OS=Mus musculus OX=10090 GN=Sec23b PE=2 SV=1	86 kDa	0.49	-0.03	0.976	1.0246	0.9274	1.031	12.26	12.33	12.19	12.34
1082	Q3U292_MOUSE	Uncharacterized protein OS=Mus musculus OX=10090 GN=Hist1h1d PE=2 SV=1	22 kDa	0.67	-1.68	0.6197	1.6138	0.8357	0.1169	12.72	14.1	13.15	10.31
1083	Q3U5P4_MOUSE	Carboxypeptidase OS=Mus musculus OX=10090 GN=Scpep1 PE=2 SV=1	45 kDa	0.22	0.14	0.9739	1.0268	1.1524	1.0579	13.41	13.48	13.65	13.53
1084	Q3U630_MOUSE	Uncharacterized protein OS=Mus musculus OX=10090 GN=Tars PE=2 SV=1	83 kDa	0.002	0.29	0.8875	1.1268	1.1364	1.3133	13.07	13.41	13.42	13.63
1085	Q3U6U7_MOUSE	Uncharacterized protein OS=Mus musculus OX=10090 GN=Wars PE=2 SV=1	54 kDa	0.00025	0.31	0.9278	1.0778	1.2327	1.2504	12.93	13.15	13.34	13.36
1086	Q3UA53_MOUSE	Uncharacterized protein OS=Mus musculus OX=10090 GN=Ppa1 PE=2 SV=1	33 kDa	0.001	0.28	0.9077	1.1017	1.2134	1.2159	12.67	12.95	13.09	13.1
1087	Q3UMM1_MOUSE	Tubulin beta chain OS=Mus musculus OX=10090 GN=Tubb6 PE=1 SV=1	50 kDa	0.51	0.06	0.957	1.045	1.0303	1.0505	13.04	13.17	13.15	13.18
1088	Q3UQQ4_MOUSE	Uncharacterized protein OS=Mus musculus OX=10090 GN=Dhx8 PE=2 SV=1	143 kDa	1	-0.05	1.2642	0.791	0.8551	1.0955	11.8	11.13	11.24	11.6
1089	Q4FK54_MOUSE	Proteaseome (Prosome, macropain) 28 subunit, 3 OS=Mus musculus OX=10090 GN=Psme3 PE=1 SV=1	30 kDa	0.98	0	1.0007	0.9993	1.0142	0.9809	13.07	13.07	13.09	13.04
1090	Q4V9X0_MOUSE	Ppp3ca protein OS=Mus musculus OX=10090 GN=Ppp3ca PE=2 SV=1	25 kDa	< 0.0001	-0.76	0.995	1.0051	0.5727	0.607	13.9	13.91	13.1	13.19
1091	Q569Z0_MOUSE	Ribosomal protein L14 OS=Mus musculus OX=10090 GN=Rpl14-ps1 PE=2 SV=1	23 kDa	0.001	-0.54	1.1254	0.8886	0.6955	0.6761	13.99	13.65	13.29	13.25
1092	Q80YG4_MOUSE	SEC63 OS=Mus musculus OX=10090 GN=Sec63 PE=2 SV=1	88 kDa	0.00045	0.36	0.9358	1.0686	1.2782	1.2948	12.37	12.56	12.82	12.83
1093	Q8BTX4_MOUSE	Ribosome biogenesis protein NOP53 OS=Mus musculus OX=10090 GN=Nop53 PE=2 SV=1	56 kDa	0.73	0.03	0.9738	1.0269	0.9911	1.0528	13.29	13.37	13.32	13.41
1094	Q8C266_MOUSE	Ras-related protein Rab-5C OS=Mus musculus OX=10090 GN=Rab5c PE=1 SV=1	25 kDa	0.003	0.57	0.9292	1.0762	1.4618	1.5059	11.94	12.15	12.59	12.64
1095	Q8VCG1_MOUSE	Deoxyuridine triphosphatase OS=Mus musculus OX=10090 GN=Dut PE=1 SV=1	21 kDa	0.00031	-0.41	1.0013	0.9987	0.7075	0.8028	13.2	13.2	12.7	12.89
1096	Q9CW64_MOUSE	Uncharacterized protein (Fragment) OS=Mus musculus OX=10090 GN=Nhlrc2 PE=2 SV=1	81 kDa	0.12	0.13	0.9496	1.0531	1.106	1.0776	13.04	13.19	13.26	13.22
1097	Q9QZ84_MOUSE	LEK1 (Fragment) OS=Mus musculus OX=10090 GN=Cenpf PE=2 SV=1	282 kDa	0.0063	0.45	0.9239	1.0824	1.2934	1.4347	12.55	12.77	13.03	13.18
1098	RHG18_MOUSE	Rho GTPase-activating protein 18 OS=Mus musculus OX=10090 GN=Arhgap18 PE=1 SV=1	75 kDa	0.23	-0.11	0.9797	1.0207	0.8857	0.9684	13.1	13.16	12.96	13.08
1099	RM11_MOUSE	39S ribosomal protein L11, mitochondrial OS=Mus musculus OX=10090 GN=Mrpl11 PE=1 SV=1	21 kDa	0.19	0.12	0.9832	1.0171	1.0954	1.0709	12.81	12.86	12.96	12.93
1100	SACS_MOUSE	Sacsin OS=Mus musculus OX=10090 GN=Sacs PE=1 SV=2	521 kDa	0.67	0.22	0.902	1.1087	1.063	1.2808	11.68	11.98	11.92	12.19
1101	SIAS_MOUSE	Sialic acid synthase OS=Mus musculus OX=10090 GN=Nans PE=1 SV=1	40 kDa	0.059	0.12	1.0114	0.9887	1.088	1.0791	12.76	12.73	12.87	12.86
1102	SMC6_MOUSE	Structural maintenance of chromosomes protein 6 OS=Mus musculus OX=10090 GN=Smc6 PE=1 SV=1	127 kDa	0.53	0.04	1.0371	0.9643	1.0883	0.9749	12.99	12.88	13.06	12.9
1103	TRI32_MOUSE	E3 ubiquitin-protein ligase TRIM32 OS=Mus musculus OX=10090 GN=Trim32 PE=1 SV=2	72 kDa	0.63	-0.02	1.0027	0.9973	0.9435	1.0262	13.7	13.69	13.61	13.73
1104	TXND5_MOUSE	Thioredoxin domain-containing protein 5 OS=Mus musculus OX=10090 GN=Txndc5 PE=1 SV=2	46 kDa	0.36	0.05	1.0916	0.9161	1.102	0.9691	13.15	12.9	13.16	12.98
1105	TXTP_MOUSE	Tricarboxylate transport protein, mitochondrial OS=Mus musculus OX=10090 GN=Slc25a1 PE=1 SV=1	34 kDa	0.32	-0.07	1.0681	0.9363	0.9825	0.9233	14.01	13.82	13.89	13.8
1106	UFL1_MOUSE	E3 UFM1-protein ligase 1 OS=Mus musculus OX=10090 GN=Ufl1 PE=1 SV=2	90 kDa	0.001	0.31	1.0085	0.9916	1.2307	1.2442	13	12.97	13.28	13.3
1107	XRCC6_MOUSE	X-ray repair cross-complementing protein 6 OS=Mus musculus OX=10090 GN=Xrcc6 PE=1 SV=5	69 kDa	0.01	0.2	0.9485	1.0543	1.2484	1.0561	12.13	12.29	12.53	12.29
1108	ZC3HE_MOUSE	Zinc finger CCCH domain-containing protein 14 OS=Mus musculus OX=10090 GN=Zc3h14 PE=1 SV=1	82 kDa	0.68	0.04	1.0374	0.9639	1.0755	0.9852	12.83	12.73	12.89	12.76
1109	Q8R1X0_MOUSE	BC022960 protein (Fragment) OS=Mus musculus OX=10090 GN=BC022960 PE=2 SV=1	43 kDa	1	0	No data	No data	No data	No data	No data	No data	No data	No data
1110	1433F_MOUSE	14-3-3 protein eta OS=Mus musculus OX=10090 GN=Ywhah PE=1 SV=2	28 kDa	0.01	0.15	0.9443	1.0589	1.1374	1.0859	13.18	13.34	13.45	13.38
1111	A0A087WQ44_MOUSE	Snf2-related CREBBP activator protein OS=Mus musculus OX=10090 GN=Srcap PE=1 SV=1	349 kDa	0.087	-0.24	1.0539	0.9489	0.9499	0.7563	12.41	12.26	12.26	11.93
1112	A0A0F7IQ06_MOUSE	Alpha v integrin OS=Mus musculus OX=10090 GN=Itgav PE=2 SV=1	115 kDa	0.006	0.29	1.0631	0.9407	1.1734	1.2817	13	12.82	13.14	13.27
1113	A0A0J9YTV5_MOUSE	Recombining binding protein suppressor of hairless (Drosophila), isoform CRA_b OS=Mus musculus OX=10090 GN=Rbpj PE=1 SV=1	57 kDa	0.00063	-0.26	1.0085	0.9915	0.857	0.8157	13.57	13.55	13.34	13.27
1114	A0A0R4J085_MOUSE	UDP-N-acetylhexosamine pyrophosphorylase OS=Mus musculus OX=10090 GN=Uap1 PE=1 SV=1	58 kDa	0.006	0.27	1.0477	0.9545	1.1456	1.2718	12.91	12.77	13.04	13.19
1115	A0A0R4J0V4_MOUSE	Junction-mediating and -regulatory protein OS=Mus musculus OX=10090 GN=Jmy PE=1 SV=1	111 kDa	0.33	-0.28	1.1316	0.8837	0.7422	0.9166	11.13	10.77	10.52	10.82
1116	A0A140T8S5_MOUSE	Chromosome alignment-maintaining phosphoprotein 1 OS=Mus musculus OX=10090 GN=Champ1 PE=1 SV=2	88 kDa	0.053	0.13	1.0401	0.9615	1.1493	1.0422	12.7	12.59	12.84	12.7
1117	A0A1D5RMI8_MOUSE	Alstrom syndrome protein 1 homolog OS=Mus musculus OX=10090 GN=Alms1 PE=1 SV=1	413 kDa	0.28	-0.12	0.9823	1.0181	0.9792	0.8646	12.78	12.83	12.78	12.6
1118	A0A1G5SJ89_MOUSE	Schlafen family member 9 OS=Mus musculus domesticus OX=10092 GN=OTTMUSWSBG00059300 PE=4 SV=1	104 kDa	0.52	0.07	0.9277	1.078	1.0003	1.1076	13.19	13.41	13.3	13.45
1119	A0A1S6GWI9_MOUSE	Uncharacterized protein OS=Mus musculus OX=10090 GN=Lrpap1 PE=2 SV=1	44 kDa	0.88	0.01	1.0078	0.9922	1.0181	0.9955	13.98	13.96	13.99	13.96
1120	A0A1S6GWK5_MOUSE	Uncharacterized protein OS=Mus musculus OX=10090 GN=Paxbp1 PE=2 SV=1	110 kDa	0.34	0.11	1.0041	0.9959	1.1023	1.0547	13.89	13.88	14.02	13.96
1121	A0A1W2P6X9_MOUSE	Bromodomain adjacent to zinc finger domain protein 2A OS=Mus musculus OX=10090 GN=Baz2a PE=1 SV=1	210 kDa	0.001	0.29	1.0094	0.9907	1.1927	1.262	12.84	12.82	13.08	13.17
1122	A0A2R8VI25_MOUSE	Poly(RC) binding protein 2, isoform CRA_d OS=Mus musculus OX=10090 GN=Pcbp2 PE=1 SV=1	33 kDa	0.14	-0.4	0.9858	1.0144	0.6805	0.8403	13.07	13.11	12.53	12.84
1123	ACADS_MOUSE	Short-chain specific acyl-CoA dehydrogenase, mitochondrial OS=Mus musculus OX=10090 GN=Acads PE=1 SV=2	45 kDa	0.078	0.14	1.0015	0.9985	1.1306	1.0703	13.06	13.06	13.24	13.16
1124	ACSL1_MOUSE	Long-chain-fatty-acid--CoA ligase 1 OS=Mus musculus OX=10090 GN=Acsl1 PE=1 SV=2	78 kDa	0.13	0.13	1.0089	0.9912	1.1089	1.0768	12.41	12.39	12.55	12.51
1125	ACSL4_MOUSE	Long-chain-fatty-acid--CoA ligase 4 OS=Mus musculus OX=10090 GN=Acsl4 PE=1 SV=2	79 kDa	< 0.0001	0.34	1.0404	0.9611	1.2596	1.2713	13.45	13.33	13.72	13.74
1126	ADDA_MOUSE	Alpha-adducin OS=Mus musculus OX=10090 GN=Add1 PE=1 SV=2	81 kDa	0.17	0.12	0.9633	1.0381	1.0716	1.1023	13.64	13.75	13.79	13.84
1127	AK1A1_MOUSE	Alcohol dehydrogenase [NADP(+)] OS=Mus musculus OX=10090 GN=Akr1a1 PE=1 SV=3	37 kDa	< 0.0001	-0.75	1.0411	0.9605	0.5552	0.6327	13.76	13.65	12.86	13.04
1128	ARPC2_MOUSE	Actin-related protein 2/3 complex subunit 2 OS=Mus musculus OX=10090 GN=Arpc2 PE=1 SV=3	34 kDa	0.00093	0.28	0.897	1.1149	1.2056	1.2239	13.18	13.49	13.6	13.63
1129	ASCC2_MOUSE	Activating signal cointegrator 1 complex subunit 2 OS=Mus musculus OX=10090 GN=Ascc2 PE=1 SV=1	86 kDa	0.62	-0.1	0.9711	1.0297	0.9661	0.9055	12.91	12.99	12.9	12.81
1130	B2RQE3_MOUSE	Stim2 protein OS=Mus musculus OX=10090 GN=Stim2 PE=2 SV=1	90 kDa	0.002	0.21	1.043	0.9588	1.2243	1.0985	12.35	12.23	12.58	12.42
1131	B7ZWI2_MOUSE	1110005A23Rik protein OS=Mus musculus OX=10090 GN=1110005A23Rik PE=2 SV=1	23 kDa	0.88	-0.01	1.0075	0.9925	1.0093	0.9791	13.59	13.57	13.6	13.55
1132	B9EHZ5_MOUSE	Membrane protein, palmitoylated 6 (MAGUK p55 subfamily member 6), isoform CRA_a OS=Mus musculus OX=10090 GN=Mpp6 PE=2 SV=1	61 kDa	0.19	0.08	1.0204	0.98	1.0702	1.0509	12.93	12.88	13	12.98
1133	BIG1_MOUSE	Brefeldin A-inhibited guanine nucleotide-exchange protein 1 OS=Mus musculus OX=10090 GN=Arfgef1 PE=1 SV=1	209 kDa	0.54	0.07	1.0812	0.9249	1.0632	1.034	12.12	11.9	12.1	12.06
1134	BRD2_MOUSE	Bromodomain-containing protein 2 OS=Mus musculus OX=10090 GN=Brd2 PE=1 SV=1	88 kDa	0.036	0.28	0.9886	1.0115	1.2276	1.2054	12.41	12.44	12.72	12.7
1135	BRWD1_MOUSE	Bromodomain and WD repeat-containing protein 1 OS=Mus musculus OX=10090 GN=Brwd1 PE=1 SV=2	259 kDa	0.006	0.46	1.0646	0.9394	1.3029	1.4459	11.59	11.41	11.88	12.03
1136	BUB3_MOUSE	Mitotic checkpoint protein BUB3 OS=Mus musculus OX=10090 GN=Bub3 PE=1 SV=2	37 kDa	0.85	-0.03	0.9638	1.0376	0.9331	1.0266	14.5	14.61	14.45	14.59
1137	C9K0Z7_MOUSE	Peptidylprolyl isomerase OS=Mus musculus OX=10090 GN=Fkbp8 PE=2 SV=1	38 kDa	0.007	-0.18	1.0947	0.9135	0.8914	0.8712	13.9	13.64	13.61	13.57
1138	CASP3_MOUSE	Caspase-3 OS=Mus musculus OX=10090 GN=Casp3 PE=1 SV=1	31 kDa	0.087	0.24	0.965	1.0363	1.185	1.1783	13.66	13.77	13.96	13.95
1139	CAV1_MOUSE	Caveolin-1 OS=Mus musculus OX=10090 GN=Cav1 PE=1 SV=1	21 kDa	0.00014	0.47	0.8427	1.1867	1.4007	1.376	13.46	13.96	14.2	14.17
1140	CDC7_MOUSE	Cell division cycle 7-related protein kinase OS=Mus musculus OX=10090 GN=Cdc7 PE=1 SV=2	63 kDa	0.34	0.07	1.0616	0.9419	1.0098	1.091	12.13	11.96	12.06	12.17
1141	CDK13_MOUSE	Cyclin-dependent kinase 13 OS=Mus musculus OX=10090 GN=Cdk13 PE=1 SV=3	165 kDa	0.028	0.45	0.9736	1.0271	1.3765	1.3512	12.64	12.72	13.14	13.12
1142	COL12_MOUSE	Collectin-12 OS=Mus musculus OX=10090 GN=Colec12 PE=1 SV=1	81 kDa	0.046	0.32	0.9884	1.0117	1.3105	1.185	12.54	12.57	12.95	12.8
1143	COPG2_MOUSE	Coatomer subunit gamma-2 OS=Mus musculus OX=10090 GN=Copg2 PE=1 SV=1	98 kDa	0.068	0.14	1.0374	0.964	1.0847	1.1183	13.5	13.39	13.57	13.61
1144	D3Z061_MOUSE	Ubiquitin-like modifier-activating enzyme 6 OS=Mus musculus OX=10090 GN=Uba6 PE=1 SV=1	115 kDa	0.59	0.03	1.0057	0.9943	1.0421	1.0059	13.28	13.26	13.33	13.28
1145	D3Z0B9_MOUSE	Aldehyde dehydrogenase family 16 member A1 OS=Mus musculus OX=10090 GN=Aldh16a1 PE=1 SV=3	79 kDa	0.26	0.09	1.0309	0.97	1.0776	1.0474	12.85	12.76	12.91	12.87
1146	D3Z4V1_MOUSE	Pleiotropic regulator 1 OS=Mus musculus OX=10090 GN=Plrg1 PE=1 SV=1	56 kDa	0.84	-0.01	0.9857	1.0145	0.9934	0.999	12.27	12.31	12.28	12.29
1147	DENR_MOUSE	Density-regulated protein OS=Mus musculus OX=10090 GN=Denr PE=1 SV=1	22 kDa	0.001	0.41	0.9596	1.0421	1.2835	1.369	13.94	14.06	14.36	14.45
1148	DNJC2_MOUSE	DnaJ homolog subfamily C member 2 OS=Mus musculus OX=10090 GN=Dnajc2 PE=1 SV=2	72 kDa	0.00039	-0.19	1.019	0.9814	0.8562	0.8986	13.73	13.67	13.48	13.55
1149	E0CYH0_MOUSE	MCG16685, isoform CRA_d OS=Mus musculus OX=10090 GN=Wtap PE=1 SV=1	44 kDa	0.35	0.09	1.0886	0.9186	1.0715	1.0569	12.49	12.24	12.46	12.44
1150	E9PUB7_MOUSE	Protein misato homolog 1 OS=Mus musculus OX=10090 GN=Msto1 PE=1 SV=1	61 kDa	0.78	-0.02	1.0705	0.9341	0.9878	0.9781	13.44	13.24	13.32	13.31
1151	EFL1_MOUSE	Elongation factor-like GTPase 1 OS=Mus musculus OX=10090 GN=Efl1 PE=1 SV=1	126 kDa	0.8	-0.06	0.9614	1.0401	0.9186	1.0029	12.81	12.93	12.75	12.87
1152	FYCO1_MOUSE	FYVE and coiled-coil domain-containing protein 1 OS=Mus musculus OX=10090 GN=Fyco1 PE=1 SV=1	162 kDa	0.22	0.14	0.8901	1.1234	1.0986	1.1032	12.1	12.44	12.4	12.41
1153	G3UW83_MOUSE	Nuclear factor of kappa light polypeptide gene enhancer in B-cells inhibitor-like 2 OS=Mus musculus OX=10090 GN=Tonsl PE=1 SV=1	151 kDa	< 0.0001	-0.24	1.0479	0.9543	0.8165	0.8803	13.08	12.94	12.72	12.83
1154	G3X934_MOUSE	MCG115964 OS=Mus musculus OX=10090 GN=Wdr70 PE=1 SV=1	73 kDa	0.29	0.13	0.9469	1.0561	1.1334	1.051	12.78	12.94	13.04	12.93
1155	GFPT1_MOUSE	Glutamine--fructose-6-phosphate aminotransferase [isomerizing] 1 OS=Mus musculus OX=10090 GN=Gfpt1 PE=1 SV=3	79 kDa	0.11	0.12	0.9919	1.0082	1.0551	1.1149	12.93	12.95	13.02	13.1
1156	GNL3L_MOUSE	Guanine nucleotide-binding protein-like 3-like protein OS=Mus musculus OX=10090 GN=Gnl3l PE=1 SV=1	65 kDa	0.003	-0.17	1.0182	0.9821	0.866	0.9152	12.99	12.93	12.75	12.83
1157	HOOK3_MOUSE	Protein Hook homolog 3 OS=Mus musculus OX=10090 GN=Hook3 PE=1 SV=2	83 kDa	0.079	-0.14	0.9742	1.0265	0.927	0.8898	13.33	13.4	13.25	13.19
1158	IF6_MOUSE	Eukaryotic translation initiation factor 6 OS=Mus musculus OX=10090 GN=Eif6 PE=1 SV=2	27 kDa	0.61	0.06	0.9448	1.0585	0.9858	1.0994	13.07	13.23	13.13	13.29
1159	IWS1_MOUSE	Protein IWS1 homolog OS=Mus musculus OX=10090 GN=Iws1 PE=1 SV=1	85 kDa	0.085	0.15	0.9826	1.0177	1.1405	1.078	13.15	13.2	13.36	13.28
1160	KIF22_MOUSE	Kinesin-like protein KIF22 OS=Mus musculus OX=10090 GN=Kif22 PE=2 SV=2	73 kDa	0.001	-0.3	1.0909	0.9167	0.837	0.7853	12.68	12.43	12.3	12.21
1161	KIRR1_MOUSE	Kin of IRRE-like protein 1 OS=Mus musculus OX=10090 GN=Kirrel1 PE=1 SV=1	87 kDa	0.65	0.05	0.9218	1.0849	0.9832	1.088	12.42	12.66	12.52	12.66
1162	KRR1_MOUSE	KRR1 small subunit processome component homolog OS=Mus musculus OX=10090 GN=Krr1 PE=2 SV=1	44 kDa	0.096	0.14	1.0497	0.9527	1.1493	1.0535	13.45	13.31	13.58	13.46
1163	LDHB_MOUSE	L-lactate dehydrogenase B chain OS=Mus musculus OX=10090 GN=Ldhb PE=1 SV=2	37 kDa	0.52	0.05	1.0232	0.9773	1.0103	1.0545	14.41	14.34	14.39	14.45
1164	LSG1_MOUSE	Large subunit GTPase 1 homolog OS=Mus musculus OX=10090 GN=Lsg1 PE=1 SV=2	73 kDa	0.26	-0.07	1.0141	0.9861	0.9578	0.9429	13.38	13.34	13.3	13.28
1165	LSM6_MOUSE	U6 snRNA-associated Sm-like protein LSm6 OS=Mus musculus OX=10090 GN=Lsm6 PE=1 SV=1	9 kDa	0.89	-0.01	1.0422	0.9595	0.9664	1.0224	14.34	14.22	14.23	14.31
1166	MUTA_MOUSE	Methylmalonyl-CoA mutase, mitochondrial OS=Mus musculus OX=10090 GN=Mut PE=1 SV=2	83 kDa	0.008	0.26	1.0088	0.9913	1.314	1.0839	12.68	12.66	13.06	12.78
1167	MYPT1_MOUSE	Protein phosphatase 1 regulatory subunit 12A OS=Mus musculus OX=10090 GN=Ppp1r12a PE=1 SV=2	115 kDa	0.16	0.14	0.9684	1.0327	1.1153	1.0901	13.46	13.56	13.67	13.63
1168	NEPRO_MOUSE	Nucleolus and neural progenitor protein OS=Mus musculus OX=10090 GN=Nepro PE=2 SV=1	63 kDa	0.12	0.14	1.0056	0.9944	1.0581	1.1483	13.88	13.86	13.95	14.07
1169	NKRF_MOUSE	NF-kappa-B-repressing factor OS=Mus musculus OX=10090 GN=Nkrf PE=2 SV=3	78 kDa	0.079	0.13	1.0293	0.9715	1.1269	1.0657	12.68	12.6	12.81	12.73
1170	NOL6_MOUSE	Nucleolar protein 6 OS=Mus musculus OX=10090 GN=Nol6 PE=2 SV=2	129 kDa	0.47	-0.06	1.0383	0.9631	0.9519	0.9726	13.61	13.5	13.48	13.51
1171	OSTF1_MOUSE	Osteoclast-stimulating factor 1 OS=Mus musculus OX=10090 GN=Ostf1 PE=1 SV=2	24 kDa	0.45	0.12	0.9044	1.1057	1.1801	1.0017	13.19	13.48	13.57	13.33
1172	P04264.5	Keratin, type II cytoskeletal 1 (Cytokeratin-1) (CK-1) (Keratin-1) (K1) (67 kDa cytokeratin) (Hair alpha protein) cRAP	66 kDa	0.52	-0.1	0.7846	1.2746	0.8517	1.021	13.15	13.85	13.27	13.53
1173	PP1RA_MOUSE	Serine/threonine-protein phosphatase 1 regulatory subunit 10 OS=Mus musculus OX=10090 GN=Ppp1r10 PE=1 SV=1	94 kDa	0.003	0.36	1.0206	0.9798	1.3455	1.2318	13.02	12.96	13.41	13.29
1174	PRDX2_MOUSE	Peroxiredoxin-2 OS=Mus musculus OX=10090 GN=Prdx2 PE=1 SV=3	22 kDa	0.78	0.03	1.0211	0.9794	1.0167	1.0255	13.83	13.77	13.82	13.83
1175	PSB7_MOUSE	Proteasome subunit beta type-7 OS=Mus musculus OX=10090 GN=Psmb7 PE=1 SV=1	30 kDa	0.91	0.04	0.9299	1.0754	1.0411	1.0203	13.93	14.14	14.1	14.07
1176	PURA2_MOUSE	Adenylosuccinate synthetase isozyme 2 OS=Mus musculus OX=10090 GN=Adss PE=1 SV=2	50 kDa	0.09	-0.12	1.0063	0.9938	0.8859	0.9532	12.92	12.9	12.74	12.84
1177	Q14AF6_MOUSE	MCG4862 OS=Mus musculus OX=10090 GN=Snrpd2 PE=1 SV=1	14 kDa	0.061	0.25	0.9035	1.1069	1.2075	1.167	13.2	13.49	13.61	13.56
1178	Q3TA75_MOUSE	Uncharacterized protein (Fragment) OS=Mus musculus OX=10090 GN=Fxr2 PE=2 SV=1	71 kDa	0.29	0.06	1.0114	0.9887	1.0741	1.0176	12.43	12.4	12.52	12.44
1179	Q3TC45_MOUSE	S100 calcium binding protein A10 (Calpactin), isoform CRA_a OS=Mus musculus OX=10090 GN=S100a10 PE=1 SV=1	11 kDa	0.25	0.33	0.7851	1.2738	1.3852	1.1339	12.86	13.56	13.68	13.39
1180	Q3UIS6_MOUSE	Uncharacterized protein (Fragment) OS=Mus musculus OX=10090 GN=Morf4l1 PE=2 SV=1	36 kDa	0.23	-0.16	1.0581	0.9451	0.9209	0.8688	13.81	13.65	13.61	13.53
1181	Q3UKH3_MOUSE	Uncharacterized protein OS=Mus musculus OX=10090 GN=Acaa2 PE=2 SV=1	42 kDa	0.46	0.04	1.0242	0.9764	1.0242	1.0325	12.84	12.78	12.84	12.86
1182	Q3UMS6_MOUSE	Uncharacterized protein OS=Mus musculus OX=10090 GN=Xdh PE=2 SV=1	147 kDa	0.002	-0.34	1.0829	0.9234	0.7678	0.8089	12.93	12.7	12.43	12.51
1183	Q3UMX0_MOUSE	Uncharacterized protein OS=Mus musculus OX=10090 GN=Smarcc1 PE=2 SV=1	123 kDa	0.022	0.15	0.9695	1.0315	1.1593	1.0666	13.12	13.21	13.38	13.26
1184	Q3UWH3_MOUSE	Vaccinia related kinase 1, isoform CRA_a OS=Mus musculus OX=10090 GN=Vrk1 PE=2 SV=1	47 kDa	0.0087	0.4	0.9213	1.0855	1.3358	1.3074	13.06	13.3	13.6	13.56
1185	Q3UZR5_MOUSE	Calcium-transporting ATPase OS=Mus musculus OX=10090 GN=Atp2c1 PE=1 SV=1	104 kDa	0.54	0.11	0.9904	1.0097	1.01	1.1538	12.22	12.25	12.25	12.44
1186	Q4FJY5_MOUSE	Ltb4dh protein OS=Mus musculus OX=10090 GN=Ptgr1 PE=2 SV=1	36 kDa	0.002	0.38	0.9381	1.066	1.291	1.3081	13.54	13.72	14	14.02
1187	Q571G8_MOUSE	MKIAA1649 protein (Fragment) OS=Mus musculus OX=10090 GN=Poldip3 PE=2 SV=1	50 kDa	0.11	0.08	1.0162	0.984	1.0564	1.0545	12.33	12.28	12.38	12.38
1188	Q6A0A1_MOUSE	MKIAA0224 protein (Fragment) OS=Mus musculus OX=10090 GN=mKIAA0224 PE=4 SV=1	140 kDa	0.62	-0.04	1.0659	0.9382	0.9867	0.9637	12.92	12.73	12.81	12.77
1189	Q6ZPF0_MOUSE	MKIAA3012 protein (Fragment) OS=Mus musculus OX=10090 GN=Rab1a PE=2 SV=1	27 kDa	0.012	0.4	1.0556	0.9473	1.2966	1.342	13.28	13.13	13.58	13.63
1190	Q6ZQ84_MOUSE	MKIAA0617 protein (Fragment) OS=Mus musculus OX=10090 GN=mKIAA0617 PE=3 SV=1	91 kDa	0.028	0.17	0.9433	1.0601	1.064	1.1893	13.46	13.63	13.64	13.8
1191	Q7TPU5_MOUSE	TBC1 domain family, member 15 OS=Mus musculus OX=10090 GN=Tbc1d15 PE=2 SV=1	77 kDa	0.53	-0.04	0.9629	1.0385	0.947	0.9944	13.51	13.62	13.49	13.56
1192	Q80X54_MOUSE	Snx4 protein OS=Mus musculus OX=10090 PE=2 SV=1	47 kDa	0.072	-0.14	1.0685	0.9359	0.8804	0.9419	13.65	13.46	13.37	13.47
1193	Q8BH40_MOUSE	Syntaxin-7 OS=Mus musculus OX=10090 GN=Stx7 PE=1 SV=1	30 kDa	0.017	0.32	0.9776	1.0229	1.1865	1.3101	13.03	13.1	13.31	13.46
1194	Q91XT3_MOUSE	Stathmin OS=Mus musculus OX=10090 GN=Stmn1 PE=2 SV=1	17 kDa	0.012	0.28	1.0058	0.9943	1.1895	1.2364	13.78	13.76	14.02	14.08
1195	ROA0_MOUSE	Heterogeneous nuclear ribonucleoprotein A0 OS=Mus musculus OX=10090 GN=Hnrnpa0 PE=1 SV=1	31 kDa	0.024	-0.15	0.9889	1.0112	0.9289	0.8764	13.94	13.97	13.85	13.76
1196	RRP1_MOUSE	Ribosomal RNA processing protein 1 homolog A OS=Mus musculus OX=10090 GN=Rrp1 PE=1 SV=2	55 kDa	0.1	-0.18	0.9989	1.0011	0.8764	0.885	13.03	13.03	12.84	12.85
1197	S4R1W5_MOUSE	RNA-binding motif protein 6 OS=Mus musculus OX=10090 GN=Rbm6 PE=1 SV=1	128 kDa	0.11	0.07	1.0409	0.9607	1.0784	1.0194	13.32	13.2	13.37	13.29
1198	SNX6_MOUSE	Sorting nexin-6 OS=Mus musculus OX=10090 GN=Snx6 PE=1 SV=2	47 kDa	0.025	-0.24	1.0873	0.9197	0.8395	0.8574	14.04	13.8	13.66	13.7
1199	SODC_MOUSE	Superoxide dismutase [Cu-Zn] OS=Mus musculus OX=10090 GN=Sod1 PE=1 SV=2	16 kDa	0.16	0.21	0.8411	1.1889	1.1278	1.1943	13.47	13.97	13.89	13.97
1200	SYFA_MOUSE	Phenylalanine--tRNA ligase alpha subunit OS=Mus musculus OX=10090 GN=Farsa PE=1 SV=1	58 kDa	0.44	0.06	0.9594	1.0423	1.0251	1.0539	12.91	13.03	13	13.04
1201	TTF1_MOUSE	Transcription termination factor 1 OS=Mus musculus OX=10090 GN=Ttf1 PE=1 SV=2	98 kDa	0.043	0.17	1.0493	0.953	1.075	1.1704	12.71	12.57	12.74	12.87
1202	UBE2N_MOUSE	Ubiquitin-conjugating enzyme E2 N OS=Mus musculus OX=10090 GN=Ube2n PE=1 SV=1	17 kDa	0.43	0.18	0.8951	1.1172	1.1398	1.1221	15.38	15.7	15.72	15.7
1203	UBXN1_MOUSE	UBX domain-containing protein 1 OS=Mus musculus OX=10090 GN=Ubxn1 PE=1 SV=1	34 kDa	< 0.0001	-0.29	1.0436	0.9582	0.8039	0.8343	13.88	13.75	13.5	13.55
1204	UTP11_MOUSE	Probable U3 small nucleolar RNA-associated protein 11 OS=Mus musculus OX=10090 GN=Utp11 PE=2 SV=1	31 kDa	0.81	0.02	1.0139	0.9863	1.0089	1.0201	13.5	13.46	13.49	13.51
1205	UTP6_MOUSE	U3 small nucleolar RNA-associated protein 6 homolog OS=Mus musculus OX=10090 GN=Utp6 PE=2 SV=1	70 kDa	0.22	-0.13	1.1097	0.9012	0.8509	0.9759	13.39	13.09	13.01	13.21
1206	ZN516_MOUSE	Zinc finger protein 516 OS=Mus musculus OX=10090 GN=Znf516 PE=1 SV=1	125 kDa	0.4	0.19	0.9065	1.1031	1.237	1.0537	11.62	11.9	12.07	11.84
1207	E9Q0B6_MOUSE	Dynein, axonemal, heavy chain 6 OS=Mus musculus OX=10090 GN=Dnah6 PE=1 SV=1	475 kDa	0.39	0.41	0.76	1.3157	1.0466	1.6882	13.59	14.38	14.05	14.74
1208	D3Z3A8_MOUSE	Unconventional myosin-IXa OS=Mus musculus OX=10090 GN=Myo9a PE=1 SV=1	302 kDa	0.67	-0.08	0.9315	1.0735	0.8939	0.996	11.6	11.8	11.54	11.69
1209	MYH7B_MOUSE	Myosin-7B OS=Mus musculus OX=10090 GN=Myh7b PE=3 SV=1	222 kDa	1	0	No data	No data	No data	No data	No data	No data	No data	No data
1210	A0A0N4SVT3_MOUSE	Guanine nucleotide-binding protein subunit gamma (Fragment) OS=Mus musculus OX=10090 GN=Gng12 PE=1 SV=1	7 kDa	0.33	0.14	0.9958	1.0042	1.0417	1.1689	13.64	13.65	13.7	13.87
1211	A0A0N4SW73_MOUSE	Rab11 family-interacting protein 5 OS=Mus musculus OX=10090 GN=Rab11fip5 PE=1 SV=1	140 kDa	0.68	0.05	1.0033	0.9968	1.0235	1.0473	12.22	12.21	12.25	12.28
1212	A0A0R4J233_MOUSE	Septin-10 OS=Mus musculus OX=10090 GN=Sept10 PE=1 SV=1	50 kDa	0.9	-0.01	1.0522	0.9504	0.9788	1.0054	12.83	12.69	12.73	12.77
1213	A0A171KXD3_MOUSE	Protein arginine N-methyltransferase 1 OS=Mus musculus OX=10090 GN=Prmt1 PE=1 SV=1	37 kDa	0.13	0.22	0.8468	1.1809	1.0795	1.2548	12.74	13.22	13.09	13.31
1214	A0A1B0GS68_MOUSE	Uncharacterized protein OS=Mus musculus OX=10090 GN=Gm45713 PE=2 SV=1	51 kDa	0.77	-0.03	1.0878	0.9192	0.9593	1.0048	14.25	14.01	14.07	14.13
1215	A0A1D5RLQ9_MOUSE	Non-specific serine/threonine protein kinase OS=Mus musculus OX=10090 GN=Cdc42bpa PE=1 SV=1	199 kDa	0.35	0.17	1.0567	0.9463	1.1482	1.0954	13.01	12.85	13.13	13.06
1216	A0A1D5RLV7_MOUSE	WD repeat and FYVE domain-containing protein 3 OS=Mus musculus OX=10090 GN=Wdfy3 PE=1 SV=1	393 kDa	0.41	-0.1	0.962	1.0395	0.9308	0.9372	12.85	12.96	12.8	12.81
1217	A0A1U6URG8_MOUSE	Nuclear factor of-activated T-cells 5 OS=Mus musculus OX=10090 GN=Nfat5 PE=1 SV=1	158 kDa	0.62	0.03	1.0829	0.9235	0.9915	1.0458	12.8	12.57	12.67	12.75
1218	A0A2I3BRQ3_MOUSE	Inter-alpha-trypsin inhibitor heavy chain H3 OS=Mus musculus OX=10090 GN=Itih3 PE=1 SV=1	78 kDa	0.001	-0.52	1.0543	0.9485	0.6537	0.7456	13.92	13.77	13.23	13.42
1219	A0A2R8VHQ0_MOUSE	Tensin-2 OS=Mus musculus OX=10090 GN=Tns2 PE=1 SV=1	151 kDa	0.005	-0.24	1.0137	0.9865	0.7892	0.9075	12.36	12.32	12	12.2
1220	A2AFF6_MOUSE	Cohesin subunit SA-2 OS=Mus musculus OX=10090 GN=Stag2 PE=1 SV=1	146 kDa	0.41	0.05	1.0214	0.9791	0.9933	1.0751	13.21	13.14	13.17	13.28
1221	A2AFJ1_MOUSE	Histone-binding protein RBBP7 OS=Mus musculus OX=10090 GN=Rbbp7 PE=1 SV=1	47 kDa	0.0061	0.25	0.9545	1.0477	1.1864	1.1933	12.27	12.41	12.59	12.59
1222	A2ATU9_MOUSE	Histone acetyltransferase type B catalytic subunit OS=Mus musculus OX=10090 GN=Hat1 PE=1 SV=1	50 kDa	0.61	-0.04	1.0304	0.9705	0.9292	1.0176	13.9	13.81	13.75	13.88
1223	A2BIE1_MOUSE	Glutamine and serine-rich 1 OS=Mus musculus OX=10090 GN=Qser1 PE=1 SV=2	185 kDa	0.12	0.14	1.0026	0.9974	1.0565	1.1532	12.37	12.36	12.44	12.57
1224	AATF_MOUSE	Protein AATF OS=Mus musculus OX=10090 GN=Aatf PE=1 SV=1	59 kDa	0.082	0.25	0.9705	1.0304	1.2195	1.1545	13.25	13.34	13.58	13.5
1225	APOB_MOUSE	Apolipoprotein B-100 OS=Mus musculus OX=10090 GN=Apob PE=1 SV=1	509 kDa	0.62	0.23	0.8628	1.159	1.0927	1.2618	12.21	12.63	12.55	12.76
1226	AT5F1_MOUSE	ATP synthase F(0) complex subunit B1, mitochondrial OS=Mus musculus OX=10090 GN=Atp5f1 PE=1 SV=1	29 kDa	0.001	0.34	0.973	1.0277	1.2934	1.2446	14.31	14.38	14.72	14.66
1227	ATR_MOUSE	Serine/threonine-protein kinase ATR OS=Mus musculus OX=10090 GN=Atr PE=1 SV=2	300 kDa	0.22	0.1	1.044	0.9579	1.0788	1.0579	11.82	11.7	11.87	11.84
1228	B1ASU9_MOUSE	Serine/threonine-protein kinase tousled-like 2 OS=Mus musculus OX=10090 GN=Tlk2 PE=1 SV=1	85 kDa	0.065	0.2	0.9875	1.0126	1.1192	1.1867	12.31	12.35	12.49	12.58
1229	B1AT92_MOUSE	Growth factor receptor-bound protein 2 OS=Mus musculus OX=10090 GN=Grb2 PE=1 SV=1	24 kDa	0.025	-0.33	0.9485	1.0543	0.728	0.8695	13.07	13.22	12.69	12.95
1230	B2RWV7_MOUSE	2310014H01Rik protein OS=Mus musculus OX=10090 GN=Ppp1r18 PE=2 SV=1	66 kDa	0.97	0	1.0385	0.9629	0.9836	1.0202	12	11.9	11.93	11.98
1231	BICD2_MOUSE	Protein bicaudal D homolog 2 OS=Mus musculus OX=10090 GN=Bicd2 PE=1 SV=1	93 kDa	0.63	-0.06	0.995	1.005	0.9645	0.9555	13.01	13.03	12.97	12.95
1232	CBR3_MOUSE	Carbonyl reductase [NADPH] 3 OS=Mus musculus OX=10090 GN=Cbr3 PE=1 SV=1	31 kDa	0.035	-0.16	0.9848	1.0154	0.8654	0.9271	14.16	14.21	13.98	14.08
1233	CCAR2_MOUSE	Cell cycle and apoptosis regulator protein 2 OS=Mus musculus OX=10090 GN=Ccar2 PE=1 SV=2	103 kDa	0.017	-0.14	1.0296	0.9712	0.8693	0.9505	13.23	13.15	12.99	13.11
1234	CE350_MOUSE	Centrosome-associated protein 350 OS=Mus musculus OX=10090 GN=Cep350 PE=1 SV=1	346 kDa	0.028	-0.4	1.0238	0.9767	0.762	0.7499	12.38	12.31	11.95	11.93
1235	CGL_MOUSE	Cystathionine gamma-lyase OS=Mus musculus OX=10090 GN=Cth PE=1 SV=1	44 kDa	0.00013	0.33	0.9224	1.0841	1.2963	1.2117	12.9	13.13	13.39	13.29
1236	CIP2A_MOUSE	Protein CIP2A OS=Mus musculus OX=10090 GN=Cip2a PE=1 SV=3	102 kDa	0.11	-0.1	1.0073	0.9927	0.9064	0.9612	13.19	13.17	13.04	13.12
1237	CP062_MOUSE	UPF0505 protein C16orf62 homolog OS=Mus musculus OX=10090 PE=1 SV=2	109 kDa	0.86	-0.03	0.9182	1.0891	0.9027	1.0578	12.9	13.14	12.87	13.1
1238	CPSF7_MOUSE	Cleavage and polyadenylation specificity factor subunit 7 OS=Mus musculus OX=10090 GN=Cpsf7 PE=1 SV=2	52 kDa	0.092	-0.16	1.0993	0.9097	0.9282	0.8579	13.7	13.43	13.46	13.35
1239	CSKI2_MOUSE	Caskin-2 OS=Mus musculus OX=10090 GN=Caskin2 PE=1 SV=3	127 kDa	0.031	-0.15	0.9605	1.0411	0.8664	0.9352	11.25	11.37	11.1	11.21
1240	CYB5_MOUSE	Cytochrome b5 OS=Mus musculus OX=10090 GN=Cyb5a PE=1 SV=2	15 kDa	0.004	0.45	0.9411	1.0626	1.4299	1.3099	13.68	13.86	14.29	14.16
1241	D3YTQ3_MOUSE	Heterogeneous nuclear ribonucleoprotein D-like OS=Mus musculus OX=10090 GN=Hnrnpdl PE=1 SV=1	46 kDa	0.65	-0.04	1.0274	0.9734	1.0445	0.9019	13.73	13.65	13.75	13.54
1242	D3YU56_MOUSE	Inner nuclear membrane protein Man1 OS=Mus musculus OX=10090 GN=Lemd3 PE=1 SV=1	103 kDa	0.27	-0.07	1.0332	0.9679	0.9337	0.9749	12.61	12.51	12.46	12.52
1243	D3YWX2_MOUSE	YLP motif-containing protein 1 OS=Mus musculus OX=10090 GN=Ylpm1 PE=1 SV=2	241 kDa	< 0.0001	-0.37	0.9926	1.0075	0.7618	0.7875	13.3	13.32	12.92	12.97
1244	D3Z3Q3_MOUSE	Smoothelin OS=Mus musculus OX=10090 GN=Smtn PE=1 SV=1	103 kDa	0.015	-0.2	0.9879	1.0123	0.8433	0.8963	13.2	13.23	12.97	13.06
1245	DCPS_MOUSE	m7GpppX diphosphatase OS=Mus musculus OX=10090 GN=Dcps PE=1 SV=1	39 kDa	0.12	-0.12	0.9976	1.0024	0.9007	0.9406	13.64	13.64	13.49	13.55
1246	DDX50_MOUSE	ATP-dependent RNA helicase DDX50 OS=Mus musculus OX=10090 GN=Ddx50 PE=2 SV=1	82 kDa	0.0048	0.29	0.9223	1.0842	1.2609	1.1794	12.53	12.76	12.98	12.88
1247	DDX54_MOUSE	ATP-dependent RNA helicase DDX54 OS=Mus musculus OX=10090 GN=Ddx54 PE=1 SV=1	98 kDa	0.027	0.17	1.0037	0.9963	1.0965	1.1499	13.08	13.07	13.21	13.28
1248	DLG5_MOUSE	Disks large homolog 5 OS=Mus musculus OX=10090 GN=Dlg5 PE=1 SV=1	214 kDa	1	0.25	1.3193	0.758	1.1561	1.225	11.5	10.7	11.31	11.39
1249	DNJA1_MOUSE	DnaJ homolog subfamily A member 1 OS=Mus musculus OX=10090 GN=Dnaja1 PE=1 SV=1	45 kDa	0.094	0.21	0.928	1.0776	1.1913	1.1202	13.04	13.26	13.41	13.32
1250	DPOE1_MOUSE	DNA polymerase epsilon catalytic subunit A OS=Mus musculus OX=10090 GN=Pole PE=1 SV=3	262 kDa	0.058	-0.17	0.984	1.0162	0.9136	0.8597	12.8	12.84	12.69	12.6
1251	DTL_MOUSE	Denticleless protein homolog OS=Mus musculus OX=10090 GN=Dtl PE=1 SV=2	79 kDa	0.35	-0.07	1.0547	0.9481	0.9506	0.9488	12.31	12.16	12.16	12.16
1252	E9PYI8_MOUSE	Ubiquitin carboxyl-terminal hydrolase 14 OS=Mus musculus OX=10090 GN=Usp14 PE=1 SV=1	52 kDa	0.65	-0.06	0.9894	1.0108	0.9314	0.9821	14.03	14.06	13.94	14.02
1253	E9PZ26_MOUSE	Bromodomain-containing 1 OS=Mus musculus OX=10090 GN=Brd1 PE=1 SV=1	133 kDa	0.32	0.05	1.0487	0.9535	1.0474	1.0279	13.18	13.04	13.18	13.15
1254	EP15R_MOUSE	Epidermal growth factor receptor substrate 15-like 1 OS=Mus musculus OX=10090 GN=Eps15l1 PE=1 SV=3	99 kDa	0.73	0.01	1.019	0.9814	0.9878	1.0263	12.54	12.48	12.49	12.55
1255	EP300_MOUSE	Histone acetyltransferase p300 OS=Mus musculus OX=10090 GN=Ep300 PE=1 SV=2	263 kDa	0.00017	-0.33	1.0119	0.9882	0.772	0.8158	11.82	11.78	11.43	11.51
1256	FA50A_MOUSE	Protein FAM50A OS=Mus musculus OX=10090 GN=Fam50a PE=1 SV=1	40 kDa	0.87	0.02	1.0109	0.9892	1.0309	0.9953	14.02	13.99	14.05	14
1257	FBH1_MOUSE	F-box DNA helicase 1 OS=Mus musculus OX=10090 GN=Fbh1 PE=1 SV=1	118 kDa	0.17	-0.26	1.0906	0.9169	0.7806	0.8992	12.5	12.25	12.02	12.22
1258	FKBP9_MOUSE	Peptidyl-prolyl cis-trans isomerase FKBP9 OS=Mus musculus OX=10090 GN=Fkbp9 PE=1 SV=1	63 kDa	0.001	0.23	1.0321	0.9689	1.136	1.2138	13.78	13.69	13.92	14.01
1259	GLCM_MOUSE	Glucosylceramidase OS=Mus musculus OX=10090 GN=Gba PE=1 SV=1	58 kDa	0.054	0.48	0.7533	1.3275	1.3983	1.384	11.65	12.47	12.54	12.53
1260	GTR1_MOUSE	Solute carrier family 2, facilitated glucose transporter member 1 OS=Mus musculus OX=10090 GN=Slc2a1 PE=1 SV=4	54 kDa	0.82	-0.03	0.9709	1.03	1.0578	0.9047	12.38	12.46	12.5	12.28
1261	KIF23_MOUSE	Kinesin-like protein KIF23 OS=Mus musculus OX=10090 GN=Kif23 PE=1 SV=1	109 kDa	0.044	-0.15	1.0125	0.9877	0.896	0.9025	13.21	13.17	13.03	13.04
1262	LIPB1_MOUSE	Liprin-beta-1 OS=Mus musculus OX=10090 GN=Ppfibp1 PE=1 SV=3	109 kDa	0.11	-0.13	0.9664	1.0348	0.8873	0.9435	12.39	12.49	12.27	12.36
1263	MICU1_MOUSE	Calcium uptake protein 1, mitochondrial OS=Mus musculus OX=10090 GN=Micu1 PE=1 SV=1	54 kDa	0.2	0.12	0.976	1.0246	1.1683	1.0127	11.93	12	12.18	11.98
1264	NCBP3_MOUSE	Nuclear cap-binding protein subunit 3 OS=Mus musculus OX=10090 GN=Ncbp3 PE=1 SV=1	70 kDa	0.66	0.04	1.0133	0.9869	1.0541	1.0062	13.28	13.24	13.34	13.27
1265	NOL11_MOUSE	Nucleolar protein 11 OS=Mus musculus OX=10090 GN=Nol11 PE=2 SV=1	81 kDa	0.31	-0.08	1.02	0.9804	0.8987	0.998	13.7	13.64	13.51	13.67
1266	NOM1_MOUSE	Nucleolar MIF4G domain-containing protein 1 OS=Mus musculus OX=10090 GN=Nom1 PE=1 SV=2	96 kDa	0.00041	0.29	1.0364	0.9649	1.2512	1.1975	12.45	12.35	12.73	12.66
1267	NUDT5_MOUSE	ADP-sugar pyrophosphatase OS=Mus musculus OX=10090 GN=Nudt5 PE=1 SV=1	24 kDa	0.72	-0.04	1.0706	0.934	0.9563	0.9854	13.94	13.74	13.77	13.82
1268	NUP50_MOUSE	Nuclear pore complex protein Nup50 OS=Mus musculus OX=10090 GN=Nup50 PE=1 SV=3	49 kDa	0.84	-0.03	0.9591	1.0427	1.0292	0.9312	12.98	13.1	13.08	12.93
1269	PDLI1_MOUSE	PDZ and LIM domain protein 1 OS=Mus musculus OX=10090 GN=Pdlim1 PE=1 SV=4	36 kDa	0.57	0.08	0.9784	1.0221	1.0773	1.0419	12.97	13.03	13.11	13.06
1270	PFKAM_MOUSE	ATP-dependent 6-phosphofructokinase, muscle type OS=Mus musculus OX=10090 GN=Pfkm PE=1 SV=3	85 kDa	0.31	0.07	1.0266	0.9741	1.0406	1.0646	13.27	13.2	13.29	13.32
1271	PGM2_MOUSE	Phosphoglucomutase-2 OS=Mus musculus OX=10090 GN=Pgm2 PE=1 SV=1	69 kDa	0.002	0.17	0.9945	1.0055	1.0918	1.1534	13.59	13.61	13.72	13.8
1272	PHF2_MOUSE	Lysine-specific demethylase PHF2 OS=Mus musculus OX=10090 GN=Phf2 PE=1 SV=2	121 kDa	0.56	0.07	1.0449	0.9571	1.0515	1.0548	11.96	11.83	11.97	11.97
1273	PHLB2_MOUSE	Pleckstrin homology-like domain family B member 2 OS=Mus musculus OX=10090 GN=Phldb2 PE=1 SV=2	141 kDa	0.043	-0.25	1.0815	0.9246	0.8292	0.8585	12.82	12.59	12.43	12.48
1274	PLCB3_MOUSE	1-phosphatidylinositol 4,5-bisphosphate phosphodiesterase beta-3 OS=Mus musculus OX=10090 GN=Plcb3 PE=1 SV=2	139 kDa	0.55	-0.06	0.9439	1.0594	0.9644	0.9534	13.31	13.47	13.34	13.32
1275	PUS7_MOUSE	Pseudouridylate synthase 7 homolog OS=Mus musculus OX=10090 GN=Pus7 PE=2 SV=2	75 kDa	0.14	-0.11	0.969	1.032	0.8643	0.9942	12.85	12.94	12.69	12.89
1276	Q3THC1_MOUSE	Proteasome (Prosome, macropain) 26S subunit, non-ATPase, 9 OS=Mus musculus OX=10090 GN=Psmd9 PE=2 SV=1	25 kDa	0.00078	0.3	0.9606	1.041	1.233	1.2343	12.69	12.81	13.05	13.05
1277	Q3TJB4_MOUSE	Uncharacterized protein OS=Mus musculus OX=10090 GN=Sh3gl1 PE=2 SV=1	42 kDa	< 0.0001	-0.4	1.0289	0.9719	0.7384	0.7781	13.77	13.68	13.29	13.36
1278	Q3TJN6_MOUSE	Sorting nexin OS=Mus musculus OX=10090 GN=Snx5 PE=2 SV=1	47 kDa	0.33	0.11	0.9615	1.04	1.0467	1.108	13.32	13.43	13.44	13.52
1279	Q3U5Q4_MOUSE	Signal transducer and activator of transcription OS=Mus musculus OX=10090 GN=Stat3 PE=2 SV=1	88 kDa	0.94	-0.02	1.0287	0.9721	0.9483	1.0314	11.97	11.89	11.85	11.97
1280	Q3U931_MOUSE	Uncharacterized protein OS=Mus musculus OX=10090 GN=G3bp2 PE=2 SV=1	51 kDa	0.011	0.35	0.9721	1.0288	1.3009	1.2414	14.06	14.15	14.48	14.42
1281	Q3ULN2_MOUSE	General transcription factor IIB OS=Mus musculus OX=10090 GN=Gtf2b PE=1 SV=1	35 kDa	0.002	0.35	0.9366	1.0677	1.2181	1.3291	12.53	12.72	12.91	13.04
1282	Q3UZ58_MOUSE	NADPH:adrenodoxin oxidoreductase, mitochondrial OS=Mus musculus OX=10090 GN=Fdxr PE=2 SV=1	57 kDa	0.095	-0.11	1.0538	0.949	0.9359	0.9166	13.61	13.46	13.44	13.41
1283	Q3V0N4_MOUSE	Uncharacterized protein (Fragment) OS=Mus musculus OX=10090 GN=Bms1 PE=2 SV=1	138 kDa	0.54	-0.05	1.0642	0.9397	0.9436	0.9833	13.76	13.58	13.59	13.65
1284	Q4VAG4_MOUSE	MCG12304 OS=Mus musculus OX=10090 GN=Rpl22 PE=1 SV=1	15 kDa	0.0006	-0.22	1.0401	0.9614	0.847	0.8652	14.3	14.19	14.01	14.04
1285	Q5SQB0_MOUSE	Nucleophosmin OS=Mus musculus OX=10090 GN=Npm1 PE=1 SV=1	30 kDa	< 0.0001	-0.77	0.9477	1.0552	0.6113	0.5652	14.31	14.47	13.68	13.57
1286	Q5SW18_MOUSE	Platelet-activating factor acetylhydrolase IB subunit alpha OS=Mus musculus OX=10090 GN=Pafah1b1 PE=2 SV=1	47 kDa	0.19	0.14	0.9231	1.0833	1.1032	1.1039	13.7	13.93	13.96	13.96
1287	Q6P1B9_MOUSE	Bin1 protein OS=Mus musculus OX=10090 GN=Bin1 PE=1 SV=1	53 kDa	0.71	-0.03	0.9095	1.0995	0.9338	1.0334	12.99	13.26	13.03	13.17
1288	Q6P9Q2_MOUSE	DNA-directed RNA polymerase subunit beta OS=Mus musculus OX=10090 GN=Polr1b PE=2 SV=1	128 kDa	0.079	0.13	0.9416	1.062	1.1037	1.0867	13.38	13.56	13.61	13.59
1289	Q6ZQ53_MOUSE	MKIAA0765 protein (Fragment) OS=Mus musculus OX=10090 GN=Cpne1 PE=2 SV=1	62 kDa	< 0.0001	-0.46	1.0234	0.9771	0.6931	0.7576	13.1	13.04	12.54	12.67
1290	Q6ZQH4_MOUSE	MKIAA0179 protein (Fragment) OS=Mus musculus OX=10090 GN=Rrp1b PE=2 SV=1	71 kDa	0.4	-0.09	1.0321	0.9689	0.973	0.9027	12.76	12.67	12.67	12.56
1291	Q9D8S5_MOUSE	MCG7614, isoform CRA_c OS=Mus musculus OX=10090 GN=Srsf5 PE=1 SV=1	31 kDa	0.35	-0.07	1.0723	0.9326	0.9238	0.9862	15.18	14.98	14.97	15.06
1292	RM37_MOUSE	39S ribosomal protein L37, mitochondrial OS=Mus musculus OX=10090 GN=Mrpl37 PE=1 SV=1	48 kDa	0.78	0.01	1.06	0.9434	0.9683	1.0514	12.3	12.13	12.17	12.29
1293	RS27A_MOUSE	Ubiquitin-40S ribosomal protein S27a OS=Mus musculus OX=10090 GN=Rps27a PE=1 SV=2	18 kDa	0.12	-0.3	1.0539	0.9488	0.8538	0.7743	13.81	13.66	13.51	13.37
1294	S4R189_MOUSE	Rho guanine nucleotide exchange factor 40 OS=Mus musculus OX=10090 GN=Arhgef40 PE=1 SV=1	166 kDa	0.021	0.14	1.0112	0.9889	1.037	1.1703	12.96	12.93	13	13.17
1295	SAC1_MOUSE	Phosphatidylinositide phosphatase SAC1 OS=Mus musculus OX=10090 GN=Sacm1l PE=1 SV=1	67 kDa	0.44	-0.04	1.0333	0.9678	0.9523	0.9908	13.7	13.6	13.58	13.64
1296	SLAI2_MOUSE	SLAIN motif-containing protein 2 OS=Mus musculus OX=10090 GN=Slain2 PE=1 SV=2	62 kDa	0.27	-0.07	1.012	0.9882	0.9068	1.0006	13.04	13.01	12.88	13.03
1297	STAG1_MOUSE	Cohesin subunit SA-1 OS=Mus musculus OX=10090 GN=Stag1 PE=1 SV=3	144 kDa	0.32	-0.08	0.9903	1.0098	0.8966	0.9948	13.3	13.32	13.15	13.3
1298	SUCA_MOUSE	Succinate--CoA ligase [ADP/GDP-forming] subunit alpha, mitochondrial OS=Mus musculus OX=10090 GN=Suclg1 PE=1 SV=4	36 kDa	0.61	0.04	1.1158	0.8962	1.0496	1.0032	13.88	13.57	13.8	13.73
1299	SYAM_MOUSE	Alanine--tRNA ligase, mitochondrial OS=Mus musculus OX=10090 GN=Aars2 PE=1 SV=1	107 kDa	0.99	-0.01	0.9999	1.0001	1.016	0.9706	13.41	13.41	13.43	13.36
1300	SYN1_MOUSE	Synapsin-1 OS=Mus musculus OX=10090 GN=Syn1 PE=1 SV=2	74 kDa	0.21	0.09	1.094	0.9141	1.029	1.0995	12.19	11.93	12.1	12.2
1301	TBA1B_MOUSE	Tubulin alpha-1B chain OS=Mus musculus OX=10090 GN=Tuba1b PE=1 SV=2	50 kDa	0.34	-0.17	0.9178	1.0895	0.8594	0.9178	11.94	12.19	11.84	11.94
1302	TCF20_MOUSE	Transcription factor 20 OS=Mus musculus OX=10090 GN=Tcf20 PE=1 SV=3	216 kDa	0.027	0.19	1.0466	0.9555	1.226	1.0631	12.58	12.45	12.81	12.6
1303	THOC4_MOUSE	THO complex subunit 4 OS=Mus musculus OX=10090 GN=Alyref PE=1 SV=3	27 kDa	0.29	0.15	0.9542	1.048	1.1356	1.0786	11.47	11.61	11.73	11.65
1304	TRXR1_MOUSE	Thioredoxin reductase 1, cytoplasmic OS=Mus musculus OX=10090 GN=Txnrd1 PE=1 SV=3	67 kDa	0.35	0.12	1.007	0.993	1.0601	1.1162	13.24	13.22	13.31	13.39
1305	UB2V2_MOUSE	Ubiquitin-conjugating enzyme E2 variant 2 OS=Mus musculus OX=10090 GN=Ube2v2 PE=1 SV=4	16 kDa	0.084	0.22	1.0082	0.9919	1.1167	1.2093	12.49	12.47	12.64	12.75
1306	ZN706_MOUSE	Zinc finger protein 706 OS=Mus musculus OX=10090 GN=Znf706 PE=1 SV=1	8 kDa	0.028	-0.97	1.1006	0.9086	0.4825	0.5415	14.36	14.09	13.17	13.34
1307	ZNFX1_MOUSE	NFX1-type zinc finger-containing protein 1 OS=Mus musculus OX=10090 GN=Znfx1 PE=1 SV=3	219 kDa	0.004	0.32	0.9872	1.013	1.2099	1.2957	11.97	12.01	12.27	12.37
1308	Q69ZX3_MOUSE	MKIAA0866 protein (Fragment) OS=Mus musculus OX=10090 GN=Myh11 PE=2 SV=1	228 kDa	1	0	No data	No data	No data	No data	No data	No data	No data	No data
1309	A0A0A6YXG1_MOUSE	Microtubule-associated serine/threonine-protein kinase 4 (Fragment) OS=Mus musculus OX=10090 GN=Mast4 PE=1 SV=1	267 kDa	0.89	0.02	1.0713	0.9335	0.9063	1.1386	11.91	11.71	11.67	12
1310	A0A0G2JDE3_MOUSE	Adhesion G protein-coupled receptor L2 OS=Mus musculus OX=10090 GN=Adgrl2 PE=1 SV=1	157 kDa	< 0.0001	-0.45	1.0803	0.9257	0.7523	0.7134	12.87	12.65	12.35	12.27
1311	A0A0N5E9G7_MOUSE	Replication factor C subunit 1 OS=Mus musculus OX=10090 GN=Rfc1 PE=1 SV=1	126 kDa	0.58	-0.06	0.9814	1.019	0.9309	0.9923	13.48	13.53	13.4	13.49
1312	A0A0R4J098_MOUSE	Zinc finger protein 326 OS=Mus musculus OX=10090 GN=Zfp326 PE=1 SV=1	65 kDa	0.00073	0.3	1.0693	0.9352	1.2629	1.198	13.5	13.31	13.74	13.66
1313	A0A0R4J0S4_MOUSE	Lethal(2) giant larvae protein homolog 1 OS=Mus musculus OX=10090 GN=Llgl1 PE=1 SV=1	116 kDa	0.003	-0.17	1.0323	0.9687	0.8775	0.8946	12.83	12.74	12.6	12.62
1314	A0A0R4J0U8_MOUSE	RIKEN cDNA 1190005F20, isoform CRA_a OS=Mus musculus OX=10090 GN=Trmt1l PE=1 SV=1	81 kDa	0.19	0.11	1.0355	0.9657	1.0226	1.1413	12.92	12.82	12.9	13.06
1315	A0A0R4J0W6_MOUSE	Leucine rich repeat containing 40, isoform CRA_a OS=Mus musculus OX=10090 GN=Lrrc40 PE=1 SV=1	68 kDa	0.062	0.14	0.9687	1.0323	1.0345	1.1738	12.87	12.96	12.96	13.15
1316	A0A0R4J114_MOUSE	Digestive organ expansion factor homolog OS=Mus musculus OX=10090 GN=Diexf PE=1 SV=1	88 kDa	0.79	0.01	1.0223	0.9782	0.9683	1.0483	12.79	12.72	12.71	12.82
1317	A0A1C7CYV0_MOUSE	Plastin-3 (Fragment) OS=Mus musculus OX=10090 GN=Pls3 PE=1 SV=1	71 kDa	0.027	0.17	0.981	1.0194	1.111	1.1333	14.09	14.15	14.27	14.3
1318	ATP5I_MOUSE	ATP synthase subunit e, mitochondrial OS=Mus musculus OX=10090 GN=Atp5me PE=1 SV=2	8 kDa	0.7	-0.04	1.0246	0.976	0.9893	0.9591	12.94	12.87	12.88	12.84
1319	B1ATI9_MOUSE	Growth arrest-specific protein 7 OS=Mus musculus OX=10090 GN=Gas7 PE=1 SV=1	47 kDa	0.028	-0.99	1.0913	0.9164	0.4969	0.5098	12.84	12.59	11.71	11.75
1320	B2RRI2_MOUSE	Protein strawberry notch homolog 1 OS=Mus musculus OX=10090 GN=Sbno1 PE=1 SV=1	154 kDa	0.25	-0.17	1.0281	0.9726	0.8091	0.9785	12.6	12.52	12.25	12.53
1321	B2RWS7_MOUSE	Zinc finger protein 609 OS=Mus musculus OX=10090 GN=Zfp609 PE=2 SV=1	146 kDa	0.4	-0.07	1.043	0.9588	0.9416	0.9703	12.88	12.76	12.73	12.77
1322	B2RXC6_MOUSE	DNA-directed RNA polymerase subunit OS=Mus musculus OX=10090 GN=Polr3a PE=1 SV=1	156 kDa	0.028	-0.21	0.9567	1.0453	0.8482	0.8756	12.49	12.62	12.32	12.36
1323	B8X349_MOUSE	JNK-interacting leucine zipper protein long form OS=Mus musculus OX=10090 GN=Spag9 PE=2 SV=1	146 kDa	0.52	0.04	0.9832	1.0171	1.0315	1.0286	13.22	13.27	13.29	13.28
1324	BRD3_MOUSE	Bromodomain-containing protein 3 OS=Mus musculus OX=10090 GN=Brd3 PE=1 SV=2	80 kDa	0.31	0.07	0.9985	1.0015	1.0894	1.0172	12.8	12.81	12.93	12.83
1325	BYST_MOUSE	Bystin OS=Mus musculus OX=10090 GN=Bysl PE=1 SV=3	50 kDa	0.15	0.11	0.9768	1.0238	0.9995	1.1588	13.15	13.22	13.18	13.39
1326	CAF1B_MOUSE	Chromatin assembly factor 1 subunit B OS=Mus musculus OX=10090 GN=Chaf1b PE=1 SV=1	63 kDa	0.001	0.27	1.0003	0.9997	1.2564	1.1616	12.57	12.57	12.9	12.78
1327	CARF_MOUSE	CDKN2A-interacting protein OS=Mus musculus OX=10090 GN=Cdkn2aip PE=1 SV=1	60 kDa	0.1	0.09	1.0833	0.9231	1.1013	1.0344	12.35	12.11	12.37	12.28
1328	CCD47_MOUSE	Coiled-coil domain-containing protein 47 OS=Mus musculus OX=10090 GN=Ccdc47 PE=1 SV=2	56 kDa	0.008	0.19	1.0306	0.9703	1.2112	1.0776	13.92	13.83	14.15	13.99
1329	CCD93_MOUSE	Coiled-coil domain-containing protein 93 OS=Mus musculus OX=10090 GN=Ccdc93 PE=1 SV=1	73 kDa	0.048	-0.13	1.0151	0.9851	0.9249	0.9027	13.23	13.19	13.1	13.07
1330	CHD8_MOUSE	Chromodomain-helicase-DNA-binding protein 8 OS=Mus musculus OX=10090 GN=Chd8 PE=1 SV=1	291 kDa	0.24	-0.12	1.0525	0.9501	0.9484	0.8979	12.65	12.5	12.5	12.42
1331	CHM1A_MOUSE	Charged multivesicular body protein 1a OS=Mus musculus OX=10090 GN=Chmp1a PE=1 SV=1	22 kDa	< 0.0001	-0.23	1.0638	0.94	0.8275	0.8806	14.81	14.63	14.44	14.53
1332	CLIP2_MOUSE	CAP-Gly domain-containing linker protein 2 OS=Mus musculus OX=10090 GN=Clip2 PE=1 SV=2	116 kDa	< 0.0001	-0.32	1.0798	0.9261	0.7684	0.8295	13.42	13.2	12.93	13.04
1333	CP51A_MOUSE	Lanosterol 14-alpha demethylase OS=Mus musculus OX=10090 GN=Cyp51a1 PE=1 SV=1	57 kDa	< 0.0001	0.71	0.9383	1.0658	1.6904	1.592	12.75	12.94	13.6	13.52
1334	CREL2_MOUSE	Cysteine-rich with EGF-like domain protein 2 OS=Mus musculus OX=10090 GN=Creld2 PE=1 SV=1	38 kDa	0.008	0.77	0.8805	1.1358	1.7252	1.6797	11.51	11.87	12.48	12.44
1335	CUL2_MOUSE	Cullin-2 OS=Mus musculus OX=10090 GN=Cul2 PE=1 SV=2	87 kDa	0.6	0.05	1.0021	0.9979	0.9935	1.0713	13.48	13.47	13.47	13.58
1336	D3YVW2_MOUSE	Golgi integral membrane protein 4 OS=Mus musculus OX=10090 GN=Golim4 PE=1 SV=1	80 kDa	0.3	0.1	0.9356	1.0689	1.1421	1.0094	11.69	11.88	11.98	11.8
1337	D3YWF6_MOUSE	Ubiquitin thioesterase OTUB1 OS=Mus musculus OX=10090 GN=Otub1 PE=1 SV=1	28 kDa	0.34	0.06	0.9484	1.0544	0.9811	1.1073	13.12	13.27	13.16	13.34
1338	DC1L1_MOUSE	Cytoplasmic dynein 1 light intermediate chain 1 OS=Mus musculus OX=10090 GN=Dync1li1 PE=1 SV=1	57 kDa	0.001	-0.22	1.0545	0.9483	0.875	0.8474	13.26	13.11	12.99	12.95
1339	DMXL1_MOUSE	DmX-like protein 1 OS=Mus musculus OX=10090 GN=Dmxl1 PE=1 SV=1	336 kDa	0.43	0.25	0.9699	1.031	1.1564	1.2254	12.45	12.54	12.71	12.79
1340	DNJC7_MOUSE	DnaJ homolog subfamily C member 7 OS=Mus musculus OX=10090 GN=Dnajc7 PE=1 SV=2	56 kDa	0.68	0.02	0.9479	1.0549	1.0589	0.9714	12.74	12.89	12.9	12.77
1341	DPOD2_MOUSE	DNA polymerase delta subunit 2 OS=Mus musculus OX=10090 GN=Pold2 PE=1 SV=2	51 kDa	0.001	-0.3	1.086	0.9208	0.7739	0.858	12.63	12.39	12.14	12.29
1342	E9Q3E2_MOUSE	Synaptopodin OS=Mus musculus OX=10090 GN=Synpo PE=1 SV=1	118 kDa	0.7	-0.03	1.0058	0.9942	0.9548	1.0027	12.11	12.09	12.03	12.1
1343	E9Q4X2_MOUSE	UDP-glucose glycoprotein glucosyltransferase 2 OS=Mus musculus OX=10090 GN=Uggt2 PE=1 SV=1	173 kDa	0.026	0.17	1.085	0.9217	1.1737	1.0774	13.47	13.23	13.58	13.46
1344	E9QP84_MOUSE	Mediator of RNA polymerase II transcription subunit 16 OS=Mus musculus OX=10090 GN=Med16 PE=1 SV=1	95 kDa	0.73	0.04	0.9541	1.0481	1.0347	1.0252	13.21	13.35	13.33	13.32
1345	EI2BB_MOUSE	Translation initiation factor eIF-2B subunit beta OS=Mus musculus OX=10090 GN=Eif2b2 PE=1 SV=1	39 kDa	0.13	-0.24	0.9152	1.0927	0.8052	0.8882	12.81	13.07	12.63	12.77
1346	EWS_MOUSE	RNA-binding protein EWS OS=Mus musculus OX=10090 GN=Ewsr1 PE=1 SV=2	68 kDa	< 0.0001	0.37	1.0147	0.9855	1.311	1.2671	13.34	13.3	13.71	13.66
1347	F7DBB3_MOUSE	AHNAK nucleoprotein 2 (Fragment) OS=Mus musculus OX=10090 GN=Ahnak2 PE=1 SV=1	166 kDa	< 0.0001	-0.78	1.0115	0.9887	0.5951	0.5679	12.79	12.76	12.02	11.96
1348	FKBP5_MOUSE	Peptidyl-prolyl cis-trans isomerase FKBP5 OS=Mus musculus OX=10090 GN=Fkbp5 PE=1 SV=1	51 kDa	0.009	0.16	0.9804	1.02	1.1062	1.1347	13.82	13.87	13.99	14.03
1349	FMNL3_MOUSE	Formin-like protein 3 OS=Mus musculus OX=10090 GN=Fmnl3 PE=1 SV=2	117 kDa	0.006	-0.25	1.079	0.9268	0.855	0.8241	13.1	12.88	12.76	12.71
1350	G3UXA6_MOUSE	Polypyrimidine tract-binding protein 3 OS=Mus musculus OX=10090 GN=Ptbp3 PE=1 SV=1	60 kDa	0.0004	0.41	0.8919	1.1211	1.3528	1.3058	12.3	12.63	12.91	12.85
1351	GCP3_MOUSE	Gamma-tubulin complex component 3 OS=Mus musculus OX=10090 GN=Tubgcp3 PE=1 SV=2	103 kDa	0.18	-0.2	1.091	0.9166	0.8087	0.9428	14.08	13.83	13.65	13.87
1352	GNAS1_MOUSE	Guanine nucleotide-binding protein G(s) subunit alpha isoforms XLas OS=Mus musculus OX=10090 GN=Gnas PE=1 SV=1	122 kDa	0.004	0.3	0.9511	1.0514	1.2361	1.2216	11.6	11.75	11.98	11.96
1353	GNL3_MOUSE	Guanine nucleotide-binding protein-like 3 OS=Mus musculus OX=10090 GN=Gnl3 PE=1 SV=2	61 kDa	0.37	-0.06	1.0643	0.9396	0.9577	0.9608	12.17	11.99	12.01	12.02
1354	H3BJQ9_MOUSE	Homeobox protein cut-like OS=Mus musculus OX=10090 GN=Cux1 PE=1 SV=1	166 kDa	0.038	-0.2	1.0283	0.9725	0.8774	0.8625	12.73	12.65	12.5	12.48
1355	H3BKH6_MOUSE	S-formylglutathione hydrolase OS=Mus musculus OX=10090 GN=Esd PE=1 SV=1	33 kDa	0.00027	-0.34	0.9732	1.0276	0.7781	0.8034	13.38	13.46	13.06	13.11
1356	HEAT6_MOUSE	HEAT repeat-containing protein 6 OS=Mus musculus OX=10090 GN=Heatr6 PE=1 SV=1	129 kDa	0.11	-0.13	1.0987	0.9102	0.9059	0.92	13.26	12.99	12.98	13
1357	HERC4_MOUSE	Probable E3 ubiquitin-protein ligase HERC4 OS=Mus musculus OX=10090 GN=Herc4 PE=1 SV=2	118 kDa	0.65	-0.04	1.0496	0.9528	0.9758	0.9734	13.37	13.23	13.26	13.26
1358	HINT1_MOUSE	Histidine triad nucleotide-binding protein 1 OS=Mus musculus OX=10090 GN=Hint1 PE=1 SV=3	14 kDa	0.003	-0.43	0.9572	1.0447	0.7784	0.709	14.37	14.5	14.07	13.94
1359	HS71B_MOUSE	Heat shock 70 kDa protein 1B OS=Mus musculus OX=10090 GN=Hspa1b PE=1 SV=3	70 kDa	0.67	0.15	0.8433	1.1858	1.3935	0.8894	12.18	12.67	12.91	12.26
1360	ITPR1_MOUSE	Inositol 1,4,5-trisphosphate receptor type 1 OS=Mus musculus OX=10090 GN=Itpr1 PE=1 SV=2	313 kDa	0.46	0.17	0.8762	1.1413	1.0457	1.2137	11.24	11.62	11.49	11.71
1361	KAD3_MOUSE	GTP:AMP phosphotransferase AK3, mitochondrial OS=Mus musculus OX=10090 GN=Ak3 PE=1 SV=3	25 kDa	0.25	0.08	1.0432	0.9586	1.1485	0.9739	13.03	12.9	13.16	12.93
1362	KANK2_MOUSE	KN motif and ankyrin repeat domain-containing protein 2 OS=Mus musculus OX=10090 GN=Kank2 PE=1 SV=1	90 kDa	0.64	0.01	0.9986	1.0014	1.0396	0.9716	11.72	11.72	11.78	11.68
1363	KCY_MOUSE	UMP-CMP kinase OS=Mus musculus OX=10090 GN=Cmpk1 PE=1 SV=1	22 kDa	0.63	0.06	0.9709	1.03	1.0682	1.0114	13.42	13.5	13.56	13.48
1364	KI20A_MOUSE	Kinesin-like protein KIF20A OS=Mus musculus OX=10090 GN=Kif20a PE=1 SV=1	100 kDa	0.36	0.07	1.0299	0.9709	1.1172	0.9879	12.87	12.79	12.99	12.81
1365	KT3K_MOUSE	Ketosamine-3-kinase OS=Mus musculus OX=10090 GN=Fn3krp PE=1 SV=2	34 kDa	0.12	-0.07	1.0161	0.9841	0.9796	0.9238	14.18	14.13	14.12	14.04
1366	LC7L3_MOUSE	Luc7-like protein 3 OS=Mus musculus OX=10090 GN=Luc7l3 PE=1 SV=1	51 kDa	0.002	0.35	1.012	0.9882	1.2993	1.2464	13.25	13.21	13.61	13.55
1367	LTN1_MOUSE	E3 ubiquitin-protein ligase listerin OS=Mus musculus OX=10090 GN=Ltn1 PE=1 SV=3	199 kDa	0.00077	0.46	0.9184	1.0889	1.3421	1.4108	12.82	13.06	13.36	13.44
1368	LTV1_MOUSE	Protein LTV1 homolog OS=Mus musculus OX=10090 GN=Ltv1 PE=1 SV=2	54 kDa	0.005	-0.23	1.0249	0.9757	0.8251	0.8772	12.91	12.84	12.6	12.69
1369	LY75_MOUSE	Lymphocyte antigen 75 OS=Mus musculus OX=10090 GN=Ly75 PE=1 SV=2	197 kDa	0.001	0.54	0.9732	1.0275	1.5553	1.367	12.6	12.68	13.28	13.09
1370	MARE1_MOUSE	Microtubule-associated protein RP/EB family member 1 OS=Mus musculus OX=10090 GN=Mapre1 PE=1 SV=3	30 kDa	0.53	-0.04	1.0645	0.9394	0.9665	0.9787	13.3	13.12	13.16	13.18
1371	MCMBP_MOUSE	Mini-chromosome maintenance complex-binding protein OS=Mus musculus OX=10090 GN=Mcmbp PE=1 SV=1	73 kDa	0.074	-0.09	1.049	0.9533	0.9196	0.9593	13.71	13.57	13.52	13.58
1372	MIC25_MOUSE	MICOS complex subunit Mic25 OS=Mus musculus OX=10090 GN=Chchd6 PE=1 SV=2	30 kDa	0.56	-0.03	1.0649	0.9391	0.9927	0.9669	13.2	13.02	13.1	13.06
1373	MMP14_MOUSE	Matrix metalloproteinase-14 OS=Mus musculus OX=10090 GN=Mmp14 PE=2 SV=3	66 kDa	< 0.0001	-0.86	1.031	0.9699	0.5315	0.5739	13.91	13.82	12.95	13.07
1374	MTMR5_MOUSE	Myotubularin-related protein 5 OS=Mus musculus OX=10090 GN=Sbf1 PE=1 SV=2	209 kDa	0.026	-0.2	1.0198	0.9806	0.8857	0.859	12.67	12.61	12.47	12.42
1375	MYO1D_MOUSE	Unconventional myosin-Id OS=Mus musculus OX=10090 GN=Myo1d PE=1 SV=1	116 kDa	0.056	-0.19	0.9849	1.0153	0.9179	0.841	13.37	13.42	13.27	13.15
1376	NAV1_MOUSE	Neuron navigator 1 OS=Mus musculus OX=10090 GN=Nav1 PE=1 SV=2	202 kDa	0.035	-0.14	0.9814	1.019	0.9574	0.8654	12.9	12.95	12.86	12.72
1377	NEB2_MOUSE	Neurabin-2 OS=Mus musculus OX=10090 GN=Ppp1r9b PE=1 SV=1	90 kDa	0.011	-0.2	1.0586	0.9447	0.9006	0.8473	13.61	13.44	13.37	13.29
1378	NID1_MOUSE	Nidogen-1 OS=Mus musculus OX=10090 GN=Nid1 PE=1 SV=2	137 kDa	0.078	0.12	0.9645	1.0368	1.0701	1.0984	12.46	12.57	12.61	12.65
1379	NNTM_MOUSE	NAD(P) transhydrogenase, mitochondrial OS=Mus musculus OX=10090 GN=Nnt PE=1 SV=2	114 kDa	0.007	0.29	1.0318	0.9692	1.2757	1.1718	13.3	13.21	13.6	13.48
1380	NOC3L_MOUSE	Nucleolar complex protein 3 homolog OS=Mus musculus OX=10090 GN=Noc3l PE=2 SV=2	93 kDa	0.42	0.06	1.029	0.9719	1.0883	0.9944	13.51	13.43	13.59	13.46
1381	NOL9_MOUSE	Polynucleotide 5'-hydroxyl-kinase NOL9 OS=Mus musculus OX=10090 GN=Nol9 PE=1 SV=1	81 kDa	0.014	-0.16	1.0245	0.9761	0.9065	0.8784	13.79	13.72	13.61	13.57
1382	NU188_MOUSE	Nucleoporin NUP188 homolog OS=Mus musculus OX=10090 GN=Nup188 PE=1 SV=2	197 kDa	0.22	0.09	0.9781	1.0224	0.9571	1.1867	12.54	12.6	12.51	12.82
1383	NUSAP_MOUSE	Nucleolar and spindle-associated protein 1 OS=Mus musculus OX=10090 GN=Nusap1 PE=1 SV=1	49 kDa	0.62	0.03	0.9798	1.0206	1.1087	0.9428	13.55	13.61	13.73	13.49
1384	NVL_MOUSE	Nuclear valosin-containing protein-like OS=Mus musculus OX=10090 GN=Nvl PE=1 SV=1	94 kDa	0.37	0.05	1.0122	0.988	1.0418	1.0224	12.78	12.74	12.82	12.79
1385	PPP5_MOUSE	Serine/threonine-protein phosphatase 5 OS=Mus musculus OX=10090 GN=Ppp5c PE=1 SV=3	57 kDa	0.001	-0.19	1.061	0.9425	0.847	0.9026	13.98	13.81	13.65	13.75
1386	PPWD1_MOUSE	Peptidylprolyl isomerase domain and WD repeat-containing protein 1 OS=Mus musculus OX=10090 GN=Ppwd1 PE=1 SV=2	73 kDa	0.001	0.46	0.9035	1.1068	1.4188	1.3332	12.61	12.9	13.26	13.17
1387	PRP31_MOUSE	U4/U6 small nuclear ribonucleoprotein Prp31 OS=Mus musculus OX=10090 GN=Prpf31 PE=1 SV=3	55 kDa	0.63	-0.08	1.0292	0.9717	0.9039	0.9942	13.37	13.28	13.18	13.32
1388	PSB4_MOUSE	Proteasome subunit beta type-4 OS=Mus musculus OX=10090 GN=Psmb4 PE=1 SV=1	29 kDa	0.6	-0.06	0.9753	1.0253	0.9841	0.9392	13.27	13.34	13.28	13.22
1389	PSB6_MOUSE	Proteasome subunit beta type-6 OS=Mus musculus OX=10090 GN=Psmb6 PE=1 SV=3	25 kDa	0.004	-0.16	1.0343	0.9668	0.8789	0.9159	13.17	13.07	12.93	12.99
1390	PSMD7_MOUSE	26S proteasome non-ATPase regulatory subunit 7 OS=Mus musculus OX=10090 GN=Psmd7 PE=1 SV=2	37 kDa	0.003	-0.18	1.0547	0.9482	0.8755	0.8923	13.74	13.59	13.47	13.5
1391	Q148S3_MOUSE	NIN1/RPN12 binding protein 1 homolog (S. cerevisiae) OS=Mus musculus OX=10090 GN=Nob1 PE=2 SV=1	45 kDa	0.2	-0.26	0.914	1.0941	0.8129	0.8618	14.76	15.02	14.6	14.68
1392	Q14AI7_MOUSE	COP9 (Constitutive photomorphogenic) homolog, subunit 4 (Arabidopsis thaliana) OS=Mus musculus OX=10090 GN=Cops4 PE=1 SV=1	46 kDa	0.12	0.17	0.9449	1.0583	1.1526	1.0998	13.71	13.88	14	13.93
1393	Q1W5W7_MOUSE	Putative gag-pol protein OS=Mus musculus OX=10090 GN=gag-pol PE=4 SV=1	120 kDa	0.3	-0.16	1.0537	0.949	0.897	0.8981	12.81	12.66	12.58	12.58
1394	Q3TGC5_MOUSE	Uncharacterized protein OS=Mus musculus OX=10090 GN=Pebp1 PE=2 SV=1	21 kDa	0.24	0.15	0.9234	1.083	1.0862	1.13	12.38	12.61	12.61	12.67
1395	Q3THW7_MOUSE	Eukaryotic translation initiation factor 3 subunit H OS=Mus musculus OX=10090 GN=Eif3h PE=2 SV=1	40 kDa	0.39	-0.14	0.961	1.0406	0.996	0.8227	12.98	13.1	13.03	12.76
1396	Q3TJ52_MOUSE	Uncharacterized protein OS=Mus musculus OX=10090 GN=Rad23b PE=2 SV=1	35 kDa	< 0.0001	0.64	0.8334	1.2	1.5145	1.6037	13.27	13.79	14.13	14.21
1397	Q3TN42_MOUSE	Uncharacterized protein OS=Mus musculus OX=10090 GN=Utp15 PE=2 SV=1	59 kDa	0.88	-0.03	1.0173	0.983	1.0241	0.9431	14.53	14.48	14.54	14.42
1398	Q3U425_MOUSE	Nuclear pore membrane protein 121 OS=Mus musculus OX=10090 GN=Pom121 PE=1 SV=1	121 kDa	< 0.0001	-0.58	0.9763	1.0243	0.7015	0.6412	13.63	13.7	13.15	13.02
1399	Q3U449_MOUSE	Bisphosphate 3'-nucleotidase 1, isoform CRA_a OS=Mus musculus OX=10090 GN=Bpnt1 PE=2 SV=1	33 kDa	0.8	-0.01	0.9073	1.1022	0.9588	1.0357	11.43	11.71	11.51	11.63
1400	Q3UC67_MOUSE	Acyl-CoA synthetase long-chain family member 5, isoform CRA_b OS=Mus musculus OX=10090 GN=Acsl5 PE=1 SV=1	76 kDa	< 0.0001	0.5	0.9699	1.031	1.4358	1.385	12.71	12.8	13.27	13.22
1401	Q3V2N5_MOUSE	Uncharacterized protein OS=Mus musculus OX=10090 GN=Sntb2 PE=2 SV=1	56 kDa	0.16	0.08	0.9761	1.0245	1.0378	1.0729	12.16	12.23	12.25	12.29
1402	Q52L97_MOUSE	Importin subunit alpha OS=Mus musculus OX=10090 GN=Kpna2 PE=1 SV=1	58 kDa	0.87	0.04	0.9335	1.0712	1.0323	1.0202	11.57	11.77	11.72	11.7
1403	Q542Y0_MOUSE	NAD(P)H dehydrogenase, quinone 1 OS=Mus musculus OX=10090 GN=Nqo1 PE=1 SV=1	31 kDa	0.013	-0.27	0.9829	1.0174	0.844	0.8199	14.47	14.52	14.25	14.2
1404	Q5DTP8_MOUSE	MKIAA4074 protein (Fragment) OS=Mus musculus OX=10090 GN=Sipa1 PE=2 SV=1	119 kDa	< 0.0001	-0.31	1.0277	0.973	0.8061	0.8067	13.28	13.2	12.93	12.93
1405	Q7TQE2_MOUSE	Zyx protein OS=Mus musculus OX=10090 GN=Zyx PE=1 SV=1	57 kDa	0.43	-0.02	1.0878	0.9193	1.015	0.9645	12.8	12.55	12.7	12.62
1406	Q80TG7_MOUSE	MKIAA1250 protein (Fragment) OS=Mus musculus OX=10090 GN=mKIAA1250 PE=4 SV=1	188 kDa	0.001	0.57	0.9348	1.0698	1.3785	1.6021	11.8	11.99	12.36	12.57
1407	Q8BXU2_MOUSE	Poly [ADP-ribose] polymerase OS=Mus musculus OX=10090 GN=Parp3 PE=2 SV=1	60 kDa	0.038	0.11	1.0336	0.9674	1.1023	1.0563	13.94	13.85	14.03	13.97
1408	Q8C2D2_MOUSE	Uncharacterized protein OS=Mus musculus OX=10090 GN=Ufd1 PE=2 SV=1	35 kDa	0.17	-0.06	1.0202	0.9802	0.9531	0.9624	13.33	13.27	13.23	13.24
1409	Q8C4C9_MOUSE	DnaJ (Hsp40) homolog, subfamily B, member 12, isoform CRA_d OS=Mus musculus OX=10090 GN=Dnajb12 PE=1 SV=1	42 kDa	< 0.0001	0.41	0.9974	1.0026	1.3765	1.2849	13.47	13.48	13.93	13.83
1410	Q8R2M8_MOUSE	tRNA (guanine(26)-N(2))-dimethyltransferase OS=Mus musculus OX=10090 GN=Trmt1 PE=2 SV=1	68 kDa	0.66	-0.02	0.9727	1.0281	0.9937	0.9726	12.65	12.73	12.68	12.65
1411	Q921V3_MOUSE	Nitrogen fixation gene 1 (S. cerevisiae) OS=Mus musculus OX=10090 GN=Nfs1 PE=2 SV=1	51 kDa	0.00075	0.26	0.9979	1.0021	1.1981	1.2017	13.86	13.86	14.12	14.12
1412	Q922A3_MOUSE	Tars2 protein OS=Mus musculus OX=10090 GN=Tars2 PE=1 SV=1	79 kDa	0.001	-0.17	1.0531	0.9496	0.8754	0.8981	13.4	13.26	13.14	13.18
1413	RASL2_MOUSE	Ras GTPase-activating protein 4 OS=Mus musculus OX=10090 GN=Rasa4 PE=1 SV=1	90 kDa	0.034	-0.17	1.04	0.9615	0.8694	0.9145	12.62	12.5	12.36	12.43
1414	RBM27_MOUSE	RNA-binding protein 27 OS=Mus musculus OX=10090 GN=Rbm27 PE=1 SV=3	119 kDa	< 0.0001	-0.21	1.0586	0.9446	0.8367	0.8975	13.3	13.14	12.96	13.07
1415	RL18A_MOUSE	60S ribosomal protein L18a OS=Mus musculus OX=10090 GN=Rpl18a PE=1 SV=1	21 kDa	0.16	-0.28	1.1727	0.8527	0.783	0.8719	15.3	14.84	14.72	14.88
1416	RRP15_MOUSE	RRP15-like protein OS=Mus musculus OX=10090 GN=Rrp15 PE=1 SV=2	31 kDa	0.11	-0.11	1.067	0.9372	0.9454	0.9025	13.63	13.45	13.46	13.39
1417	RSMB_MOUSE	Small nuclear ribonucleoprotein-associated protein B OS=Mus musculus OX=10090 GN=Snrpb PE=1 SV=1	24 kDa	0.002	0.38	0.9926	1.0074	1.3356	1.2601	12.94	12.96	13.37	13.28
1418	SAHH2_MOUSE	S-adenosylhomocysteine hydrolase-like protein 1 OS=Mus musculus OX=10090 GN=Ahcyl1 PE=1 SV=1	59 kDa	0.042	-0.17	1.0142	0.986	0.9269	0.8564	13.41	13.37	13.28	13.17
1419	SAS10_MOUSE	Something about silencing protein 10 OS=Mus musculus OX=10090 GN=Utp3 PE=1 SV=1	53 kDa	0.8	0.01	1.0651	0.9389	1.0256	0.9944	14.35	14.17	14.3	14.25
1420	SESD1_MOUSE	SEC14 domain and spectrin repeat-containing protein 1 OS=Mus musculus OX=10090 GN=Sestd1 PE=1 SV=1	79 kDa	0.046	0.14	0.9935	1.0065	1.0582	1.1468	12.66	12.68	12.75	12.87
1421	SFR19_MOUSE	Splicing factor, arginine/serine-rich 19 OS=Mus musculus OX=10090 GN=Scaf1 PE=1 SV=1	134 kDa	0.62	0.05	0.9763	1.0242	1.1367	0.9446	12.6	12.67	12.82	12.55
1422	SNR40_MOUSE	U5 small nuclear ribonucleoprotein 40 kDa protein OS=Mus musculus OX=10090 GN=Snrnp40 PE=1 SV=1	39 kDa	0.13	0.18	1.0375	0.9639	1.2024	1.0667	12.81	12.7	13.02	12.85
1423	SNRPA_MOUSE	U1 small nuclear ribonucleoprotein A OS=Mus musculus OX=10090 GN=Snrpa PE=1 SV=3	32 kDa	0.71	-0.05	0.9302	1.075	1.0144	0.9213	12.66	12.87	12.79	12.65
1424	SNX27_MOUSE	Sorting nexin-27 OS=Mus musculus OX=10090 GN=Snx27 PE=1 SV=2	61 kDa	< 0.0001	0.39	0.9226	1.0839	1.2655	1.3592	12.39	12.62	12.85	12.95
1425	TBB5_MOUSE	Tubulin beta-5 chain OS=Mus musculus OX=10090 GN=Tubb5 PE=1 SV=1	50 kDa	0.28	-0.12	0.9879	1.0122	0.9084	0.9359	13.24	13.28	13.12	13.16
1426	TRIO_MOUSE	Triple functional domain protein OS=Mus musculus OX=10090 GN=Trio PE=1 SV=3	348 kDa	0.18	0.14	0.8926	1.1203	1.051	1.1492	12.79	13.11	13.02	13.15
1427	TTL12_MOUSE	Tubulin--tyrosine ligase-like protein 12 OS=Mus musculus OX=10090 GN=Ttll12 PE=1 SV=1	74 kDa	0.11	0.18	0.9164	1.0912	1.0442	1.2319	12.21	12.46	12.39	12.63
1428	UBC12_MOUSE	NEDD8-conjugating enzyme Ubc12 OS=Mus musculus OX=10090 GN=Ube2m PE=1 SV=1	21 kDa	0.24	0.09	0.9606	1.0411	1.0771	1.0574	14.83	14.95	15	14.97
1429	VP13A_MOUSE	Vacuolar protein sorting-associated protein 13A OS=Mus musculus OX=10090 GN=Vps13a PE=1 SV=1	359 kDa	0.11	0.13	1.0428	0.9589	1.0746	1.1074	13.28	13.16	13.33	13.37
1430	YTDC2_MOUSE	3'-5' RNA helicase YTHDC2 OS=Mus musculus OX=10090 GN=Ythdc2 PE=1 SV=1	161 kDa	0.33	-0.06	1.0388	0.9626	0.9044	1.017	12.86	12.75	12.66	12.83
1431	A0FF38_MOUSE	Glucose-6-phosphate 1-dehydrogenase OS=Mus musculus OX=10090 GN=G6pd2 PE=3 SV=1	59 kDa	1	0	No data	No data	No data	No data	No data	No data	No data	No data
1432	A0A0A0MQF6_MOUSE	Glyceraldehyde-3-phosphate dehydrogenase OS=Mus musculus OX=10090 GN=Gapdh PE=1 SV=1	39 kDa	0.33	0.15	0.998	1.002	1.0157	1.2057	13.03	13.04	13.06	13.3
1433	A0A0A6YW28_MOUSE	Ubiquitin carboxyl-terminal hydrolase 4 OS=Mus musculus OX=10090 GN=Usp4 PE=1 SV=1	104 kDa	0.22	0.08	0.9743	1.0264	1.0335	1.0839	12.86	12.93	12.94	13.01
1434	A0A0G2JDM7_MOUSE	Anaphase-promoting complex subunit 5 OS=Mus musculus OX=10090 GN=Anapc5 PE=1 SV=1	82 kDa	0.86	0.02	1.0056	0.9944	0.9838	1.0401	13.56	13.54	13.53	13.61
1435	A0A0G2JGQ4_MOUSE	NEDD8 ultimate buster 1 OS=Mus musculus OX=10090 GN=Nub1 PE=1 SV=1	73 kDa	0.046	-0.15	1.0198	0.9806	0.9347	0.8724	13.6	13.54	13.47	13.37
1436	A0A0J9YTY0_MOUSE	Septin-11 OS=Mus musculus OX=10090 GN=Sept11 PE=1 SV=1	49 kDa	0.12	-0.16	0.9773	1.0232	0.9054	0.8856	13.13	13.19	13.02	12.98
1437	A0A0N4SV29_MOUSE	Fanconi anemia group D2 protein homolog OS=Mus musculus OX=10090 GN=Fancd2 PE=1 SV=1	162 kDa	0.002	-0.36	1.0965	0.912	0.7552	0.8059	12.77	12.51	12.24	12.33
1438	A0A0R4J034_MOUSE	MCG129810, isoform CRA_c OS=Mus musculus OX=10090 GN=Pdxdc1 PE=1 SV=1	87 kDa	0.0006	0.49	1.0963	0.9121	1.3757	1.4305	12.04	11.78	12.37	12.42
1439	A0A1D5RM92_MOUSE	E3 ubiquitin-protein ligase OS=Mus musculus OX=10090 GN=Wwp2 PE=1 SV=1	94 kDa	0.79	-0.03	1.0048	0.9952	1.0011	0.9618	12.48	12.47	12.48	12.42
1440	A0A1L1SQR4_MOUSE	Dedicator of cytokinesis protein 6 OS=Mus musculus OX=10090 GN=Dock6 PE=1 SV=1	237 kDa	0.05	-0.14	1.025	0.9756	0.8893	0.9287	12.68	12.61	12.48	12.54
1441	A0A1S6GWH2_MOUSE	Uncharacterized protein OS=Mus musculus OX=10090 GN=Ddx39b PE=2 SV=1	55 kDa	0.45	-0.19	1.0862	0.9207	0.8446	0.9057	14.07	13.83	13.71	13.81
1442	A2A7F4_MOUSE	MCG122876 OS=Mus musculus OX=10090 GN=Rlf PE=1 SV=1	217 kDa	0.86	0.01	0.8666	1.1539	0.9253	1.0889	11.77	12.18	11.86	12.1
1443	A2AGH8_MOUSE	Mediator of RNA polymerase II transcription subunit 12 OS=Mus musculus OX=10090 GN=Med12 PE=1 SV=1	241 kDa	0.15	0.31	0.8482	1.1789	1.2313	1.2485	11.94	12.41	12.47	12.49
1444	A2AH27_MOUSE	ADP-ribose pyrophosphatase, mitochondrial (Fragment) OS=Mus musculus OX=10090 GN=Nudt9 PE=1 SV=1	24 kDa	0.00048	-0.23	0.9766	1.024	0.8379	0.8635	13.88	13.95	13.66	13.7
1445	A2AQA7_MOUSE	RNA helicase aquarius OS=Mus musculus OX=10090 GN=Aqr PE=1 SV=1	162 kDa	0.93	0	1.059	0.9443	0.9462	1.0514	12.7	12.53	12.53	12.68
1446	A2AQD5_MOUSE	Sperm-specific antigen 2 homolog OS=Mus musculus OX=10090 GN=Ssfa2 PE=1 SV=1	135 kDa	0.76	0.03	1.1098	0.9011	1.0257	1.01	12.78	12.48	12.67	12.64
1447	A2BGI8_MOUSE	Peptidyl-prolyl cis-trans isomerase (Fragment) OS=Mus musculus OX=10090 GN=Ppih PE=1 SV=1	17 kDa	0.035	0.33	0.8839	1.1314	1.2592	1.2635	12.39	12.75	12.9	12.91
1448	AGK_MOUSE	Acylglycerol kinase, mitochondrial OS=Mus musculus OX=10090 GN=Agk PE=1 SV=1	47 kDa	0.38	-0.12	1.0823	0.9239	0.8996	0.9429	12.8	12.57	12.53	12.6
1449	AIP_MOUSE	AH receptor-interacting protein OS=Mus musculus OX=10090 GN=Aip PE=1 SV=1	38 kDa	0.29	-0.1	1.0265	0.9741	0.8805	0.9899	14.32	14.25	14.1	14.27
1450	ASPC1_MOUSE	Tether containing UBX domain for GLUT4 OS=Mus musculus OX=10090 GN=Aspscr1 PE=1 SV=1	60 kDa	0.073	-0.09	0.9542	1.048	0.9423	0.9411	13.06	13.2	13.04	13.04
1451	ATIF1_MOUSE	ATPase inhibitor, mitochondrial OS=Mus musculus OX=10090 GN=ATP5IF1 PE=1 SV=2	12 kDa	0.83	-0.03	1.0963	0.9121	0.9956	0.9637	14.53	14.27	14.4	14.35
1452	ATPO_MOUSE	ATP synthase subunit O, mitochondrial OS=Mus musculus OX=10090 GN=Atp5o PE=1 SV=1	23 kDa	0.059	-0.26	1.0673	0.9369	0.9334	0.7506	14.67	14.49	14.48	14.17
1453	ATS5_MOUSE	A disintegrin and metalloproteinase with thrombospondin motifs 5 OS=Mus musculus OX=10090 GN=Adamts5 PE=2 SV=2	102 kDa	0.55	-0.07	1.0218	0.9786	0.9465	0.9555	12.89	12.83	12.78	12.79
1454	ATX2_MOUSE	Ataxin-2 OS=Mus musculus OX=10090 GN=Atxn2 PE=1 SV=1	136 kDa	0.89	0.01	0.9821	1.0183	0.96	1.0544	13.02	13.08	12.99	13.13
1455	B2CY77_MOUSE	Laminin receptor (Fragment) OS=Mus musculus OX=10090 GN=Rpsa PE=2 SV=1	33 kDa	0.001	-0.58	1.0204	0.98	0.5883	0.7609	13.99	13.93	13.2	13.57
1456	B2RUC7_MOUSE	Serine/threonine kinase receptor associated protein OS=Mus musculus OX=10090 GN=Strap PE=1 SV=1	38 kDa	< 0.0001	-0.39	0.9883	1.0118	0.7517	0.7742	13.63	13.67	13.24	13.28
1457	B2RX66_MOUSE	MCG124812 OS=Mus musculus OX=10090 GN=Taok1 PE=1 SV=1	116 kDa	0.032	0.22	0.9858	1.0144	1.1414	1.1828	12.22	12.26	12.43	12.49
1458	B2RY19_MOUSE	Cgnl1 protein OS=Mus musculus OX=10090 GN=Cgnl1 PE=2 SV=1	148 kDa	0.92	0.02	0.9571	1.0448	0.9276	1.1156	12.02	12.14	11.97	12.24
1459	B7ZWK9_MOUSE	2310021P13Rik protein OS=Mus musculus OX=10090 GN=Zswim8 PE=2 SV=1	196 kDa	0.075	-0.21	1.0412	0.9604	0.8935	0.8384	12.08	11.96	11.86	11.77
1460	BAP31_MOUSE	B-cell receptor-associated protein 31 OS=Mus musculus OX=10090 GN=Bcap31 PE=1 SV=4	28 kDa	< 0.0001	0.56	0.9499	1.0528	1.5285	1.4152	13.4	13.55	14.09	13.98
1461	BRE1A_MOUSE	E3 ubiquitin-protein ligase BRE1A OS=Mus musculus OX=10090 GN=Rnf20 PE=1 SV=2	114 kDa	0.21	0.1	1.0193	0.981	1.06	1.077	12.88	12.82	12.93	12.96
1462	CATB_MOUSE	Cathepsin B OS=Mus musculus OX=10090 GN=Ctsb PE=1 SV=2	37 kDa	0.017	0.47	0.8286	1.2068	1.2668	1.5086	11.69	12.23	12.3	12.56
1463	CBP_MOUSE	CREB-binding protein OS=Mus musculus OX=10090 GN=Crebbp PE=1 SV=3	265 kDa	0.008	-0.24	0.9688	1.0322	0.8385	0.8562	11.94	12.03	11.73	11.76
1464	CC137_MOUSE	Coiled-coil domain-containing protein 137 OS=Mus musculus OX=10090 GN=Ccdc137 PE=2 SV=1	33 kDa	0.062	-0.15	1.0547	0.9481	0.8863	0.9174	13.79	13.64	13.54	13.59
1465	CDC37_MOUSE	Hsp90 co-chaperone Cdc37 OS=Mus musculus OX=10090 GN=Cdc37 PE=1 SV=1	45 kDa	0.01	-0.36	0.9482	1.0547	0.8227	0.7415	12.04	12.19	11.83	11.68
1466	CDC42_MOUSE	Cell division control protein 42 homolog OS=Mus musculus OX=10090 GN=Cdc42 PE=1 SV=2	21 kDa	0.25	-0.45	0.9466	1.0564	0.7556	0.7091	13.55	13.7	13.22	13.13
1467	CEBPZ_MOUSE	CCAAT/enhancer-binding protein zeta OS=Mus musculus OX=10090 GN=Cebpz PE=1 SV=2	120 kDa	0.00041	0.22	1.0023	0.9977	1.102	1.2322	12.88	12.87	13.02	13.18
1468	CELF2_MOUSE	CUGBP Elav-like family member 2 OS=Mus musculus OX=10090 GN=Celf2 PE=1 SV=1	54 kDa	0.1	-0.07	1.0331	0.968	0.9442	0.9612	13.58	13.48	13.45	13.47
1469	CI114_MOUSE	Putative methyltransferase C9orf114 homolog OS=Mus musculus OX=10090 GN=Spout1 PE=1 SV=1	43 kDa	0.22	-0.08	1.0082	0.9919	0.9048	0.9825	12.69	12.67	12.54	12.66
1470	CPSF2_MOUSE	Cleavage and polyadenylation specificity factor subunit 2 OS=Mus musculus OX=10090 GN=Cpsf2 PE=1 SV=1	88 kDa	0.84	0.01	0.9638	1.0376	0.9852	1.0246	12.59	12.7	12.63	12.68
1471	CYFP1_MOUSE	Cytoplasmic FMR1-interacting protein 1 OS=Mus musculus OX=10090 GN=Cyfip1 PE=1 SV=1	145 kDa	0.084	-0.18	1.0919	0.9158	0.7835	0.9936	12.86	12.61	12.38	12.72
1472	CYLD_MOUSE	Ubiquitin carboxyl-terminal hydrolase CYLD OS=Mus musculus OX=10090 GN=Cyld PE=1 SV=2	107 kDa	0.039	0.11	1.0763	0.9291	1.0564	1.1101	13.2	12.99	13.17	13.24
1473	D3YYC3_MOUSE	Histone-lysine N-methyltransferase OS=Mus musculus OX=10090 GN=Setdb1 PE=1 SV=1	145 kDa	0.44	-0.07	1.1005	0.9087	0.9447	0.9582	13.53	13.25	13.31	13.33
1474	DDX10_MOUSE	Probable ATP-dependent RNA helicase DDX10 OS=Mus musculus OX=10090 GN=Ddx10 PE=1 SV=2	101 kDa	0.12	0.27	1.0943	0.9138	1.1847	1.2264	13.18	12.92	13.29	13.34
1475	DDX31_MOUSE	Probable ATP-dependent RNA helicase DDX31 OS=Mus musculus OX=10090 GN=Ddx31 PE=2 SV=2	77 kDa	0.84	-0.02	1.013	0.9872	1.0258	0.9488	12.88	12.84	12.9	12.78
1476	DDX52_MOUSE	Probable ATP-dependent RNA helicase DDX52 OS=Mus musculus OX=10090 GN=Ddx52 PE=2 SV=2	67 kDa	< 0.0001	0.24	1.008	0.9921	1.2405	1.129	13.22	13.19	13.52	13.38
1477	DECR_MOUSE	2,4-dienoyl-CoA reductase, mitochondrial OS=Mus musculus OX=10090 GN=Decr1 PE=1 SV=1	36 kDa	0.25	0.17	0.9654	1.0359	1.1052	1.1463	13.3	13.4	13.49	13.54
1478	DNJA2_MOUSE	DnaJ homolog subfamily A member 2 OS=Mus musculus OX=10090 GN=Dnaja2 PE=1 SV=1	46 kDa	0.45	-0.07	0.9664	1.0347	0.9891	0.9155	14.41	14.5	14.44	14.33
1479	DOC11_MOUSE	Dedicator of cytokinesis protein 11 OS=Mus musculus OX=10090 GN=Dock11 PE=1 SV=1	238 kDa	0.13	0.25	0.9214	1.0853	1.2562	1.1321	11.89	12.13	12.34	12.19
1480	E9PWC8_MOUSE	Poly(A) polymerase alpha OS=Mus musculus OX=10090 GN=Papola PE=1 SV=1	78 kDa	0.094	-0.16	0.9603	1.0413	0.8779	0.916	12.75	12.86	12.62	12.68
1481	E9PWI3_MOUSE	Mutated in colorectal cancers OS=Mus musculus OX=10090 GN=Mcc PE=1 SV=1	112 kDa	0.019	-0.3	1.0137	0.9865	0.7961	0.8299	12.04	12	11.69	11.75
1482	E9Q632_MOUSE	RalBP1-associated Eps domain-containing protein 1 OS=Mus musculus OX=10090 GN=Reps1 PE=1 SV=1	84 kDa	0.39	0.17	1.1082	0.9024	1.0845	1.1634	13.06	12.76	13.02	13.13
1483	E9QLA5_MOUSE	Inverted formin-2 OS=Mus musculus OX=10090 GN=Inf2 PE=1 SV=1	138 kDa	0.014	0.22	0.9896	1.0106	1.1505	1.174	12.66	12.69	12.87	12.9
1484	E9QNX9_MOUSE	Tyrosine-protein kinase receptor OS=Mus musculus OX=10090 GN=Igf1r PE=1 SV=1	155 kDa	0.96	0	1.042	0.9597	1.0265	0.9677	11.76	11.65	11.74	11.66
1485	E9QP00_MOUSE	Transformer-2 protein homolog alpha OS=Mus musculus OX=10090 GN=Tra2a PE=1 SV=1	33 kDa	0.33	0.06	1.0568	0.9462	1.0864	0.9951	14.77	14.62	14.81	14.69
1486	EHBP1_MOUSE	EH domain-binding protein 1 OS=Mus musculus OX=10090 GN=Ehbp1 PE=1 SV=3	139 kDa	0.26	0.36	0.7529	1.3282	1.2815	1.2919	10.56	11.38	11.33	11.34
1487	EIF3G_MOUSE	Eukaryotic translation initiation factor 3 subunit G OS=Mus musculus OX=10090 GN=Eif3g PE=1 SV=2	36 kDa	0.002	0.33	0.9402	1.0636	1.3007	1.2069	12.48	12.65	12.94	12.84
1488	ERMP1_MOUSE	Endoplasmic reticulum metallopeptidase 1 OS=Mus musculus OX=10090 GN=Ermp1 PE=1 SV=2	100 kDa	0.041	0.3	1.0177	0.9827	1.2264	1.2292	13.04	12.99	13.31	13.32
1489	EXOS2_MOUSE	Exosome complex component RRP4 OS=Mus musculus OX=10090 GN=Exosc2 PE=1 SV=1	33 kDa	0.26	-0.11	1.0478	0.9544	0.9372	0.9167	13.01	12.87	12.84	12.81
1490	F6WJB7_MOUSE	Ubiquitin carboxyl-terminal hydrolase 34 (Fragment) OS=Mus musculus OX=10090 GN=Usp34 PE=1 SV=1	410 kDa	0.68	0.04	0.9436	1.0598	0.9648	1.094	12.13	12.3	12.16	12.34
1491	F8VQ54_MOUSE	Endoribonuclease Dicer OS=Mus musculus OX=10090 GN=Dicer1 PE=1 SV=1	216 kDa	0.58	0.04	0.9767	1.0238	0.9941	1.062	12.54	12.61	12.57	12.66
1492	FKBP3_MOUSE	Peptidyl-prolyl cis-trans isomerase FKBP3 OS=Mus musculus OX=10090 GN=Fkbp3 PE=1 SV=2	25 kDa	0.032	-0.19	1.0239	0.9766	0.9	0.8488	13.96	13.89	13.78	13.69
1493	FPRP_MOUSE	Prostaglandin F2 receptor negative regulator OS=Mus musculus OX=10090 GN=Ptgfrn PE=1 SV=2	99 kDa	0.044	0.13	1.0238	0.9767	1.1323	1.0642	12.14	12.08	12.29	12.2
1494	FRIL1_MOUSE	Ferritin light chain 1 OS=Mus musculus OX=10090 GN=Ftl1 PE=1 SV=2	21 kDa	< 0.0001	-0.75	1.0042	0.9958	0.5662	0.6267	12.58	12.56	11.75	11.9
1495	FUS_MOUSE	RNA-binding protein FUS OS=Mus musculus OX=10090 GN=Fus PE=1 SV=1	53 kDa	0.003	0.64	0.8856	1.1292	1.6637	1.4582	12.84	13.19	13.75	13.56
1496	GALT7_MOUSE	N-acetylgalactosaminyltransferase 7 OS=Mus musculus OX=10090 GN=Galnt7 PE=1 SV=2	75 kDa	< 0.0001	0.82	0.9962	1.0039	1.8322	1.6896	13	13.01	13.88	13.76
1497	GOGA1_MOUSE	Golgin subfamily A member 1 OS=Mus musculus OX=10090 GN=Golga1 PE=1 SV=2	87 kDa	0.01	0.22	0.9793	1.0211	1.1863	1.1466	13.16	13.22	13.43	13.38
1498	GPKOW_MOUSE	G-patch domain and KOW motifs-containing protein OS=Mus musculus OX=10090 GN=Gpkow PE=1 SV=2	54 kDa	0.33	0.06	1.0098	0.9903	1.0515	1.0344	13.43	13.4	13.49	13.47
1499	HMGA2_MOUSE	High mobility group protein HMGI-C OS=Mus musculus OX=10090 GN=Hmga2 PE=1 SV=1	12 kDa	0.094	0.49	1.0012	0.9988	1.4379	1.3664	11.53	11.53	12.05	11.98
1500	HNRH2_MOUSE	Heterogeneous nuclear ribonucleoprotein H2 OS=Mus musculus OX=10090 GN=Hnrnph2 PE=1 SV=1	49 kDa	0.036	-0.24	1.0526	0.95	0.8097	0.8808	13.04	12.9	12.67	12.79
1501	HNRLL_MOUSE	Heterogeneous nuclear ribonucleoprotein L-like OS=Mus musculus OX=10090 GN=Hnrnpll PE=1 SV=3	64 kDa	0.49	0.06	1.0036	0.9965	1.1338	0.9623	14.11	14.1	14.29	14.05
1502	KAD1_MOUSE	Adenylate kinase isoenzyme 1 OS=Mus musculus OX=10090 GN=Ak1 PE=1 SV=1	22 kDa	0.015	0.27	0.9984	1.0016	1.1533	1.2595	12.75	12.76	12.96	13.09
1503	KDM3A_MOUSE	Lysine-specific demethylase 3A OS=Mus musculus OX=10090 GN=Kdm3a PE=1 SV=1	148 kDa	0.099	0.15	1.0245	0.9761	1.1482	1.0661	11.88	11.81	12.04	11.93
1504	MCAF1_MOUSE	Activating transcription factor 7-interacting protein 1 OS=Mus musculus OX=10090 GN=Atf7ip PE=1 SV=1	139 kDa	0.35	0.19	1.2488	0.8007	1.1702	1.1186	11.97	11.33	11.88	11.81
1505	MOGS_MOUSE	Mannosyl-oligosaccharide glucosidase OS=Mus musculus OX=10090 GN=Mogs PE=1 SV=1	92 kDa	0.36	0.08	0.9672	1.0339	1.0659	1.0463	12.81	12.91	12.95	12.92
1506	MRP5_MOUSE	Multidrug resistance-associated protein 5 OS=Mus musculus OX=10090 GN=Abcc5 PE=1 SV=2	161 kDa	0.14	-0.11	1.0026	0.9974	0.9752	0.8746	13.29	13.28	13.25	13.09
1507	NAA35_MOUSE	N-alpha-acetyltransferase 35, NatC auxiliary subunit OS=Mus musculus OX=10090 GN=Naa35 PE=1 SV=1	83 kDa	0.66	-0.06	0.9228	1.0837	0.9046	1.019	13.05	13.29	13.02	13.2
1508	NAA50_MOUSE	N-alpha-acetyltransferase 50 OS=Mus musculus OX=10090 GN=Naa50 PE=1 SV=1	19 kDa	0.13	-0.13	1.005	0.9951	0.9902	0.8442	13.38	13.37	13.36	13.13
1509	NDUAA_MOUSE	NADH dehydrogenase [ubiquinone] 1 alpha subcomplex subunit 10, mitochondrial OS=Mus musculus OX=10090 GN=Ndufa10 PE=1 SV=1	41 kDa	0.015	0.24	0.9352	1.0693	1.2403	1.1183	12.92	13.11	13.32	13.17
1510	NEDD8_MOUSE	NEDD8 OS=Mus musculus OX=10090 GN=Nedd8 PE=1 SV=2	9 kDa	0.018	0.17	0.9268	1.0789	1.0932	1.1504	13.24	13.46	13.48	13.55
1511	NEK9_MOUSE	Serine/threonine-protein kinase Nek9 OS=Mus musculus OX=10090 GN=Nek9 PE=1 SV=2	107 kDa	0.44	-0.06	1.0968	0.9118	0.9062	1.0124	12.45	12.18	12.17	12.33
1512	NFKB1_MOUSE	Nuclear factor NF-kappa-B p105 subunit OS=Mus musculus OX=10090 GN=Nfkb1 PE=1 SV=2	106 kDa	0.66	-0.04	0.9536	1.0487	0.9735	0.9715	13.03	13.17	13.06	13.06
1513	NU160_MOUSE	Nuclear pore complex protein Nup160 OS=Mus musculus OX=10090 GN=Nup160 PE=1 SV=2	158 kDa	0.025	0.23	0.9745	1.0262	1.1829	1.1699	12.84	12.92	13.12	13.1
1514	PDIA5_MOUSE	Protein disulfide-isomerase A5 OS=Mus musculus OX=10090 GN=Pdia5 PE=1 SV=1	59 kDa	0.42	0.08	0.9962	1.0038	1.0668	1.0505	13.19	13.2	13.29	13.26
1515	PDK3_MOUSE	[Pyruvate dehydrogenase (acetyl-transferring)] kinase isozyme 3, mitochondrial OS=Mus musculus OX=10090 GN=Pdk3 PE=1 SV=1	48 kDa	0.00093	0.25	0.9968	1.0032	1.2014	1.1767	13.13	13.14	13.4	13.37
1516	PIR_MOUSE	Pirin OS=Mus musculus OX=10090 GN=Pir PE=1 SV=1	32 kDa	0.05	-0.32	1.0294	0.9715	0.722	0.8933	12.99	12.91	12.48	12.79
1517	PROF2_MOUSE	Profilin-2 OS=Mus musculus OX=10090 GN=Pfn2 PE=1 SV=3	15 kDa	0.06	-0.16	1.0034	0.9966	0.9284	0.8607	14.5	14.49	14.38	14.27
1518	PSDE_MOUSE	26S proteasome non-ATPase regulatory subunit 14 OS=Mus musculus OX=10090 GN=Psmd14 PE=1 SV=2	35 kDa	0.88	-0.02	0.9254	1.0806	0.9167	1.0589	13.92	14.14	13.9	14.11
1519	Q3TFU3_MOUSE	Uncharacterized protein OS=Mus musculus OX=10090 GN=Maged2 PE=2 SV=1	65 kDa	0.0044	0.42	0.903	1.1074	1.3075	1.3642	12.45	12.75	12.99	13.05
1520	Q3TGZ3_MOUSE	Isocitrate dehydrogenase [NAD] subunit, mitochondrial OS=Mus musculus OX=10090 GN=Idh3g PE=1 SV=1	43 kDa	0.31	-0.06	1.0191	0.9812	0.991	0.9277	13.76	13.71	13.72	13.63
1521	Q3THX4_MOUSE	Uncharacterized protein OS=Mus musculus OX=10090 GN=Vps45 PE=2 SV=1	65 kDa	0.005	0.17	1.0618	0.9418	1.0985	1.1459	13.33	13.16	13.38	13.44
1522	Q3TIQ2_MOUSE	Uncharacterized protein OS=Mus musculus OX=10090 GN=Rpl12 PE=2 SV=1	18 kDa	0.81	0.03	0.8326	1.201	0.9662	1.0824	12.44	12.96	12.65	12.81
1523	Q3TN35_MOUSE	Small glutamine-rich tetratricopeptide repeat (TPR)-containing, alpha, isoform CRA_b OS=Mus musculus OX=10090 GN=Sgta PE=2 SV=1	34 kDa	0.51	-0.13	0.9561	1.0459	1.037	0.8097	12.3	12.42	12.41	12.06
1524	Q3TVK3_MOUSE	Aspartyl aminopeptidase OS=Mus musculus OX=10090 GN=Dnpep PE=1 SV=1	52 kDa	0.6	0.03	1.0242	0.9763	1.0521	0.9974	13.39	13.32	13.43	13.35
1525	Q3TY03_MOUSE	Uncharacterized protein OS=Mus musculus OX=10090 GN=Zpr1 PE=2 SV=1	51 kDa	0.17	0.09	0.9687	1.0323	1.0254	1.1037	13.09	13.19	13.18	13.28
1526	Q3U1I6_MOUSE	Uncharacterized protein OS=Mus musculus OX=10090 GN=Mkl1 PE=2 SV=1	102 kDa	0.00045	-0.2	1.0322	0.9688	0.8896	0.8487	13.14	13.04	12.92	12.85
1527	Q3UQL2_MOUSE	Uncharacterized protein OS=Mus musculus OX=10090 GN=Cops3 PE=1 SV=1	48 kDa	0.27	0.09	0.9521	1.0503	1.0582	1.071	13.07	13.21	13.22	13.24
1528	Q3UYC1_MOUSE	Diphosphomevalonate decarboxylase OS=Mus musculus OX=10090 GN=Mvd PE=1 SV=1	44 kDa	0.19	0.1	0.9987	1.0013	1.0672	1.0776	13.27	13.27	13.36	13.38
1529	Q5I0U7_MOUSE	Tubulin-specific chaperone A OS=Mus musculus OX=10090 GN=Tbca PE=1 SV=1	13 kDa	0.003	-0.24	1.0078	0.9923	0.8122	0.8816	15.22	15.2	14.91	15.03
1530	Q5M9K3_MOUSE	MCG23116, isoform CRA_a OS=Mus musculus OX=10090 GN=Uba52 PE=2 SV=1	15 kDa	0.004	-0.72	1.2752	0.7842	0.6486	0.5659	14.49	13.79	13.51	13.32
1531	Q5SUW3_MOUSE	Growth factor receptor-bound protein 10 OS=Mus musculus OX=10090 GN=Grb10 PE=1 SV=1	62 kDa	0.066	0.09	1.0177	0.9826	1.0808	1.0547	12.77	12.72	12.86	12.82
1532	Q6RI64_MOUSE	Proteasome subunit beta type OS=Mus musculus OX=10090 GN=Psmb1 PE=1 SV=1	26 kDa	0.003	0.29	0.8891	1.1247	1.238	1.2036	12.26	12.6	12.74	12.7
1533	Q6VEU5_MOUSE	H+ transporting F1 ATP synthase epsilon subunit OS=Mus musculus OX=10090 GN=Atp5e PE=2 SV=1	6 kDa	0.002	-0.84	1.1272	0.8871	0.6376	0.491	15.37	15.03	14.55	14.17
1534	Q8BH30_MOUSE	Importin subunit alpha OS=Mus musculus OX=10090 GN=Kpna6 PE=1 SV=1	60 kDa	0.85	-0.02	1.0212	0.9793	0.9212	1.0607	13.87	13.81	13.73	13.93
1535	Q8K239_MOUSE	Tsfm protein (Fragment) OS=Mus musculus OX=10090 GN=Tsfm PE=2 SV=1	35 kDa	0.001	0.51	1.0484	0.9538	1.4242	1.4231	11.32	11.18	11.76	11.76
1536	Q9CSC2_MOUSE	Uncharacterized protein (Fragment) OS=Mus musculus OX=10090 GN=Snx3 PE=2 SV=1	15 kDa	0.0053	-0.36	1.0816	0.9245	0.7608	0.8014	15.03	14.81	14.53	14.6
1537	Q9D323_MOUSE	Signal transducer and activator of transcription OS=Mus musculus OX=10090 GN=Stat1 PE=2 SV=1	87 kDa	0.14	0.21	1.0336	0.9675	1.1354	1.181	12.68	12.59	12.82	12.88
1538	RS11_MOUSE	40S ribosomal protein S11 OS=Mus musculus OX=10090 GN=Rps11 PE=1 SV=3	18 kDa	0.001	-0.51	1.1009	0.9084	0.652	0.7527	14.97	14.69	14.21	14.42
1539	RT31_MOUSE	28S ribosomal protein S31, mitochondrial OS=Mus musculus OX=10090 GN=Mrps31 PE=1 SV=1	44 kDa	0.13	0.14	0.9961	1.0039	1.0829	1.1219	12.53	12.54	12.65	12.7
1540	SAE1_MOUSE	SUMO-activating enzyme subunit 1 OS=Mus musculus OX=10090 GN=Sae1 PE=1 SV=1	39 kDa	0.009	-0.2	1.0382	0.9632	0.9013	0.8368	14.5	14.4	14.3	14.19
1541	SMRCD_MOUSE	SWI/SNF-related matrix-associated actin-dependent regulator of chromatin subfamily A containing DEAD/H box 1 OS=Mus musculus OX=10090 GN=Smarcad1 PE=1 SV=2	116 kDa	0.24	-0.18	1.1113	0.8999	0.8694	0.9014	13.05	12.75	12.7	12.75
1542	SNUT2_MOUSE	U4/U6.U5 tri-snRNP-associated protein 2 OS=Mus musculus OX=10090 GN=Usp39 PE=1 SV=2	65 kDa	0.93	0.01	0.957	1.0449	0.9525	1.0594	13.36	13.49	13.36	13.51
1543	SORCN_MOUSE	Sorcin OS=Mus musculus OX=10090 GN=Sri PE=1 SV=1	22 kDa	0.067	-0.15	0.9975	1.0025	0.9025	0.9018	13.22	13.23	13.07	13.07
1544	SRRM1_MOUSE	Serine/arginine repetitive matrix protein 1 OS=Mus musculus OX=10090 GN=Srrm1 PE=1 SV=2	107 kDa	0.001	0.29	1.0579	0.9453	1.2913	1.1523	14.76	14.6	15.05	14.88
1545	STRN_MOUSE	Striatin OS=Mus musculus OX=10090 GN=Strn PE=1 SV=2	86 kDa	0.96	0	0.8414	1.1884	0.8967	1.1112	12.24	12.74	12.33	12.64
1546	STXB3_MOUSE	Syntaxin-binding protein 3 OS=Mus musculus OX=10090 GN=Stxbp3 PE=1 SV=1	68 kDa	0.12	-0.19	1.0083	0.9917	0.8677	0.8873	13.47	13.45	13.25	13.29
1547	SUN2_MOUSE	SUN domain-containing protein 2 OS=Mus musculus OX=10090 GN=Sun2 PE=1 SV=3	82 kDa	< 0.0001	-0.57	0.9793	1.0211	0.6622	0.6887	13.54	13.6	12.97	13.03
1548	SUOX_MOUSE	Sulfite oxidase, mitochondrial OS=Mus musculus OX=10090 GN=Suox PE=1 SV=2	61 kDa	0.34	0.11	0.9807	1.0197	1.0687	1.0893	12.56	12.62	12.69	12.72
1549	SWP70_MOUSE	Switch-associated protein 70 OS=Mus musculus OX=10090 GN=Swap70 PE=1 SV=2	69 kDa	0.0038	0.15	0.9535	1.0487	1.105	1.1095	13.23	13.36	13.44	13.44
1550	SYEM_MOUSE	Probable glutamate--tRNA ligase, mitochondrial OS=Mus musculus OX=10090 GN=Ears2 PE=1 SV=1	58 kDa	0.052	0.13	1.004	0.996	1.1366	1.0493	12.54	12.53	12.72	12.6
1551	SYTC2_MOUSE	Probable threonine--tRNA ligase 2, cytoplasmic OS=Mus musculus OX=10090 GN=Tarsl2 PE=1 SV=1	91 kDa	0.46	0.05	1.0039	0.9962	0.9529	1.1194	13.25	13.24	13.18	13.41
1552	TBC8B_MOUSE	TBC1 domain family member 8B OS=Mus musculus OX=10090 GN=Tbc1d8b PE=1 SV=1	128 kDa	0.028	0.23	0.9552	1.0469	1.2109	1.1401	12.88	13.02	13.23	13.14
1553	TCF25_MOUSE	Transcription factor 25 OS=Mus musculus OX=10090 GN=Tcf25 PE=1 SV=2	77 kDa	0.67	-0.05	1.003	0.997	0.9899	0.9368	13.62	13.61	13.6	13.52
1554	TEX10_MOUSE	Testis-expressed protein 10 OS=Mus musculus OX=10090 GN=Tex10 PE=1 SV=1	105 kDa	< 0.0001	0.34	0.9862	1.014	1.2301	1.2979	12.75	12.79	13.07	13.14
1555	THADA_MOUSE	Thyroid adenoma-associated protein homolog OS=Mus musculus OX=10090 GN=Thada PE=1 SV=1	217 kDa	0.67	-0.08	0.9544	1.0478	0.8125	1.1038	12.85	12.99	12.62	13.06
1556	THOC2_MOUSE	THO complex subunit 2 OS=Mus musculus OX=10090 GN=Thoc2 PE=1 SV=1	183 kDa	0.069	0.39	0.9053	1.1046	1.2763	1.3393	12.6	12.89	13.1	13.17
1557	TM131_MOUSE	Transmembrane protein 131 OS=Mus musculus OX=10090 GN=Tmem131 PE=2 SV=2	205 kDa	0.65	-0.04	1.0191	0.9813	1.0142	0.9367	12.92	12.87	12.92	12.8
1558	TOM34_MOUSE	Mitochondrial import receptor subunit TOM34 OS=Mus musculus OX=10090 GN=Tomm34 PE=1 SV=1	34 kDa	< 0.0001	-0.3	1.0363	0.965	0.7953	0.831	13.68	13.58	13.3	13.37
1559	TPM4_MOUSE	Tropomyosin alpha-4 chain OS=Mus musculus OX=10090 GN=Tpm4 PE=1 SV=3	28 kDa	0.053	0.17	0.9395	1.0644	1.1312	1.1257	13.54	13.72	13.81	13.8
1560	TRNT1_MOUSE	CCA tRNA nucleotidyltransferase 1, mitochondrial OS=Mus musculus OX=10090 GN=Trnt1 PE=1 SV=1	50 kDa	< 0.0001	0.42	0.9743	1.0264	1.308	1.3675	13.3	13.38	13.73	13.79
1561	UBE2Z_MOUSE	Ubiquitin-conjugating enzyme E2 Z OS=Mus musculus OX=10090 GN=Ube2z PE=1 SV=2	38 kDa	0.28	-0.11	1.0244	0.9762	0.9487	0.9081	13.03	12.97	12.92	12.86
1562	UBN2_MOUSE	Ubinuclein-2 OS=Mus musculus OX=10090 GN=Ubn2 PE=1 SV=2	142 kDa	0.16	0.11	1.0796	0.9262	1.126	1.0411	12.93	12.71	12.99	12.88
1563	UCHL5_MOUSE	Ubiquitin carboxyl-terminal hydrolase isozyme L5 OS=Mus musculus OX=10090 GN=Uchl5 PE=1 SV=2	38 kDa	0.13	0.11	0.9846	1.0157	1.1481	1.0098	12.93	12.98	13.15	12.97
1564	WASC5_MOUSE	WASH complex subunit 5 OS=Mus musculus OX=10090 GN=Washc5 PE=1 SV=2	134 kDa	0.014	0.19	1.0584	0.9448	1.1069	1.1706	12.47	12.31	12.53	12.62
1565	WDR3_MOUSE	WD repeat-containing protein 3 OS=Mus musculus OX=10090 GN=Wdr3 PE=1 SV=1	106 kDa	0.91	0.01	0.9924	1.0076	0.995	1.0257	13.96	13.98	13.96	14.01
1566	WWC2_MOUSE	Protein WWC2 OS=Mus musculus OX=10090 GN=Wwc2 PE=1 SV=1	133 kDa	< 0.0001	-0.22	1.0281	0.9727	0.8767	0.8431	12.98	12.9	12.75	12.7
1567	YTDC1_MOUSE	YTH domain-containing protein 1 OS=Mus musculus OX=10090 GN=Ythdc1 PE=1 SV=2	86 kDa	0.038	0.4	0.8468	1.1809	1.3931	1.2536	12.34	12.82	13.06	12.91
1568	ZMYM4_MOUSE	Zinc finger MYM-type protein 4 OS=Mus musculus OX=10090 GN=Zmym4 PE=1 SV=1	172 kDa	0.29	-0.07	1.0088	0.9912	0.9708	0.9373	13.22	13.19	13.16	13.11
1569	AIM2_MOUSE	Interferon-inducible protein AIM2 OS=Mus musculus OX=10090 GN=Aim2 PE=1 SV=2	40 kDa	0.31	0.1	1.069	0.9355	1.0379	1.1118	11.68	11.49	11.64	11.74
1570	LRRK2_MOUSE	Leucine-rich repeat serine/threonine-protein kinase 2 OS=Mus musculus OX=10090 GN=Lrrk2 PE=1 SV=2	285 kDa	0.33	0.2	0.9808	1.0196	1.0679	1.2399	12.96	13.01	13.08	13.3
1571	MIF_MOUSE	Macrophage migration inhibitory factor OS=Mus musculus OX=10090 GN=Mif PE=1 SV=2	13 kDa	0.26	-0.53	1.0922	0.9156	0.6843	0.7027	15.43	15.18	14.76	14.8
1572	F6YU21_MOUSE	TOG array regulator of axonemal microtubules protein 2 (Fragment) OS=Mus musculus OX=10090 GN=Togaram2 PE=4 SV=1	111 kDa	0.88	0.04	1.0566	0.9464	0.98	1.0832	12.95	12.79	12.84	12.99
1573	A0A0A0MQC2_MOUSE	Pleckstrin homology domain-containing family G member 5 OS=Mus musculus OX=10090 GN=Plekhg5 PE=1 SV=1	116 kDa	0.001	-0.37	1.0457	0.9563	0.7897	0.757	12.93	12.8	12.52	12.46
1574	A0A0A0MQE5_MOUSE	Calmodulin-regulated spectrin-associated protein 1 OS=Mus musculus OX=10090 GN=Camsap1 PE=1 SV=1	176 kDa	0.96	0	0.9899	1.0102	0.9534	1.0446	12.93	12.96	12.88	13.01
1575	A0A0A0MQN9_MOUSE	Tetratricopeptide repeat protein 28 OS=Mus musculus OX=10090 GN=Ttc28 PE=1 SV=1	271 kDa	0.008	-0.39	1.0752	0.9301	0.6913	0.8449	12.79	12.58	12.16	12.44
1576	A0A1B0GT81_MOUSE	Apoptosis regulator BAX OS=Mus musculus OX=10090 GN=Bax PE=1 SV=1	19 kDa	0.27	-0.07	1.0257	0.975	0.9241	0.9844	11.8	11.72	11.65	11.74
1577	A0A1S6GWK0_MOUSE	Uncharacterized protein OS=Mus musculus OX=10090 GN=Stt3a PE=2 SV=1	86 kDa	0.073	0.15	0.9739	1.0268	1.1875	1.0406	13.16	13.24	13.45	13.26
1578	A0A2I3BPX3_MOUSE	Anoctamin OS=Mus musculus OX=10090 GN=Ano6 PE=1 SV=1	108 kDa	0.17	-0.11	1.0119	0.9883	0.8986	0.9497	13.43	13.39	13.26	13.34
1579	A0EQY3_MOUSE	Jacobsen syndrome region 2 protein OS=Mus musculus OX=10090 GN=Ncapd3 PE=2 SV=1	169 kDa	0.34	-0.13	1.136	0.8803	0.9194	0.9061	13.39	13.02	13.08	13.06
1580	A1L366_MOUSE	RAD21 homolog (S. pombe) OS=Mus musculus OX=10090 GN=Rad21 PE=2 SV=1	72 kDa	0.64	0.03	1.0984	0.9104	0.9818	1.0672	12.78	12.51	12.62	12.74
1581	A2A4A6_MOUSE	Phosphoinositide phospholipase C OS=Mus musculus OX=10090 GN=Plcg1 PE=1 SV=1	149 kDa	0.11	-0.11	1.0087	0.9914	0.8761	0.9795	13.51	13.48	13.3	13.46
1582	A2ACM0_MOUSE	Regulatory-associated protein of mTOR OS=Mus musculus OX=10090 GN=Rptor PE=1 SV=1	149 kDa	0.43	0.05	1.0135	0.9867	0.9796	1.0955	12.31	12.27	12.26	12.42
1583	A3KMJ8_MOUSE	Vbp1 protein (Fragment) OS=Mus musculus OX=10090 GN=Vbp1 PE=2 SV=1	22 kDa	0.74	-0.02	1.0397	0.9618	0.9972	0.972	13.75	13.64	13.69	13.65
1584	A6H6E1_MOUSE	Espl1 protein OS=Mus musculus OX=10090 GN=Espl1 PE=2 SV=1	233 kDa	0.0026	-0.3	0.9839	1.0164	0.8409	0.7836	12.26	12.31	12.03	11.93
1585	A9C491_MOUSE	Cullin 7 OS=Mus musculus OX=10090 GN=Cul7 PE=2 SV=1	192 kDa	0.1	0.14	1.0317	0.9693	1.0963	1.1058	13.26	13.17	13.35	13.36
1586	AAK1_MOUSE	AP2-associated protein kinase 1 OS=Mus musculus OX=10090 GN=Aak1 PE=1 SV=2	103 kDa	< 0.0001	-0.33	1.0828	0.9235	0.8064	0.7835	12.19	11.96	11.76	11.72
1587	ACSF3_MOUSE	Acyl-CoA synthetase family member 3, mitochondrial OS=Mus musculus OX=10090 GN=Acsf3 PE=1 SV=2	65 kDa	0.033	0.15	1.0478	0.9544	1.1231	1.0984	12.91	12.78	13.01	12.98
1588	ACSL3_MOUSE	Long-chain-fatty-acid--CoA ligase 3 OS=Mus musculus OX=10090 GN=Acsl3 PE=1 SV=2	80 kDa	0.012	0.28	0.9112	1.0974	1.1854	1.2521	12.89	13.16	13.27	13.35
1589	AHSA2_MOUSE	Activator of 90 kDa heat shock protein ATPase homolog 2 OS=Mus musculus OX=10090 GN=Ahsa2 PE=1 SV=2	38 kDa	< 0.0001	0.37	0.9568	1.0451	1.3518	1.2279	12.95	13.08	13.45	13.31
1590	AL4A1_MOUSE	Delta-1-pyrroline-5-carboxylate dehydrogenase, mitochondrial OS=Mus musculus OX=10090 GN=Aldh4a1 PE=1 SV=3	62 kDa	0.27	-0.07	0.9992	1.0008	0.9583	0.9408	13.84	13.84	13.78	13.75
1591	ATLA3_MOUSE	Atlastin-3 OS=Mus musculus OX=10090 GN=Atl3 PE=1 SV=1	61 kDa	< 0.0001	0.4	1	1	1.3637	1.2783	13.71	13.71	14.16	14.06
1592	ATM_MOUSE	Serine-protein kinase ATM OS=Mus musculus OX=10090 GN=Atm PE=1 SV=2	349 kDa	0.061	0.28	0.9379	1.0662	1.1797	1.2553	11.75	11.94	12.08	12.17
1593	B1AQY2_MOUSE	Rho GTPase-activating protein 23 OS=Mus musculus OX=10090 GN=Arhgap23 PE=1 SV=1	162 kDa	0.004	-0.32	0.9877	1.0125	0.7805	0.8232	12.52	12.55	12.18	12.25
1594	B1AYU7_MOUSE	Pre-mRNA-splicing factor CWC22 homolog OS=Mus musculus OX=10090 GN=Cwc22 PE=1 SV=1	104 kDa	0.5	0.06	0.9767	1.0239	1.0531	1.0387	13.33	13.4	13.44	13.42
1595	B2RXR2_MOUSE	Phosphatidylinositol 3 kinase, regulatory subunit, polypeptide 4, p150 OS=Mus musculus OX=10090 GN=Pik3r4 PE=2 SV=1	153 kDa	0.93	0.03	0.9756	1.025	1.0585	0.9823	12.26	12.33	12.38	12.27
1596	C7G3P2_MOUSE	MKIAA0536 protein (Fragment) OS=Mus musculus OX=10090 GN=Prpf4b PE=2 SV=1	117 kDa	0.08	0.23	0.9668	1.0343	1.1837	1.1638	13.05	13.14	13.34	13.32
1597	CAHD1_MOUSE	VWFA and cache domain-containing protein 1 OS=Mus musculus OX=10090 GN=Cachd1 PE=2 SV=1	144 kDa	0.77	0.02	1.0581	0.9451	0.9633	1.0682	13.13	12.97	13	13.15
1598	CAVN3_MOUSE	Caveolae-associated protein 3 OS=Mus musculus OX=10090 GN=Cavin3 PE=1 SV=1	28 kDa	0.74	-0.02	0.982	1.0183	1.0409	0.9302	13.49	13.54	13.57	13.41
1599	CHM2B_MOUSE	Charged multivesicular body protein 2b OS=Mus musculus OX=10090 GN=Chmp2b PE=1 SV=1	24 kDa	< 0.0001	-0.38	1.056	0.947	0.7779	0.7634	13.42	13.26	12.97	12.95
1600	CKP2L_MOUSE	Cytoskeleton-associated protein 2-like OS=Mus musculus OX=10090 GN=Ckap2l PE=1 SV=1	83 kDa	0.11	-0.18	1.0496	0.9527	0.7998	0.9696	12.77	12.63	12.38	12.66
1601	COX41_MOUSE	Cytochrome c oxidase subunit 4 isoform 1, mitochondrial OS=Mus musculus OX=10090 GN=Cox4i1 PE=1 SV=2	20 kDa	0.06	0.14	0.9521	1.0503	1.1365	1.0698	14.07	14.21	14.32	14.23
1602	CSTFT_MOUSE	Cleavage stimulation factor subunit 2 tau variant OS=Mus musculus OX=10090 GN=Cstf2t PE=1 SV=2	66 kDa	0.74	0	0.9578	1.044	0.9963	1.01	12.5	12.62	12.55	12.57
1603	D3YUW8_MOUSE	Pogo transposable element with ZNF domain OS=Mus musculus OX=10090 GN=Pogz PE=1 SV=1	145 kDa	1	-0.01	1.0134	0.9867	1.009	0.9818	13.17	13.13	13.16	13.12
1604	D3Z5I9_MOUSE	RNA-binding protein 33 OS=Mus musculus OX=10090 GN=Rbm33 PE=1 SV=1	133 kDa	0.00076	-0.26	1.0296	0.9712	0.8566	0.8097	12.96	12.87	12.69	12.61
1605	D3Z7E6_MOUSE	Platelet-activating factor acetylhydrolase IB subunit gamma OS=Mus musculus OX=10090 GN=Pafah1b3 PE=1 SV=1	20 kDa	0.004	-0.25	1.0314	0.9696	0.8032	0.8826	14.31	14.22	13.95	14.09
1606	D3Z7M5_MOUSE	Nucleolar protein 16 OS=Mus musculus OX=10090 GN=Nop16 PE=1 SV=1	22 kDa	0.26	0.23	0.8779	1.1391	1.1388	1.2055	12.6	12.98	12.98	13.06
1607	DHB12_MOUSE	Very-long-chain 3-oxoacyl-CoA reductase OS=Mus musculus OX=10090 GN=Hsd17b12 PE=1 SV=1	35 kDa	0.005	0.25	0.9734	1.0273	1.1254	1.25	12.92	13	13.13	13.28
1608	DP13A_MOUSE	DCC-interacting protein 13-alpha OS=Mus musculus OX=10090 GN=Appl1 PE=1 SV=1	79 kDa	0.068	0.19	0.9658	1.0354	1.1141	1.1635	12.15	12.25	12.36	12.42
1609	E2AK2_MOUSE	Interferon-induced, double-stranded RNA-activated protein kinase OS=Mus musculus OX=10090 GN=Eif2ak2 PE=1 SV=2	58 kDa	0.42	0.04	1.0349	0.9663	1.0288	1.0211	13.28	13.18	13.27	13.26
1610	E3WH30_MOUSE	DNA repair protein Sfr1 OS=Mus musculus OX=10090 GN=Sfr1 PE=2 SV=1	34 kDa	0.16	0.2	0.9162	1.0915	1.1358	1.1685	13.15	13.4	13.46	13.5
1611	E9PV41_MOUSE	Protein diaphanous homolog 1 OS=Mus musculus OX=10090 GN=Diaph1 PE=1 SV=1	140 kDa	0.6	0.05	0.9423	1.0612	0.9912	1.0757	13.38	13.55	13.45	13.57
1612	E9PXY8_MOUSE	Ubiquitin carboxyl-terminal hydrolase 7 OS=Mus musculus OX=10090 GN=Usp7 PE=1 SV=1	133 kDa	0.026	-0.16	1.001	0.999	0.9019	0.8828	14.07	14.07	13.92	13.89
1613	E9PYK3_MOUSE	Poly [ADP-ribose] polymerase OS=Mus musculus OX=10090 GN=Parp4 PE=1 SV=1	216 kDa	0.78	0.04	0.9112	1.0974	0.9938	1.0651	11.79	12.06	11.92	12.02
1614	E9Q624_MOUSE	Zinc finger protein 644 OS=Mus musculus OX=10090 GN=Zfp644 PE=1 SV=1	145 kDa	0.056	-0.18	1.0048	0.9953	0.8484	0.9194	12.72	12.71	12.48	12.59
1615	EF1B_MOUSE	Elongation factor 1-beta OS=Mus musculus OX=10090 GN=Eef1b PE=1 SV=5	25 kDa	0.001	-0.25	1.0254	0.9753	0.839	0.8399	15.87	15.79	15.58	15.58
1616	ERLN2_MOUSE	Erlin-2 OS=Mus musculus OX=10090 GN=Erlin2 PE=1 SV=1	38 kDa	< 0.0001	0.45	1.0339	0.9672	1.4302	1.3042	13.87	13.78	14.34	14.21
1617	ERP44_MOUSE	Endoplasmic reticulum resident protein 44 OS=Mus musculus OX=10090 GN=Erp44 PE=1 SV=1	47 kDa	0.002	0.22	0.9919	1.0081	1.1335	1.1913	12.81	12.83	13	13.07
1618	ESYT1_MOUSE	Extended synaptotagmin-1 OS=Mus musculus OX=10090 GN=Esyt1 PE=1 SV=2	122 kDa	0.015	0.21	1.0211	0.9793	1.1632	1.1482	13.52	13.46	13.71	13.69
1619	ESYT2_MOUSE	Extended synaptotagmin-2 OS=Mus musculus OX=10090 GN=Esyt2 PE=1 SV=1	94 kDa	< 0.0001	0.35	1.0006	0.9994	1.248	1.3095	13.28	13.28	13.6	13.67
1620	ETFD_MOUSE	Electron transfer flavoprotein-ubiquinone oxidoreductase, mitochondrial OS=Mus musculus OX=10090 GN=Etfdh PE=1 SV=1	68 kDa	0.001	0.18	1.0271	0.9736	1.1428	1.1283	13.16	13.09	13.32	13.3
1621	EXOC8_MOUSE	Exocyst complex component 8 OS=Mus musculus OX=10090 GN=Exoc8 PE=1 SV=1	81 kDa	< 0.0001	-0.38	1.0745	0.9307	0.7415	0.7994	13.7	13.49	13.17	13.28
1622	F6RDI8_MOUSE	Serine/arginine-rich-splicing factor 11 (Fragment) OS=Mus musculus OX=10090 GN=Srsf11 PE=1 SV=1	56 kDa	< 0.0001	0.34	0.988	1.0121	1.3034	1.2281	13.4	13.43	13.8	13.71
1623	F8WIY7_MOUSE	StAR-related lipid transfer protein 13 OS=Mus musculus OX=10090 GN=Stard13 PE=1 SV=1	127 kDa	0.17	-0.11	1.0329	0.9682	0.8934	0.9588	12.6	12.51	12.39	12.5
1624	FA5_MOUSE	Coagulation factor V OS=Mus musculus OX=10090 GN=F5 PE=1 SV=1	247 kDa	0.23	-0.12	0.9977	1.0023	0.935	0.9008	12.36	12.37	12.27	12.21
1625	G3X8R0_MOUSE	Receptor expression-enhancing protein OS=Mus musculus OX=10090 GN=Reep5 PE=1 SV=1	21 kDa	0.017	0.29	0.941	1.0627	1.2284	1.2235	13.73	13.91	14.12	14.11
1626	HECD3_MOUSE	E3 ubiquitin-protein ligase HECTD3 OS=Mus musculus OX=10090 GN=Hectd3 PE=1 SV=2	97 kDa	0.013	-0.16	1.0443	0.9576	0.8902	0.8959	12.73	12.6	12.5	12.5
1627	HGH1_MOUSE	Protein HGH1 homolog OS=Mus musculus OX=10090 GN=Hgh1 PE=1 SV=1	43 kDa	0.006	-0.21	1.0125	0.9877	0.8348	0.8985	13.31	13.27	13.03	13.14
1628	HMGA1_MOUSE	High mobility group protein HMG-I/HMG-Y OS=Mus musculus OX=10090 GN=Hmga1 PE=1 SV=4	12 kDa	0.98	0.04	0.9059	1.1039	1.2264	0.8597	13.77	14.05	14.21	13.69
1629	HNRPU_MOUSE	Heterogeneous nuclear ribonucleoprotein U OS=Mus musculus OX=10090 GN=Hnrnpu PE=1 SV=1	88 kDa	0.89	-0.09	1.2318	0.8118	0.8204	1.0783	11.71	11.11	11.12	11.52
1630	ILKAP_MOUSE	Integrin-linked kinase-associated serine/threonine phosphatase 2C OS=Mus musculus OX=10090 GN=Ilkap PE=1 SV=1	43 kDa	0.00055	-0.3	1.0717	0.9331	0.7695	0.8597	13.22	13.02	12.74	12.9
1631	IRS2_MOUSE	Insulin receptor substrate 2 OS=Mus musculus OX=10090 GN=Irs2 PE=1 SV=2	137 kDa	0.021	-0.16	1.0043	0.9957	0.8543	0.9339	12.9	12.88	12.66	12.79
1632	JADE1_MOUSE	Protein Jade-1 OS=Mus musculus OX=10090 GN=Jade1 PE=1 SV=2	94 kDa	0.79	0.01	1.0242	0.9764	1.0329	0.9765	12.29	12.22	12.3	12.22
1633	LAS1L_MOUSE	Ribosomal biogenesis protein LAS1L OS=Mus musculus OX=10090 GN=Las1l PE=1 SV=1	89 kDa	0.31	-0.08	1.0106	0.9895	0.9309	0.9578	13.29	13.26	13.17	13.22
1634	LATS1_MOUSE	Serine/threonine-protein kinase LATS1 OS=Mus musculus OX=10090 GN=Lats1 PE=1 SV=3	126 kDa	0.16	0.09	0.9662	1.035	1.0142	1.1232	12.11	12.21	12.18	12.33
1635	LUC7L_MOUSE	Putative RNA-binding protein Luc7-like 1 OS=Mus musculus OX=10090 GN=Luc7l PE=1 SV=2	44 kDa	0.001	0.46	0.964	1.0373	1.4365	1.3263	12.02	12.12	12.59	12.48
1636	MCES_MOUSE	mRNA cap guanine-N7 methyltransferase OS=Mus musculus OX=10090 GN=Rnmt PE=1 SV=1	53 kDa	0.082	0.11	0.9623	1.0392	1.0886	1.073	12.37	12.48	12.55	12.53
1637	MD1L1_MOUSE	Mitotic spindle assembly checkpoint protein MAD1 OS=Mus musculus OX=10090 GN=Mad1l1 PE=1 SV=1	84 kDa	0.092	-0.1	1.0631	0.9406	0.9521	0.9195	13.2	13.02	13.04	12.99
1638	MFA1B_MOUSE	Microfibrillar-associated protein 1B OS=Mus musculus OX=10090 GN=Mfap1b PE=1 SV=1	52 kDa	0.026	0.26	0.9819	1.0185	1.1781	1.2166	13.66	13.71	13.92	13.97
1639	MK03_MOUSE	Mitogen-activated protein kinase 3 OS=Mus musculus OX=10090 GN=Mapk3 PE=1 SV=5	43 kDa	0.67	0.02	1.0062	0.9938	0.9985	1.0346	13.01	13	13	13.05
1640	NH2L1_MOUSE	NHP2-like protein 1 OS=Mus musculus OX=10090 GN=Snu13 PE=1 SV=4	14 kDa	0.13	-0.22	1.0401	0.9614	0.8883	0.8356	14.39	14.28	14.16	14.07
1641	NLE1_MOUSE	Notchless protein homolog 1 OS=Mus musculus OX=10090 GN=Nle1 PE=1 SV=4	53 kDa	0.21	-0.15	1.0015	0.9985	0.8884	0.918	13.07	13.06	12.9	12.94
1642	NUP35_MOUSE	Nucleoporin NUP35 OS=Mus musculus OX=10090 GN=Nup35 PE=1 SV=2	35 kDa	0.61	0.05	1.0486	0.9536	1.0342	1.0425	12.53	12.4	12.51	12.53
1643	NUP43_MOUSE	Nucleoporin Nup43 OS=Mus musculus OX=10090 GN=Nup43 PE=1 SV=2	42 kDa	0.81	-0.03	1.0981	0.9107	1.0512	0.9116	12.24	11.97	12.18	11.97
1644	OSBP1_MOUSE	Oxysterol-binding protein 1 OS=Mus musculus OX=10090 GN=Osbp PE=1 SV=3	89 kDa	0.78	-0.08	1.0173	0.983	0.9732	0.9213	13.02	12.97	12.96	12.88
1645	PACS1_MOUSE	Phosphofurin acidic cluster sorting protein 1 OS=Mus musculus OX=10090 GN=Pacs1 PE=1 SV=2	105 kDa	0.006	0.22	0.9723	1.0285	1.0971	1.2336	12.75	12.83	12.92	13.09
1646	PCY1A_MOUSE	Choline-phosphate cytidylyltransferase A OS=Mus musculus OX=10090 GN=Pcyt1a PE=1 SV=1	42 kDa	0.035	-0.33	0.9976	1.0024	0.7371	0.8554	12.73	12.73	12.29	12.51
1647	PGES2_MOUSE	Prostaglandin E synthase 2 OS=Mus musculus OX=10090 GN=Ptges2 PE=1 SV=3	43 kDa	0.33	-0.37	0.9814	1.0189	0.7141	0.843	13.41	13.46	12.95	13.19
1648	PRDX3_MOUSE	Thioredoxin-dependent peroxide reductase, mitochondrial OS=Mus musculus OX=10090 GN=Prdx3 PE=1 SV=1	28 kDa	0.88	-0.05	0.9177	1.0897	0.8936	1.0418	12.45	12.7	12.42	12.64
1649	PURB_MOUSE	Transcriptional activator protein Pur-beta OS=Mus musculus OX=10090 GN=Purb PE=1 SV=3	34 kDa	0.51	0.06	0.944	1.0593	1.1334	0.9578	12.83	13	13.1	12.86
1650	Q14AX9_MOUSE	Mannose receptor, C type 2, isoform CRA_b OS=Mus musculus OX=10090 GN=Mrc2 PE=2 SV=1	167 kDa	0.19	-0.1	1.0454	0.9566	0.9772	0.8958	12.18	12.05	12.08	11.95
1651	Q3TJD0_MOUSE	Uncharacterized protein OS=Mus musculus OX=10090 GN=Sec61a1 PE=2 SV=1	52 kDa	0.17	0.32	0.8352	1.1973	1.1685	1.3306	13.81	14.33	14.29	14.48
1652	Q3TL20_MOUSE	Uncharacterized protein OS=Mus musculus OX=10090 GN=Rps2 PE=2 SV=1	31 kDa	0.15	-0.43	1.0148	0.9854	0.651	0.843	13.46	13.42	12.82	13.2
1653	Q3TN07_MOUSE	Vacuolar protein sorting 4b (Yeast) OS=Mus musculus OX=10090 GN=Vps4b PE=1 SV=1	49 kDa	0.49	-0.06	0.9671	1.034	0.9523	0.9623	13.86	13.95	13.83	13.85
1654	Q3U2Z5_MOUSE	Uncharacterized protein OS=Mus musculus OX=10090 GN=Eps8 PE=2 SV=1	94 kDa	0.002	-0.41	0.9748	1.0258	0.7383	0.7673	12.71	12.78	12.31	12.36
1655	Q3U6S1_MOUSE	Uncharacterized protein OS=Mus musculus OX=10090 GN=Vim PE=2 SV=1	54 kDa	0.027	0.39	1.0411	0.9606	1.3576	1.2565	11.88	11.77	12.27	12.15
1656	Q3U9N8_MOUSE	Inosine-5'-monophosphate dehydrogenase OS=Mus musculus OX=10090 GN=Impdh2 PE=2 SV=1	56 kDa	0.9	-0.05	0.901	1.1099	0.9696	0.9562	14.12	14.42	14.23	14.21
1657	Q4FJQ0_MOUSE	MCG130610 OS=Mus musculus OX=10090 GN=Rab7 PE=1 SV=1	23 kDa	0.017	0.74	0.9932	1.0069	1.7569	1.5975	11.99	12.01	12.81	12.68
1658	Q66JR8_MOUSE	Ptms protein OS=Mus musculus OX=10090 GN=Ptms PE=2 SV=1	23 kDa	0.83	0.05	0.9326	1.0722	1.0655	1.0112	12.16	12.36	12.35	12.27
1659	Q7TNL5_MOUSE	Serine/threonine-protein phosphatase 2A 56 kDa regulatory subunit OS=Mus musculus OX=10090 GN=Ppp2r5d PE=2 SV=1	69 kDa	0.0007	0.35	0.9201	1.0869	1.2167	1.3373	12.36	12.6	12.77	12.9
1660	Q8BNH4_MOUSE	Kinesin-like protein OS=Mus musculus OX=10090 GN=Kif3b PE=2 SV=1	85 kDa	0.022	0.2	1.0745	0.9307	1.1072	1.1847	13.05	12.84	13.09	13.19
1661	Q8R3X4_MOUSE	Timm44 protein (Fragment) OS=Mus musculus OX=10090 GN=Timm44 PE=2 SV=1	51 kDa	0.44	0.09	0.9671	1.034	1.0738	1.0558	13.31	13.41	13.46	13.44
1662	RAB14_MOUSE	Ras-related protein Rab-14 OS=Mus musculus OX=10090 GN=Rab14 PE=1 SV=3	24 kDa	0.18	0.12	1.0708	0.9339	1.1563	1.0242	13.06	12.86	13.17	12.99
1663	RBM22_MOUSE	Pre-mRNA-splicing factor RBM22 OS=Mus musculus OX=10090 GN=Rbm22 PE=1 SV=1	47 kDa	0.56	-0.06	1.0188	0.9815	0.9486	0.9737	13.7	13.65	13.6	13.64
1664	RICTR_MOUSE	Rapamycin-insensitive companion of mTOR OS=Mus musculus OX=10090 GN=Rictor PE=1 SV=2	192 kDa	0.003	0.22	0.995	1.0051	1.1433	1.1887	12.27	12.28	12.47	12.52
1665	RIPK1_MOUSE	Receptor-interacting serine/threonine-protein kinase 1 OS=Mus musculus OX=10090 GN=Ripk1 PE=1 SV=1	75 kDa	0.036	-0.15	1.0924	0.9154	0.8681	0.9404	13.08	12.83	12.75	12.87
1666	RM27_MOUSE	39S ribosomal protein L27, mitochondrial OS=Mus musculus OX=10090 GN=Mrpl27 PE=1 SV=1	16 kDa	0.71	-0.03	1.0583	0.9449	0.9883	0.9768	13.74	13.58	13.64	13.62
1667	RM39_MOUSE	39S ribosomal protein L39, mitochondrial OS=Mus musculus OX=10090 GN=Mrpl39 PE=1 SV=4	39 kDa	0.49	-0.05	1.0365	0.9647	0.9119	1.0212	12.59	12.49	12.41	12.57
1668	RT05_MOUSE	28S ribosomal protein S5, mitochondrial OS=Mus musculus OX=10090 GN=Mrps5 PE=1 SV=1	48 kDa	0.019	0.16	1.0168	0.9835	1.1488	1.0865	13.71	13.66	13.88	13.8
1669	SENP3_MOUSE	Sentrin-specific protease 3 OS=Mus musculus OX=10090 GN=Senp3 PE=1 SV=1	64 kDa	0.043	-0.15	1.0044	0.9956	0.9087	0.8973	12.53	12.51	12.38	12.36
1670	SGT1_MOUSE	Protein SGT1 homolog OS=Mus musculus OX=10090 GN=Sugt1 PE=1 SV=3	38 kDa	0.003	0.34	0.9273	1.0784	1.2693	1.2688	11.85	12.07	12.31	12.31
1671	SLU7_MOUSE	Pre-mRNA-splicing factor SLU7 OS=Mus musculus OX=10090 GN=Slu7 PE=1 SV=1	68 kDa	0.66	0.11	0.9621	1.0394	1.0568	1.0995	12.66	12.78	12.8	12.86
1672	SYAP1_MOUSE	Synapse-associated protein 1 OS=Mus musculus OX=10090 GN=Syap1 PE=1 SV=1	41 kDa	0.07	0.2	1.0245	0.9761	1.1918	1.1107	13.32	13.25	13.54	13.44
1673	THUM1_MOUSE	THUMP domain-containing protein 1 OS=Mus musculus OX=10090 GN=Thumpd1 PE=1 SV=1	39 kDa	0.49	0.04	0.9754	1.0252	1.017	1.0364	13.97	14.04	14.03	14.06
1674	TNPO3_MOUSE	Transportin-3 OS=Mus musculus OX=10090 GN=Tnpo3 PE=1 SV=1	104 kDa	0.005	0.32	0.9296	1.0758	1.2023	1.289	12.54	12.75	12.91	13.01
1675	TRM5_MOUSE	tRNA (guanine(37)-N1)-methyltransferase OS=Mus musculus OX=10090 GN=Trmt5 PE=1 SV=1	57 kDa	0.79	-0.05	0.978	1.0225	0.99	0.945	11.76	11.83	11.78	11.71
1676	TTC3_MOUSE	E3 ubiquitin-protein ligase TTC3 OS=Mus musculus OX=10090 GN=Ttc3 PE=1 SV=2	224 kDa	0.67	0.21	1.3991	0.7148	1.4671	0.9126	10.39	9.42	10.46	9.77
1677	UBE3A_MOUSE	Ubiquitin-protein ligase E3A OS=Mus musculus OX=10090 GN=Ube3a PE=1 SV=2	100 kDa	0.11	0.18	0.9675	1.0336	1.1111	1.1506	12.01	12.11	12.21	12.26
1678	UBP15_MOUSE	Ubiquitin carboxyl-terminal hydrolase 15 OS=Mus musculus OX=10090 GN=Usp15 PE=1 SV=1	112 kDa	0.083	0.15	1.0018	0.9982	1.0884	1.1256	12.79	12.78	12.91	12.95
1679	WASF2_MOUSE	Wiskott-Aldrich syndrome protein family member 2 OS=Mus musculus OX=10090 GN=Wasf2 PE=1 SV=1	54 kDa	0.001	-0.45	1.0008	0.9992	0.7331	0.7291	13.84	13.84	13.39	13.38
1680	ZN318_MOUSE	Zinc finger protein 318 OS=Mus musculus OX=10090 GN=Znf318 PE=1 SV=3	246 kDa	0.19	-0.25	0.9952	1.0048	0.8433	0.8396	12.53	12.55	12.29	12.29
1681	2AAB_MOUSE	Serine/threonine-protein phosphatase 2A 65 kDa regulatory subunit A beta isoform OS=Mus musculus OX=10090 GN=Ppp2r1b PE=1 SV=2	66 kDa	0.55	0.06	0.9189	1.0882	1.0008	1.0904	13.31	13.55	13.43	13.56
1682	A0A0G2JFJ6_MOUSE	Integrator complex subunit 3 OS=Mus musculus OX=10090 GN=Ints3 PE=1 SV=1	117 kDa	0.064	-0.29	1.1681	0.8561	0.7976	0.8376	13.13	12.69	12.58	12.65
1683	A0A0G2JFT8_MOUSE	Protein RUFY3 OS=Mus musculus OX=10090 GN=Rufy3 PE=1 SV=1	75 kDa	0.001	0.45	0.8884	1.1257	1.4309	1.3086	12.3	12.65	12.99	12.86
1684	A0A0H2UH19_MOUSE	Histone-lysine N-methyltransferase EHMT1 OS=Mus musculus OX=10090 GN=Ehmt1 PE=1 SV=1	141 kDa	0.51	0.33	0.6873	1.4551	1.3353	1.1759	11.12	12.2	12.08	11.9
1685	A0A0N4SUJ2_MOUSE	Dysferlin OS=Mus musculus OX=10090 GN=Dysf PE=1 SV=1	238 kDa	0.57	-0.05	1.0688	0.9356	0.949	0.9847	13.02	12.83	12.85	12.9
1686	A0A0R4J0T8_MOUSE	ADP-ribosylation factor GTPase-activating protein 3 OS=Mus musculus OX=10090 GN=Arfgap3 PE=1 SV=1	58 kDa	0.24	0.16	0.9751	1.0256	1.1074	1.1238	13.04	13.11	13.22	13.24
1687	A0A1G5SJA5_MOUSE	OTTMUSWSBP00075795 OS=Mus musculus domesticus OX=10092 GN=OTTMUSWSBG00059279 PE=4 SV=1	27 kDa	0.33	0.12	1.062	0.9417	1.0639	1.1089	13.16	12.99	13.17	13.23
1688	A0A1S6GWI5_MOUSE	Uncharacterized protein OS=Mus musculus OX=10090 GN=Rtca PE=2 SV=1	46 kDa	0.56	-0.04	0.9708	1.0301	0.9751	0.9684	13.54	13.62	13.54	13.53
1689	A0A1Y7VLS3_MOUSE	TOG array regulator of axonemal microtubules protein 1 OS=Mus musculus OX=10090 GN=Togaram1 PE=1 SV=1	201 kDa	0.15	0.18	0.9317	1.0733	1.1973	1.0738	12.1	12.31	12.47	12.31
1690	A0A1Z3MI45_MOUSE	Ifi204 OS=Mus musculus domesticus OX=10092 GN=Ifi204 PE=4 SV=1	72 kDa	0.06	-0.86	0.9237	1.0826	0.6726	0.4503	12.26	12.49	11.81	11.23
1691	A0A2I3BQE0_MOUSE	Serine/threonine-protein kinase 3 OS=Mus musculus OX=10090 GN=Stk3 PE=1 SV=1	57 kDa	0.001	0.52	0.9836	1.0166	1.3841	1.4894	12.76	12.81	13.25	13.36
1692	A0A2I3BR81_MOUSE	5'-nucleotidase domain-containing 2 OS=Mus musculus OX=10090 GN=Nt5dc2 PE=1 SV=1	64 kDa	0.054	0.23	1.0223	0.9782	1.0803	1.2726	12.76	12.7	12.84	13.08
1693	A1L361_MOUSE	TANK-binding kinase 1 OS=Mus musculus OX=10090 GN=Tbk1 PE=1 SV=1	83 kDa	0.14	0.15	1.0276	0.9731	1.1227	1.093	12.47	12.4	12.6	12.56
1694	A2AMU9_MOUSE	Ribosome assembly factor mrt4 OS=Mus musculus OX=10090 GN=Mrto4 PE=1 SV=1	28 kDa	0.002	0.25	0.951	1.0516	1.1792	1.192	13.44	13.58	13.75	13.76
1695	A2BFF5_MOUSE	Cytoplasmic dynein 1 intermediate chain 2 OS=Mus musculus OX=10090 GN=Dync1i2 PE=1 SV=1	71 kDa	0.075	-0.44	1.025	0.9756	0.7202	0.7517	13.33	13.26	12.82	12.88
1696	A2CG76_MOUSE	Histone-lysine N-methyltransferase EHMT2 OS=Mus musculus OX=10090 GN=Ehmt2 PE=1 SV=1	135 kDa	0.81	-0.02	1.016	0.9843	0.9925	0.9751	13	12.96	12.97	12.94
1697	ABCBA_MOUSE	ATP-binding cassette sub-family B member 10, mitochondrial OS=Mus musculus OX=10090 GN=Abcb10 PE=1 SV=1	77 kDa	0.015	-0.24	0.9883	1.0118	0.7956	0.8993	12.58	12.61	12.27	12.44
1698	ADA17_MOUSE	Disintegrin and metalloproteinase domain-containing protein 17 OS=Mus musculus OX=10090 GN=Adam17 PE=1 SV=3	93 kDa	0.27	-0.15	1.0756	0.9297	0.9375	0.8631	13.03	12.82	12.83	12.71
1699	AHSA1_MOUSE	Activator of 90 kDa heat shock protein ATPase homolog 1 OS=Mus musculus OX=10090 GN=Ahsa1 PE=1 SV=2	38 kDa	0.00059	0.41	0.9253	1.0807	1.2998	1.3505	13.86	14.09	14.35	14.41
1700	ALD2_MOUSE	Aldose reductase-related protein 2 OS=Mus musculus OX=10090 GN=Akr1b8 PE=1 SV=2	36 kDa	0.25	0.12	1.0381	0.9633	1.0756	1.0909	13.69	13.58	13.74	13.76
1701	AMPB_MOUSE	Aminopeptidase B OS=Mus musculus OX=10090 GN=Rnpep PE=1 SV=2	72 kDa	0.14	0.13	0.9783	1.0222	1.0586	1.1321	13.11	13.17	13.22	13.32
1702	APC1_MOUSE	Anaphase-promoting complex subunit 1 OS=Mus musculus OX=10090 GN=Anapc1 PE=1 SV=2	216 kDa	0.024	-0.12	1.0001	0.9999	0.8954	0.9411	13.21	13.21	13.05	13.12
1703	ARMX2_MOUSE	Armadillo repeat-containing X-linked protein 2 OS=Mus musculus OX=10090 GN=Armcx2 PE=2 SV=2	81 kDa	0.044	-0.15	1.0842	0.9224	0.8497	0.9559	11.73	11.5	11.38	11.55
1704	ATG2A_MOUSE	Autophagy-related protein 2 homolog A OS=Mus musculus OX=10090 GN=Atg2a PE=1 SV=2	211 kDa	0.7	-0.02	0.9922	1.0078	0.9752	0.9992	12.4	12.42	12.37	12.41
1705	ATG2B_MOUSE	Autophagy-related protein 2 homolog B OS=Mus musculus OX=10090 GN=Atg2b PE=1 SV=3	231 kDa	0.96	0	0.9871	1.0131	0.9975	1.0017	12.93	12.96	12.94	12.95
1706	B1AVB4_MOUSE	Scm polycomb group protein-like 2 OS=Mus musculus OX=10090 GN=Scml2 PE=1 SV=1	93 kDa	0.33	0.27	0.984	1.0162	1.2903	1.1275	12.53	12.58	12.92	12.73
1707	B1AVK5_MOUSE	Collagen, type IV, alpha 6 OS=Mus musculus OX=10090 GN=Col4a6 PE=1 SV=1	164 kDa	0.043	-0.25	1.0706	0.9341	0.8565	0.831	13.07	12.87	12.74	12.7
1708	B1B1D8_MOUSE	39S ribosomal protein L2, mitochondrial OS=Mus musculus OX=10090 GN=Mrpl2 PE=1 SV=1	33 kDa	< 0.0001	-0.33	1.0199	0.9805	0.7991	0.7916	13.04	12.99	12.69	12.68
1709	B9EJ37_MOUSE	SH3 and PX domains 2B OS=Mus musculus OX=10090 GN=Sh3pxd2b PE=2 SV=1	102 kDa	0.055	0.21	0.9331	1.0717	1.1185	1.1946	12.8	13	13.07	13.16
1710	B9EKJ3_MOUSE	Mon2 protein OS=Mus musculus OX=10090 GN=Mon2 PE=1 SV=1	188 kDa	0.17	0.11	1.0187	0.9816	1.1214	1.0388	12.72	12.67	12.86	12.75
1711	B9EKU4_MOUSE	URB2 ribosome biogenesis 2 homolog (S. cerevisiae) OS=Mus musculus OX=10090 GN=Urb2 PE=2 SV=1	172 kDa	0.001	0.25	0.9455	1.0577	1.199	1.1774	12.44	12.6	12.78	12.75
1712	CC124_MOUSE	Coiled-coil domain-containing protein 124 OS=Mus musculus OX=10090 GN=Ccdc124 PE=1 SV=1	25 kDa	< 0.0001	-0.35	1.0784	0.9273	0.7777	0.795	13.9	13.68	13.43	13.46
1713	CD11B_MOUSE	Cyclin-dependent kinase 11B OS=Mus musculus OX=10090 GN=Cdk11b PE=1 SV=2	92 kDa	0.00042	0.47	0.8412	1.1888	1.4028	1.3741	11.83	12.33	12.57	12.54
1714	CHIP_MOUSE	STIP1 homology and U box-containing protein 1 OS=Mus musculus OX=10090 GN=Stub1 PE=1 SV=1	35 kDa	0.005	-0.19	1.0681	0.9363	0.8738	0.885	13.98	13.79	13.69	13.71
1715	COG1_MOUSE	Conserved oligomeric Golgi complex subunit 1 OS=Mus musculus OX=10090 GN=Cog1 PE=1 SV=3	109 kDa	0.97	0	1.0388	0.9627	0.9998	1.0038	12.44	12.33	12.38	12.39
1716	CSTF1_MOUSE	Cleavage stimulation factor subunit 1 OS=Mus musculus OX=10090 GN=Cstf1 PE=1 SV=1	48 kDa	0.35	0.06	1.0403	0.9613	1.0719	1.015	13.11	13	13.16	13.08
1717	CX056_MOUSE	UPF0428 protein CXorf56 homolog OS=Mus musculus OX=10090 PE=1 SV=1	26 kDa	0.009	-0.14	1.0476	0.9546	0.9115	0.8984	13.7	13.57	13.5	13.48
1718	CYTB_MOUSE	Cystatin-B OS=Mus musculus OX=10090 GN=Cstb PE=1 SV=1	11 kDa	0.002	0.27	0.8843	1.1308	1.1669	1.2449	13.37	13.73	13.77	13.86
1719	D3YV77_MOUSE	Mevalonate kinase (Fragment) OS=Mus musculus OX=10090 GN=Mvk PE=1 SV=8	29 kDa	0.88	0.01	1.0574	0.9457	0.9858	1.0264	12.96	12.8	12.86	12.92
1720	D3Z3S1_MOUSE	Prolactin regulatory element binding, isoform CRA_b OS=Mus musculus OX=10090 GN=Preb PE=1 SV=1	38 kDa	0.57	0.05	1.0418	0.9598	1.0286	1.0389	13.22	13.1	13.2	13.21
1721	D3Z780_MOUSE	Translation initiation factor eIF-2B subunit delta OS=Mus musculus OX=10090 GN=Eif2b4 PE=1 SV=1	62 kDa	< 0.0001	-0.46	1.0497	0.9527	0.6691	0.7877	13.64	13.5	12.99	13.22
1722	D6RH37_MOUSE	Serine/threonine-protein kinase N1 OS=Mus musculus OX=10090 GN=Pkn1 PE=1 SV=1	87 kDa	0.92	0.01	0.9739	1.0268	0.9857	1.0297	12.6	12.68	12.62	12.68
1723	DCA13_MOUSE	DDB1- and CUL4-associated factor 13 OS=Mus musculus OX=10090 GN=Dcaf13 PE=2 SV=2	51 kDa	0.069	0.16	0.9835	1.0168	1.1305	1.1026	12.96	13.01	13.16	13.13
1724	DIP2A_MOUSE	Disco-interacting protein 2 homolog A OS=Mus musculus OX=10090 GN=Dip2a PE=1 SV=3	165 kDa	0.93	-0.03	0.9934	1.0066	0.877	1.0985	12.36	12.38	12.18	12.51
1725	DRG1_MOUSE	Developmentally-regulated GTP-binding protein 1 OS=Mus musculus OX=10090 GN=Drg1 PE=1 SV=1	41 kDa	0.61	0	1.1454	0.8731	0.9527	1.0454	13.02	12.62	12.75	12.88
1726	DVL2_MOUSE	Segment polarity protein dishevelled homolog DVL-2 OS=Mus musculus OX=10090 GN=Dvl2 PE=1 SV=2	79 kDa	0.78	0.01	1.0132	0.987	0.9629	1.0538	12.43	12.39	12.36	12.49
1727	E9Q701_MOUSE	Nuclear receptor corepressor 2 OS=Mus musculus OX=10090 GN=Ncor2 PE=1 SV=1	270 kDa	0.02	-0.22	1.0007	0.9993	0.8334	0.887	12.68	12.67	12.41	12.5
1728	E9QM90_MOUSE	RIKEN cDNA 2310035C23 gene OS=Mus musculus OX=10090 GN=2310035C23Rik PE=1 SV=2	135 kDa	0.35	-0.11	1.0591	0.9442	0.9045	0.9451	12.98	12.81	12.75	12.81
1729	EIF3M_MOUSE	Eukaryotic translation initiation factor 3 subunit M OS=Mus musculus OX=10090 GN=Eif3m PE=1 SV=1	43 kDa	0.78	-0.06	0.8919	1.1212	1.0713	0.856	12.41	12.74	12.67	12.35
1730	F6ZBR8_MOUSE	Protein Wiz (Fragment) OS=Mus musculus OX=10090 GN=Wiz PE=1 SV=1	105 kDa	0.011	-0.25	1.0447	0.9572	0.8544	0.8251	13.12	13	12.83	12.78
1731	F8WIR1_MOUSE	Cathepsin D OS=Mus musculus OX=10090 GN=Ctsd PE=1 SV=2	44 kDa	0.001	0.27	1.0109	0.9892	1.2314	1.1813	13.12	13.09	13.41	13.35
1732	FA49B_MOUSE	Protein FAM49B OS=Mus musculus OX=10090 GN=Fam49b PE=1 SV=1	37 kDa	< 0.0001	-1.32	1.0643	0.9396	0.3478	0.4623	13.02	12.84	11.4	11.82
1733	G3UW90_MOUSE	Trichorhinophalangeal syndrome I (Human), isoform CRA_b OS=Mus musculus OX=10090 GN=Trps1 PE=1 SV=1	141 kDa	0.21	0.11	1.0987	0.9102	1.162	1.0086	12.14	11.87	12.22	12.01
1734	G3UZ26_MOUSE	Serine hydroxymethyltransferase (Fragment) OS=Mus musculus OX=10090 GN=Shmt1 PE=1 SV=1	48 kDa	0.026	-0.19	1.0076	0.9925	0.847	0.9036	13.43	13.41	13.18	13.27
1735	G3X920_MOUSE	Armadillo repeat containing 8, isoform CRA_b OS=Mus musculus OX=10090 GN=Armc8 PE=1 SV=1	75 kDa	0.95	0.01	0.974	1.0267	0.984	1.0239	13.03	13.1	13.04	13.1
1736	G3X977_MOUSE	Inter-alpha trypsin inhibitor, heavy chain 2 OS=Mus musculus OX=10090 GN=Itih2 PE=1 SV=1	106 kDa	0.25	-0.13	1.0853	0.9214	0.9072	0.9197	13.84	13.61	13.58	13.6
1737	G3XA48_MOUSE	Isopentenyl-diphosphate Delta-isomerase 1 OS=Mus musculus OX=10090 GN=Idi1 PE=1 SV=1	32 kDa	0.033	0.43	0.8367	1.1952	1.2717	1.4252	12.75	13.26	13.35	13.52
1738	GNAO_MOUSE	Guanine nucleotide-binding protein G(o) subunit alpha OS=Mus musculus OX=10090 GN=Gnao1 PE=1 SV=3	40 kDa	0.86	0.02	0.9885	1.0116	0.9929	1.0291	13.33	13.37	13.34	13.39
1739	H6WCS3_MOUSE	Interleukin-6 signal transductor OS=Mus musculus OX=10090 GN=il6st PE=4 SV=1	102 kDa	0.001	-0.35	1.0961	0.9123	0.7613	0.813	13.24	12.98	12.71	12.81
1740	HAUS7_MOUSE	HAUS augmin-like complex subunit 7 OS=Mus musculus OX=10090 GN=Haus7 PE=1 SV=2	41 kDa	0.002	0.29	0.951	1.0516	1.1786	1.2644	13.8	13.95	14.11	14.21
1741	HEM2_MOUSE	Delta-aminolevulinic acid dehydratase OS=Mus musculus OX=10090 GN=Alad PE=1 SV=1	36 kDa	0.23	0.15	0.9295	1.0759	1.0924	1.1338	12.72	12.93	12.95	13
1742	I7DM66_MOUSE	PexRAP OS=Mus musculus OX=10090 GN=Dhrs7b PE=2 SV=1	35 kDa	0.022	0.25	1.0133	0.9869	1.177	1.2085	13.57	13.53	13.79	13.83
1743	IPO11_MOUSE	Importin-11 OS=Mus musculus OX=10090 GN=Ipo11 PE=1 SV=1	112 kDa	0.54	0.05	0.9546	1.0476	0.9584	1.1192	12.88	13.01	12.88	13.11
1744	IRS1_MOUSE	Insulin receptor substrate 1 OS=Mus musculus OX=10090 GN=Irs1 PE=1 SV=1	131 kDa	0.004	-0.43	0.9756	1.025	0.799	0.6932	12.07	12.14	11.79	11.58
1745	ITA3_MOUSE	Integrin alpha-3 OS=Mus musculus OX=10090 GN=Itga3 PE=1 SV=1	117 kDa	0.47	-0.09	0.9927	1.0074	0.9573	0.9208	13.8	13.82	13.75	13.69
1746	K3W4T3_MOUSE	V-type proton ATPase subunit a OS=Mus musculus OX=10090 GN=Atp6v0a1 PE=1 SV=1	96 kDa	0.88	0.01	1.0453	0.9567	1.0114	1.0091	12.51	12.38	12.46	12.45
1747	K7Q7T7_MOUSE	RAS-related C3 botulinum substrate 1 OS=Mus musculus OX=10090 GN=Rac1 PE=1 SV=1	21 kDa	0.00013	-0.45	1.0407	0.9609	0.6516	0.8175	14.29	14.17	13.61	13.94
1748	KAP3_MOUSE	cAMP-dependent protein kinase type II-beta regulatory subunit OS=Mus musculus OX=10090 GN=Prkar2b PE=1 SV=3	46 kDa	< 0.0001	-1.14	1.0215	0.9789	0.4237	0.489	14.47	14.41	13.2	13.41
1749	KAT7_MOUSE	Histone acetyltransferase KAT7 OS=Mus musculus OX=10090 GN=Kat7 PE=1 SV=1	71 kDa	0.26	-0.12	1.1047	0.9052	0.9325	0.9022	13.48	13.2	13.24	13.19
1750	LAMB2_MOUSE	Laminin subunit beta-2 OS=Mus musculus OX=10090 GN=Lamb2 PE=1 SV=2	197 kDa	0.07	0.12	1.0423	0.9594	1.0413	1.1343	12.58	12.46	12.57	12.7
1751	MARC2_MOUSE	Mitochondrial amidoxime reducing component 2 OS=Mus musculus OX=10090 GN=Marc2 PE=1 SV=1	38 kDa	0.92	-0.01	1.0174	0.9829	1.0272	0.9606	13.01	12.96	13.02	12.92
1752	MAVS_MOUSE	Mitochondrial antiviral-signaling protein OS=Mus musculus OX=10090 GN=Mavs PE=1 SV=1	53 kDa	0.1	0.22	1.1309	0.8843	1.2029	1.1308	12.39	12.04	12.48	12.39
1753	MED14_MOUSE	Mediator of RNA polymerase II transcription subunit 14 OS=Mus musculus OX=10090 GN=Med14 PE=1 SV=1	161 kDa	0.088	0.2	0.9664	1.0348	1.1751	1.1266	12.76	12.86	13.04	12.98
1754	MESD_MOUSE	LRP chaperone MESD OS=Mus musculus OX=10090 GN=Mesd PE=1 SV=1	25 kDa	0.22	0.08	1.0073	0.9928	1.0445	1.0659	13.18	13.16	13.23	13.26
1755	MIC27_MOUSE	MICOS complex subunit Mic27 OS=Mus musculus OX=10090 GN=Apool PE=1 SV=1	29 kDa	< 0.0001	0.58	0.9826	1.0177	1.5306	1.4556	12.03	12.08	12.67	12.6
1756	MO4L2_MOUSE	Mortality factor 4-like protein 2 OS=Mus musculus OX=10090 GN=Morf4l2 PE=1 SV=1	32 kDa	0.023	-0.22	1.0318	0.9692	0.8416	0.8786	13.46	13.37	13.17	13.23
1757	MPPB_MOUSE	Mitochondrial-processing peptidase subunit beta OS=Mus musculus OX=10090 GN=Pmpcb PE=1 SV=1	55 kDa	0.013	0.17	0.9824	1.0179	1.1154	1.1329	13.09	13.14	13.27	13.29
1758	N4BP1_MOUSE	NEDD4-binding protein 1 OS=Mus musculus OX=10090 GN=N4bp1 PE=1 SV=2	99 kDa	0.092	0.22	0.9767	1.0239	1.1101	1.2266	11.91	11.98	12.1	12.24
1759	NAV3_MOUSE	Neuron navigator 3 OS=Mus musculus OX=10090 GN=Nav3 PE=1 SV=2	252 kDa	0.016	0.15	1.0448	0.9572	1.1318	1.0909	13.04	12.92	13.16	13.1
1760	NDUA2_MOUSE	NADH dehydrogenase [ubiquinone] 1 alpha subcomplex subunit 2 OS=Mus musculus OX=10090 GN=Ndufa2 PE=1 SV=3	11 kDa	0.024	-0.6	1.0167	0.9836	0.5838	0.7504	13.22	13.18	12.42	12.79
1761	NELFE_MOUSE	Negative elongation factor E OS=Mus musculus OX=10090 GN=Nelfe PE=1 SV=2	43 kDa	0.61	-0.04	1.0724	0.9325	0.9524	0.9944	13.17	12.96	12.99	13.06
1762	NSMA3_MOUSE	Sphingomyelin phosphodiesterase 4 OS=Mus musculus OX=10090 GN=Smpd4 PE=1 SV=2	93 kDa	0.00025	0.39	0.9776	1.0229	1.3375	1.2868	12.57	12.63	13.02	12.96
1763	NXP20_MOUSE	Protein Noxp20 OS=Mus musculus OX=10090 GN=Fam114a1 PE=1 SV=1	61 kDa	0.05	-0.14	1.0481	0.9541	0.8598	0.9582	13.41	13.28	13.13	13.28
1764	OCTC_MOUSE	Peroxisomal carnitine O-octanoyltransferase OS=Mus musculus OX=10090 GN=Crot PE=1 SV=1	70 kDa	0.00072	0.31	1.0456	0.9564	1.2164	1.2642	13.31	13.18	13.53	13.58
1765	PHF5A_MOUSE	PHD finger-like domain-containing protein 5A OS=Mus musculus OX=10090 GN=Phf5a PE=1 SV=1	12 kDa	0.019	-0.26	1.1075	0.9029	0.846	0.8203	14.34	14.05	13.95	13.91
1766	PRP17_MOUSE	Pre-mRNA-processing factor 17 OS=Mus musculus OX=10090 GN=Cdc40 PE=2 SV=1	65 kDa	0.81	0.03	0.8747	1.1432	1.0222	1.0243	12.67	13.06	12.9	12.9
1767	PRR12_MOUSE	Proline-rich protein 12 OS=Mus musculus OX=10090 GN=Prr12 PE=1 SV=1	212 kDa	0.18	-0.16	0.968	1.033	0.8455	0.9411	12.87	12.96	12.67	12.83
1768	PSMD6_MOUSE	26S proteasome non-ATPase regulatory subunit 6 OS=Mus musculus OX=10090 GN=Psmd6 PE=1 SV=1	46 kDa	0.22	0.07	0.9795	1.0209	1.0135	1.0941	12.91	12.97	12.96	13.07
1769	PTCD1_MOUSE	Pentatricopeptide repeat-containing protein 1, mitochondrial OS=Mus musculus OX=10090 GN=Ptcd1 PE=2 SV=2	78 kDa	0.3	-0.11	1.0754	0.9299	0.9462	0.904	13.72	13.51	13.54	13.47
1770	PTPA_MOUSE	Serine/threonine-protein phosphatase 2A activator OS=Mus musculus OX=10090 GN=Ptpa PE=1 SV=1	37 kDa	0.12	0.24	0.9712	1.0296	1.1853	1.1704	12.65	12.73	12.93	12.92
1771	Q0VBA4_MOUSE	MCG16976, isoform CRA_c OS=Mus musculus OX=10090 GN=Rpl22l1 PE=2 SV=1	14 kDa	0.082	-0.19	0.967	1.0341	0.9094	0.8469	13.09	13.19	13	12.9
1772	Q2M4G6_MOUSE	Son of sevenless like-protein 1 (Fragment) OS=Mus musculus OX=10090 GN=Sos1 PE=4 SV=1	134 kDa	0.059	0.16	1.011	0.9892	1.0652	1.1641	12.24	12.21	12.32	12.45
1773	Q2M4I1_MOUSE	Ubiquitin protein ligase E3 component n-recognin 1 OS=Mus musculus OX=10090 GN=Ubr1 PE=4 SV=1	200 kDa	0.83	0.01	1.0452	0.9568	1.0596	0.9515	11.98	11.85	11.99	11.84
1774	Q3TB79_MOUSE	Uncharacterized protein (Fragment) OS=Mus musculus OX=10090 GN=Capn1 PE=2 SV=1	80 kDa	< 0.0001	-0.73	0.9244	1.0818	0.61	0.5962	14.19	14.42	13.59	13.56
1775	Q3THA6_MOUSE	MCG17902, isoform CRA_a OS=Mus musculus OX=10090 GN=Srsf7 PE=2 SV=1	27 kDa	0.87	-0.03	1.0194	0.981	0.9638	0.9914	13.69	13.63	13.61	13.65
1776	Q3TJN1_MOUSE	Branched-chain-amino-acid aminotransferase OS=Mus musculus OX=10090 GN=Bcat1 PE=1 SV=1	43 kDa	0.091	-0.21	0.9129	1.0954	0.8445	0.8883	13.52	13.78	13.4	13.48
1777	Q3TKD1_MOUSE	MCG17786, isoform CRA_a OS=Mus musculus OX=10090 GN=Rfc3 PE=1 SV=1	41 kDa	0.37	0.04	0.9818	1.0185	1.0304	1.0214	13.12	13.18	13.19	13.18
1778	Q3TN61_MOUSE	Uncharacterized protein OS=Mus musculus OX=10090 GN=Rhoa PE=2 SV=1	22 kDa	0.023	-0.17	1.0456	0.9564	0.8832	0.8886	13.95	13.82	13.71	13.72
1779	Q3TPZ2_MOUSE	Serine/threonine-protein kinase PLK OS=Mus musculus OX=10090 GN=Plk1 PE=1 SV=1	68 kDa	0.14	0.08	1.0285	0.9723	1.0607	1.0471	13.85	13.77	13.89	13.87
1780	Q3UIT9_MOUSE	Proteasome subunit alpha type OS=Mus musculus OX=10090 GN=Psma7 PE=2 SV=1	28 kDa	0.93	0.02	0.9451	1.0581	1.0218	1.0126	13.76	13.92	13.87	13.86
1781	Q3UKP5_MOUSE	Uncharacterized protein OS=Mus musculus OX=10090 GN=Xab2 PE=2 SV=1	100 kDa	0.94	0	1.0877	0.9194	0.9924	1.0008	13.16	12.92	13.03	13.04
1782	Q4FK36_MOUSE	Destrin OS=Mus musculus OX=10090 GN=Dstn PE=1 SV=1	19 kDa	0.69	-0.05	1.0639	0.9399	0.9083	1.0202	13.54	13.36	13.31	13.48
1783	Q4V9X1_MOUSE	Ribosome biogenesis protein WDR12 OS=Mus musculus OX=10090 GN=Wdr12 PE=1 SV=1	47 kDa	0.028	0.41	1.0113	0.9889	1.3151	1.3442	12.92	12.89	13.3	13.33
1784	Q8BQ46_MOUSE	TAF15 RNA polymerase II, TATA box binding protein (TBP)-associated factor OS=Mus musculus OX=10090 GN=Taf15 PE=1 SV=1	59 kDa	0.1	0.58	1.0148	0.9854	1.7978	1.2446	10	9.96	10.82	10.29
1785	Q921W7_MOUSE	Testin OS=Mus musculus OX=10090 GN=Tes PE=1 SV=2	48 kDa	0.001	-0.28	1.0133	0.9869	0.7885	0.8624	13.6	13.56	13.24	13.37
1786	Q99L41_MOUSE	Hydroxymethylbilane synthase OS=Mus musculus OX=10090 GN=Hmbs PE=2 SV=1	39 kDa	0.34	0.08	0.9912	1.0089	1.0341	1.0852	12.62	12.65	12.69	12.76
1787	RAF1_MOUSE	RAF proto-oncogene serine/threonine-protein kinase OS=Mus musculus OX=10090 GN=Raf1 PE=1 SV=2	73 kDa	0.66	0.06	0.918	1.0894	1.0344	1.0529	13.15	13.4	13.33	13.35
1788	RBM45_MOUSE	RNA-binding protein 45 OS=Mus musculus OX=10090 GN=Rbm45 PE=1 SV=1	53 kDa	0.3	0.1	1.0054	0.9946	1.1005	1.0454	12.67	12.66	12.8	12.73
1789	RIOK1_MOUSE	Serine/threonine-protein kinase RIO1 OS=Mus musculus OX=10090 GN=Riok1 PE=1 SV=2	65 kDa	0.6	-0.04	1.025	0.9756	0.9453	1.0045	13.58	13.51	13.47	13.55
1790	RPRD2_MOUSE	Regulation of nuclear pre-mRNA domain-containing protein 2 OS=Mus musculus OX=10090 GN=Rprd2 PE=1 SV=1	157 kDa	0.4	0.07	1.0841	0.9225	1.0574	1.0372	12.64	12.41	12.61	12.58
1791	S27A4_MOUSE	Long-chain fatty acid transport protein 4 OS=Mus musculus OX=10090 GN=Slc27a4 PE=1 SV=1	72 kDa	0.07	-0.11	1.0735	0.9315	0.959	0.8976	13.46	13.26	13.3	13.2
1792	SAMD1_MOUSE	Atherin OS=Mus musculus OX=10090 GN=Samd1 PE=1 SV=1	55 kDa	0.6	-0.1	0.9785	1.022	0.8309	1.0494	12.43	12.49	12.2	12.53
1793	SC22B_MOUSE	Vesicle-trafficking protein SEC22b OS=Mus musculus OX=10090 GN=Sec22b PE=1 SV=3	25 kDa	0.018	0.27	0.9652	1.036	1.1854	1.2233	12.69	12.8	12.99	13.04
1794	SENP7_MOUSE	Sentrin-specific protease 7 OS=Mus musculus OX=10090 GN=Senp7 PE=1 SV=1	116 kDa	0.065	0.19	1.0938	0.9143	1.0991	1.1816	12.68	12.42	12.69	12.79
1795	SETX_MOUSE	Probable helicase senataxin OS=Mus musculus OX=10090 GN=Setx PE=1 SV=1	298 kDa	0.39	0.26	0.9071	1.1024	1.1215	1.2765	12.11	12.39	12.42	12.6
1796	SFXN1_MOUSE	Sideroflexin-1 OS=Mus musculus OX=10090 GN=Sfxn1 PE=1 SV=3	36 kDa	0.81	-0.02	1.0332	0.9678	0.9747	0.9981	13.01	12.92	12.93	12.96
1797	SH3L3_MOUSE	SH3 domain-binding glutamic acid-rich-like protein 3 OS=Mus musculus OX=10090 GN=Sh3bgrl3 PE=1 SV=1	10 kDa	0.001	-0.49	1.0238	0.9768	0.6853	0.7419	13.29	13.22	12.71	12.82
1798	SHCBP_MOUSE	SHC SH2 domain-binding protein 1 OS=Mus musculus OX=10090 GN=Shcbp1 PE=1 SV=1	76 kDa	0.14	0.11	1.0612	0.9423	1.0342	1.129	12.9	12.73	12.87	12.99
1799	SMC5_MOUSE	Structural maintenance of chromosomes protein 5 OS=Mus musculus OX=10090 GN=Smc5 PE=1 SV=1	129 kDa	0.51	0.07	1.036	0.9652	1.0503	1.0478	13.82	13.72	13.84	13.84
1800	SPAG7_MOUSE	Sperm-associated antigen 7 OS=Mus musculus OX=10090 GN=Spag7 PE=1 SV=1	26 kDa	0.099	-0.26	0.9975	1.0025	0.78	0.892	13.16	13.16	12.8	12.99
1801	SRBP2_MOUSE	Sterol regulatory element-binding protein 2 OS=Mus musculus OX=10090 GN=Srebf2 PE=1 SV=2	123 kDa	0.088	-0.16	1.0553	0.9476	0.8571	0.9326	12.9	12.75	12.6	12.72
1802	SRFB1_MOUSE	Serum response factor-binding protein 1 OS=Mus musculus OX=10090 GN=Srfbp1 PE=1 SV=1	49 kDa	0.004	0.3	1.0043	0.9957	1.3376	1.1277	13.29	13.28	13.71	13.46
1803	TBCB_MOUSE	Tubulin-folding cofactor B OS=Mus musculus OX=10090 GN=Tbcb PE=1 SV=2	27 kDa	0.001	-0.36	0.9293	1.0761	0.7386	0.8224	13.55	13.76	13.22	13.37
1804	TDRD3_MOUSE	Tudor domain-containing protein 3 OS=Mus musculus OX=10090 GN=Tdrd3 PE=1 SV=4	82 kDa	0.47	-0.09	1.0065	0.9936	0.9718	0.9143	12.2	12.18	12.15	12.06
1805	TEN4_MOUSE	Teneurin-4 OS=Mus musculus OX=10090 GN=Tenm4 PE=1 SV=2	308 kDa	0.96	-0.01	1.0062	0.9938	0.935	1.06	12.17	12.15	12.06	12.24
1806	TM9S4_MOUSE	Transmembrane 9 superfamily member 4 OS=Mus musculus OX=10090 GN=Tm9sf4 PE=1 SV=1	75 kDa	0.34	0.08	0.8889	1.125	1.0354	1.0749	13.05	13.39	13.27	13.32
1807	TNPO1_MOUSE	Transportin-1 OS=Mus musculus OX=10090 GN=Tnpo1 PE=1 SV=2	102 kDa	0.014	0.2	0.9659	1.0353	1.1092	1.1904	12.53	12.63	12.73	12.83
1808	TWF2_MOUSE	Twinfilin-2 OS=Mus musculus OX=10090 GN=Twf2 PE=1 SV=1	39 kDa	0.37	-0.11	0.9881	1.012	0.9303	0.9174	12.68	12.72	12.6	12.58
1809	UHRF2_MOUSE	E3 ubiquitin-protein ligase UHRF2 OS=Mus musculus OX=10090 GN=Uhrf2 PE=1 SV=1	90 kDa	0.32	0.09	0.9569	1.045	1.0856	1.0399	11.49	11.62	11.67	11.61
1810	WDR26_MOUSE	WD repeat-containing protein 26 OS=Mus musculus OX=10090 GN=Wdr26 PE=1 SV=3	71 kDa	0.21	-0.17	1.0992	0.9097	0.8523	0.9294	13.15	12.88	12.78	12.91
1811	WRIP1_MOUSE	ATPase WRNIP1 OS=Mus musculus OX=10090 GN=Wrnip1 PE=1 SV=2	72 kDa	0.7	0.03	1.0776	0.928	0.9431	1.0991	12.95	12.74	12.76	12.98
1812	ZC3HF_MOUSE	Zinc finger CCCH domain-containing protein 15 OS=Mus musculus OX=10090 GN=Zc3h15 PE=1 SV=2	48 kDa	0.38	0.06	0.9931	1.0069	1.0704	1.0221	15.49	15.51	15.59	15.53
1813	ZN106_MOUSE	Zinc finger protein 106 OS=Mus musculus OX=10090 GN=Znf106 PE=1 SV=3	209 kDa	0.32	0.1	0.9632	1.0382	1.0784	1.0638	11.87	11.97	12.03	12.01
1814	KIFC3_MOUSE	Kinesin-like protein KIFC3 OS=Mus musculus OX=10090 GN=Kifc3 PE=1 SV=4	93 kDa	0.57	-0.09	1.0957	0.9127	0.9473	0.9357	12.91	12.65	12.7	12.68
1815	RS29_MOUSE	40S ribosomal protein S29 OS=Mus musculus OX=10090 GN=Rps29 PE=1 SV=2	7 kDa	0.12	-0.5	0.9669	1.0342	0.6573	0.76	12.74	12.84	12.19	12.4
1816	DAP1_MOUSE	Death-associated protein 1 OS=Mus musculus OX=10090 GN=Dap PE=1 SV=3	11 kDa	0.33	-0.3	1.1025	0.907	0.7851	0.8461	14.16	13.88	13.67	13.78
1817	PTN_MOUSE	Pleiotrophin OS=Mus musculus OX=10090 GN=Ptn PE=1 SV=1	19 kDa	0.028	-0.83	1.1063	0.9039	0.5654	0.562	14.37	14.08	13.4	13.39
1818	LRRK1_MOUSE	Leucine-rich repeat serine/threonine-protein kinase 1 OS=Mus musculus OX=10090 GN=Lrrk1 PE=1 SV=1	225 kDa	0.12	-0.28	1.1716	0.8535	0.809	0.8379	13.56	13.1	13.02	13.07
1819	A0A0G2JFZ8_MOUSE	Nuclear pore membrane glycoprotein 210-like OS=Mus musculus OX=10090 GN=Nup210l PE=1 SV=1	209 kDa	0.8	0.1	1.0371	0.9642	0.8588	1.3449	13.26	13.16	12.99	13.64
1820	CHD7_MOUSE	Chromodomain-helicase-DNA-binding protein 7 OS=Mus musculus OX=10090 GN=Chd7 PE=1 SV=1	334 kDa	1	0	No data	No data	No data	No data	No data	No data	No data	No data
1821	1433B_MOUSE	14-3-3 protein beta/alpha OS=Mus musculus OX=10090 GN=Ywhab PE=1 SV=3	28 kDa	0.001	0.49	0.9621	1.0394	1.3437	1.4644	12.12	12.24	12.61	12.73
1822	5NT3B_MOUSE	7-methylguanosine phosphate-specific 5'-nucleotidase OS=Mus musculus OX=10090 GN=Nt5c3b PE=1 SV=3	34 kDa	0.22	0.46	0.8552	1.1693	1.1105	1.698	11.36	11.81	11.74	12.35
1823	A0A087WNT1_MOUSE	Elongin-C OS=Mus musculus OX=10090 GN=Eloc PE=1 SV=1	15 kDa	0.99	-0.01	0.8706	1.1487	1.0822	0.9171	13.14	13.54	13.46	13.22
1824	A0A087WQT6_MOUSE	Caspase-8 OS=Mus musculus OX=10090 GN=Casp8 PE=1 SV=1	58 kDa	0.39	0.06	1.0698	0.9348	1.0311	1.0488	14.09	13.89	14.04	14.06
1825	A0A0A6YVU8_MOUSE	MCG119397 OS=Mus musculus OX=10090 GN=Gm9774 PE=4 SV=1	42 kDa	0.37	0.25	0.9394	1.0645	1.0812	1.3143	12.18	12.36	12.38	12.66
1826	A0A0N4SUH8_MOUSE	NFU1 iron-sulfur cluster scaffold homolog, mitochondrial OS=Mus musculus OX=10090 GN=Nfu1 PE=1 SV=1	29 kDa	0.076	0.21	0.9219	1.0847	1.1517	1.1691	14	14.23	14.32	14.34
1827	A0A0R4J079_MOUSE	Acyl-Coenzyme A binding domain containing 3, isoform CRA_b OS=Mus musculus OX=10090 GN=Acbd3 PE=1 SV=1	60 kDa	0.028	0.19	1.0207	0.9797	1.108	1.1768	12.37	12.32	12.49	12.58
1828	A0A0R4J0P1_MOUSE	Acyl-Coenzyme A dehydrogenase family, member 8 OS=Mus musculus OX=10090 GN=Acad8 PE=1 SV=1	45 kDa	0.13	0.69	1.0426	0.9591	2.354	1.103	12.03	11.91	13.2	12.11
1829	A0A0R4J1G5_MOUSE	Erlin-1 OS=Mus musculus OX=10090 GN=Erlin1 PE=1 SV=1	39 kDa	0.65	-0.04	1.0906	0.9169	0.9966	0.9549	14.26	14.01	14.13	14.07
1830	A0A0R4J2B6_MOUSE	Retinoblastoma-binding protein 5 OS=Mus musculus OX=10090 GN=Rbbp5 PE=1 SV=1	59 kDa	0.04	0.45	1.1503	0.8693	1.4137	1.3172	11.64	11.24	11.94	11.84
1831	A0A158RFV1_MOUSE	MCG1050220 OS=Mus musculus OX=10090 GN=Raver1 PE=2 SV=1	79 kDa	0.044	-0.16	1.0038	0.9963	0.8972	0.8984	14.07	14.06	13.9	13.91
1832	A0A1B0GX27_MOUSE	Branched-chain-amino-acid aminotransferase OS=Mus musculus OX=10090 GN=Bcat2 PE=1 SV=1	43 kDa	< 0.0001	-0.51	1.0293	0.9716	0.7206	0.6842	13.36	13.28	12.85	12.78
1833	A0A1L1STN5_MOUSE	39S ribosomal protein L4, mitochondrial OS=Mus musculus OX=10090 GN=Mrpl4 PE=1 SV=1	20 kDa	0.047	0.14	0.9996	1.0004	1.1321	1.067	13.77	13.77	13.95	13.86
1834	A0A1S6GWJ6_MOUSE	Uncharacterized protein OS=Mus musculus OX=10090 GN=Cnot2 PE=2 SV=1	61 kDa	0.68	0.04	1.0522	0.9504	0.9947	1.0579	12.85	12.7	12.77	12.86
1835	A0A2I3BQ39_MOUSE	Ubiquitin carboxyl-terminal hydrolase (Fragment) OS=Mus musculus OX=10090 GN=Uchl3 PE=1 SV=1	30 kDa	0.085	-0.13	1.0242	0.9764	0.9176	0.9082	12.78	12.71	12.62	12.61
1836	A2ALR9_MOUSE	Ubiquitin carboxyl-terminal hydrolase 48 OS=Mus musculus OX=10090 GN=Usp48 PE=1 SV=1	119 kDa	0.7	-0.08	0.9627	1.0388	0.8641	1.0382	12.72	12.83	12.57	12.83
1837	A2AT37_MOUSE	UPF2 regulator of nonsense transcripts homolog (Yeast) OS=Mus musculus OX=10090 GN=Upf2 PE=1 SV=1	148 kDa	0.25	0.07	1.0208	0.9796	0.985	1.1248	12.61	12.55	12.56	12.75
1838	A2RSL2_MOUSE	Microrchidia 4 OS=Mus musculus OX=10090 GN=Morc4 PE=2 SV=1	101 kDa	0.32	0.27	0.8552	1.1694	1.2509	1.1677	11.79	12.24	12.34	12.24
1839	A5D6P3_MOUSE	ATP-binding cassette, sub-family C (CFTR/MRP), member 1 OS=Mus musculus OX=10090 GN=Abcc1 PE=1 SV=1	171 kDa	0.0016	0.28	1.0149	0.9853	1.1731	1.2587	12.86	12.81	13.06	13.17
1840	AEBP1_MOUSE	Adipocyte enhancer-binding protein 1 OS=Mus musculus OX=10090 GN=Aebp1 PE=1 SV=1	128 kDa	0.14	0.1	1.0508	0.9517	1.0606	1.0781	11.93	11.78	11.94	11.96
1841	AEDO_MOUSE	2-aminoethanethiol dioxygenase OS=Mus musculus OX=10090 GN=Ado PE=1 SV=2	28 kDa	0.41	0.05	0.9861	1.0141	1.0551	1.0228	13.46	13.5	13.56	13.51
1842	AFF4_MOUSE	AF4/FMR2 family member 4 OS=Mus musculus OX=10090 GN=Aff4 PE=1 SV=1	127 kDa	0.36	0.2	1.0484	0.9538	1.2131	1.088	10.85	10.71	11.06	10.9
1843	AHDC1_MOUSE	AT-hook DNA-binding motif-containing protein 1 OS=Mus musculus OX=10090 GN=Ahdc1 PE=1 SV=1	168 kDa	0.33	-0.18	1.022	0.9784	0.7577	1.0334	10.78	10.72	10.35	10.8
1844	AMRA1_MOUSE	Activating molecule in BECN1-regulated autophagy protein 1 OS=Mus musculus OX=10090 GN=Ambra1 PE=1 SV=1	143 kDa	0.001	-0.71	1.0296	0.9713	0.5711	0.6587	13.31	13.23	12.46	12.67
1845	AP1B1_MOUSE	AP-1 complex subunit beta-1 OS=Mus musculus OX=10090 GN=Ap1b1 PE=1 SV=2	104 kDa	0.71	0.03	0.9851	1.0152	1.0007	1.0433	13.54	13.58	13.56	13.62
1846	APC7_MOUSE	Anaphase-promoting complex subunit 7 OS=Mus musculus OX=10090 GN=Anapc7 PE=1 SV=3	63 kDa	0.84	-0.01	0.9729	1.0279	1.0064	0.9823	13.08	13.16	13.13	13.09
1847	APT_MOUSE	Adenine phosphoribosyltransferase OS=Mus musculus OX=10090 GN=Aprt PE=1 SV=2	20 kDa	0.098	0.16	0.9617	1.0398	1.0885	1.1502	13.17	13.29	13.35	13.43
1848	ARPC4_MOUSE	Actin-related protein 2/3 complex subunit 4 OS=Mus musculus OX=10090 GN=Arpc4 PE=1 SV=3	20 kDa	0.25	-0.15	1.0255	0.9751	0.8569	0.9422	13.83	13.76	13.57	13.71
1849	ARPIN_MOUSE	Arpin OS=Mus musculus OX=10090 GN=Arpin PE=1 SV=1	25 kDa	0.87	-0.01	0.9553	1.0468	0.9672	1.0139	13.47	13.6	13.49	13.56
1850	ASH1L_MOUSE	Histone-lysine N-methyltransferase ASH1L OS=Mus musculus OX=10090 GN=Ash1l PE=1 SV=3	331 kDa	0.86	0.1	0.9257	1.0803	1.0345	1.1048	11.8	12.02	11.96	12.05
1851	ASH2L_MOUSE	Set1/Ash2 histone methyltransferase complex subunit ASH2 OS=Mus musculus OX=10090 GN=Ash2l PE=1 SV=1	68 kDa	< 0.0001	0.26	0.9908	1.0093	1.2375	1.1535	13.25	13.27	13.57	13.47
1852	B2RTN5_MOUSE	Glucocorticoid receptor DNA binding factor 1 OS=Mus musculus OX=10090 GN=Arhgap35 PE=1 SV=1	170 kDa	< 0.0001	0.29	1.0269	0.9738	1.197	1.2501	12.73	12.65	12.95	13.01
1853	B7ZW94_MOUSE	Family with sequence similarity 120, member C OS=Mus musculus OX=10090 GN=Fam120c PE=2 SV=1	120 kDa	0.0006	-0.38	0.9947	1.0053	0.7694	0.7687	13.01	13.02	12.64	12.64
1854	BRD4_MOUSE	Bromodomain-containing protein 4 OS=Mus musculus OX=10090 GN=Brd4 PE=1 SV=2	156 kDa	0.32	-0.1	1.0101	0.99	0.9384	0.9217	12.8	12.77	12.69	12.67
1855	BRD7_MOUSE	Bromodomain-containing protein 7 OS=Mus musculus OX=10090 GN=Brd7 PE=1 SV=1	74 kDa	0.76	-0.02	1.0316	0.9693	1.022	0.9476	12.9	12.81	12.89	12.78
1856	CATZ_MOUSE	Cathepsin Z OS=Mus musculus OX=10090 GN=Ctsz PE=1 SV=1	34 kDa	0.29	0.16	0.9966	1.0034	1.1012	1.14	13.65	13.66	13.8	13.85
1857	CCD86_MOUSE	Coiled-coil domain-containing protein 86 OS=Mus musculus OX=10090 GN=Ccdc86 PE=1 SV=2	46 kDa	0.12	-0.13	1.0314	0.9695	0.9208	0.9027	13.33	13.24	13.16	13.13
1858	CDC20_MOUSE	Cell division cycle protein 20 homolog OS=Mus musculus OX=10090 GN=Cdc20 PE=1 SV=2	55 kDa	0.022	-0.28	0.9941	1.006	0.7858	0.8672	13.48	13.5	13.14	13.28
1859	CDK1_MOUSE	Cyclin-dependent kinase 1 OS=Mus musculus OX=10090 GN=Cdk1 PE=1 SV=3	34 kDa	0.033	-0.22	1.0262	0.9744	0.8964	0.8247	14	13.92	13.8	13.68
1860	CDK6_MOUSE	Cyclin-dependent kinase 6 OS=Mus musculus OX=10090 GN=Cdk6 PE=1 SV=2	37 kDa	0.023	-0.16	0.9325	1.0724	0.8598	0.9271	13	13.2	12.88	12.99
1861	CENPH_MOUSE	Centromere protein H OS=Mus musculus OX=10090 GN=Cenph PE=1 SV=1	28 kDa	0.087	0.17	1.0099	0.9902	1.1902	1.0629	14.17	14.14	14.41	14.24
1862	CH033_MOUSE	UPF0488 protein C8orf33 homolog OS=Mus musculus OX=10090 PE=2 SV=1	24 kDa	0.97	-0.02	1.0236	0.9769	0.9876	0.9859	12.81	12.74	12.76	12.75
1863	CHD1L_MOUSE	Chromodomain-helicase-DNA-binding protein 1-like OS=Mus musculus OX=10090 GN=Chd1l PE=1 SV=1	101 kDa	0.096	-0.3	0.926	1.0799	0.8184	0.8033	13.24	13.46	13.06	13.04
1864	CLSPN_MOUSE	Claspin OS=Mus musculus OX=10090 GN=Clspn PE=1 SV=2	147 kDa	0.059	-0.19	1.1222	0.8911	0.8191	0.934	13.06	12.73	12.61	12.8
1865	CND2_MOUSE	Condensin complex subunit 2 OS=Mus musculus OX=10090 GN=Ncaph PE=1 SV=1	82 kDa	0.14	-0.12	1.0626	0.9411	0.89	0.9531	13.62	13.44	13.36	13.46
1866	CNDH2_MOUSE	Condensin-2 complex subunit H2 OS=Mus musculus OX=10090 GN=Ncaph2 PE=1 SV=1	69 kDa	0.81	-0.04	1.0689	0.9356	0.9688	0.9774	11.99	11.8	11.85	11.86
1867	CO2A1_MOUSE	Collagen alpha-1(II) chain OS=Mus musculus OX=10090 GN=Col2a1 PE=1 SV=2	142 kDa	0.066	-0.22	1.0398	0.9617	0.8199	0.9017	11.13	11.02	10.79	10.93
1868	CTDP1_MOUSE	RNA polymerase II subunit A C-terminal domain phosphatase OS=Mus musculus OX=10090 GN=Ctdp1 PE=1 SV=1	105 kDa	0.079	-0.19	1.0068	0.9932	0.8469	0.9033	13.08	13.06	12.83	12.92
1869	D3YW09_MOUSE	Splicing factor 3A subunit 2 OS=Mus musculus OX=10090 GN=Sf3a2 PE=1 SV=1	22 kDa	0.28	-0.11	1.0587	0.9445	0.9641	0.8955	14.34	14.18	14.21	14.1
1870	D3YXZ3_MOUSE	Kinesin light chain 2 OS=Mus musculus OX=10090 GN=Klc2 PE=1 SV=1	68 kDa	0.15	0.13	1.047	0.9551	1.0528	1.1385	12.06	11.93	12.07	12.19
1871	D3YYI8_MOUSE	Histone deacetylase OS=Mus musculus OX=10090 GN=Gm10093 PE=3 SV=1	55 kDa	0.075	0.23	0.9958	1.0043	1.1777	1.1732	13.21	13.22	13.45	13.45
1872	D3Z7C6_MOUSE	Prostaglandin E synthase 3 OS=Mus musculus OX=10090 GN=Ptges3 PE=1 SV=1	15 kDa	0.0019	0.35	0.8913	1.1219	1.2862	1.2637	13.46	13.79	13.99	13.96
1873	DCAF1_MOUSE	DDB1- and CUL4-associated factor 1 OS=Mus musculus OX=10090 GN=Dcaf1 PE=1 SV=4	169 kDa	0.72	-0.02	0.9814	1.0189	0.9534	1.0258	13.28	13.33	13.23	13.34
1874	DDAH1_MOUSE	N(G),N(G)-dimethylarginine dimethylaminohydrolase 1 OS=Mus musculus OX=10090 GN=Ddah1 PE=1 SV=3	31 kDa	0.003	0.32	1.0117	0.9884	1.2626	1.2394	13.62	13.58	13.94	13.91
1875	DDR2_MOUSE	Discoidin domain-containing receptor 2 OS=Mus musculus OX=10090 GN=Ddr2 PE=1 SV=2	96 kDa	0.23	-0.14	1.0763	0.9291	0.8658	0.9579	13.45	13.23	13.13	13.28
1876	DDX28_MOUSE	Probable ATP-dependent RNA helicase DDX28 OS=Mus musculus OX=10090 GN=Ddx28 PE=2 SV=2	60 kDa	0.002	-0.21	1.0427	0.959	0.8699	0.8629	13.64	13.52	13.38	13.37
1877	DHRS1_MOUSE	Dehydrogenase/reductase SDR family member 1 OS=Mus musculus OX=10090 GN=Dhrs1 PE=1 SV=1	34 kDa	0.011	0.42	0.9516	1.0509	1.3564	1.3192	12.31	12.45	12.82	12.78
1878	DHSO_MOUSE	Sorbitol dehydrogenase OS=Mus musculus OX=10090 GN=Sord PE=1 SV=3	38 kDa	0.43	0.07	0.9664	1.0348	1.0462	1.0517	12.86	12.96	12.97	12.98
1879	DI3L1_MOUSE	DIS3-like exonuclease 1 OS=Mus musculus OX=10090 GN=Dis3l PE=1 SV=2	120 kDa	0.35	0.1	1.1318	0.8835	1.0544	1.0939	12.08	11.73	11.98	12.03
1880	E9PU87_MOUSE	Serine/threonine-protein kinase SIK3 OS=Mus musculus OX=10090 GN=Sik3 PE=1 SV=1	151 kDa	0.41	0.07	0.9637	1.0377	0.9718	1.1323	12.8	12.91	12.82	13.04
1881	E9PUI5_MOUSE	Formin-binding protein 1-like OS=Mus musculus OX=10090 GN=Fnbp1l PE=1 SV=1	70 kDa	0.088	0.16	0.9633	1.0381	1.1048	1.1286	13.05	13.15	13.24	13.27
1882	E9PUQ9_MOUSE	Piezo-type mechanosensitive ion channel component OS=Mus musculus OX=10090 GN=Piezo1 PE=1 SV=1	292 kDa	0.47	-0.06	1.0412	0.9604	0.9603	0.9648	11.46	11.34	11.34	11.35
1883	E9PX53_MOUSE	Serine/threonine-protein phosphatase 4 regulatory subunit 1 OS=Mus musculus OX=10090 GN=Ppp4r1 PE=1 SV=1	105 kDa	0.002	0.26	0.9686	1.0324	1.19	1.1978	12.62	12.71	12.92	12.93
1884	E9Q6H8_MOUSE	Pleckstrin homology domain-containing, family A member 5 OS=Mus musculus OX=10090 GN=Plekha5 PE=1 SV=1	144 kDa	0.41	-0.15	0.9727	1.0281	0.8084	1.0037	12.38	12.46	12.12	12.43
1885	E9Q718_MOUSE	Procollagen-lysine,2-oxoglutarate 5-dioxygenase 2 OS=Mus musculus OX=10090 GN=Plod2 PE=1 SV=1	87 kDa	< 0.0001	0.75	1.0598	0.9436	1.7192	1.6532	13.02	12.85	13.72	13.66
1886	E9Q9M5_MOUSE	Ubiquitin carboxyl-terminal hydrolase 19 OS=Mus musculus OX=10090 GN=Usp19 PE=1 SV=1	143 kDa	0.043	-0.13	1.0224	0.978	0.8941	0.9362	13.25	13.19	13.06	13.12
1887	E9QA63_MOUSE	Microtubule-actin cross-linking factor 1 OS=Mus musculus OX=10090 GN=Macf1 PE=1 SV=2	832 kDa	0.001	-0.48	1.0942	0.9139	0.6424	0.797	12.93	12.67	12.16	12.47
1888	ECM29_MOUSE	Proteasome adapter and scaffold protein ECM29 OS=Mus musculus OX=10090 GN=Ecpas PE=1 SV=3	204 kDa	0.026	0.22	0.9756	1.025	1.0783	1.2632	13.63	13.7	13.77	14
1889	EMD_MOUSE	Emerin OS=Mus musculus OX=10090 GN=Emd PE=1 SV=1	29 kDa	0.26	0.19	0.9977	1.0024	1.1495	1.1325	14.26	14.26	14.46	14.44
1890	ERF1_MOUSE	Eukaryotic peptide chain release factor subunit 1 OS=Mus musculus OX=10090 GN=Etf1 PE=1 SV=4	49 kDa	0.43	0.07	0.9625	1.039	1.0358	1.0622	12.66	12.77	12.77	12.81
1891	F192A_MOUSE	Protein FAM192A OS=Mus musculus OX=10090 GN=Fam192a PE=1 SV=1	29 kDa	0.65	0.01	1.03	0.9709	1.0156	0.9976	13.04	12.96	13.02	13
1892	F6Z9A1_MOUSE	Sentrin-specific protease 6 OS=Mus musculus OX=10090 GN=Senp6 PE=1 SV=2	128 kDa	0.28	0.16	1.1837	0.8448	1.1402	1.0939	12.26	11.77	12.2	12.14
1893	FA98B_MOUSE	Protein FAM98B OS=Mus musculus OX=10090 GN=Fam98b PE=1 SV=1	45 kDa	0.031	0.18	1.0342	0.967	1.0757	1.1989	13.5	13.4	13.56	13.71
1894	FAF2_MOUSE	FAS-associated factor 2 OS=Mus musculus OX=10090 GN=Faf2 PE=1 SV=2	52 kDa	0.049	0.19	0.9978	1.0022	1.1732	1.1149	11.84	11.85	12.07	12
1895	FCHO2_MOUSE	F-BAR domain only protein 2 OS=Mus musculus OX=10090 GN=Fcho2 PE=1 SV=1	89 kDa	0.51	0.07	1.0994	0.9096	1.0835	1.0195	14.24	13.96	14.22	14.13
1896	FHOD1_MOUSE	FH1/FH2 domain-containing protein 1 OS=Mus musculus OX=10090 GN=Fhod1 PE=1 SV=3	130 kDa	0.24	-0.1	0.9812	1.0191	0.886	0.9783	13.44	13.49	13.29	13.43
1897	FKB10_MOUSE	Peptidyl-prolyl cis-trans isomerase FKBP10 OS=Mus musculus OX=10090 GN=Fkbp10 PE=1 SV=2	65 kDa	0.001	0.21	1.042	0.9597	1.2012	1.1083	13.55	13.43	13.76	13.64
1898	G3UZM9_MOUSE	Serine/threonine-protein kinase N2 OS=Mus musculus OX=10090 GN=Pkn2 PE=1 SV=1	110 kDa	0.002	0.23	1.0011	0.9989	1.1482	1.1929	12.62	12.62	12.82	12.87
1899	G45IP_MOUSE	Growth arrest and DNA damage-inducible proteins-interacting protein 1 OS=Mus musculus OX=10090 GN=Gadd45gip1 PE=1 SV=1	26 kDa	0.002	-0.31	1.0997	0.9093	0.7944	0.8205	13.39	13.11	12.92	12.96
1900	GAL3A_MOUSE	Glutamine amidotransferase-like class 1 domain-containing protein 3A, mitochondrial OS=Mus musculus OX=10090 GN=Gatd3a PE=1 SV=1	28 kDa	0.67	0.04	1.0411	0.9605	1.0777	0.9788	13.63	13.51	13.68	13.54
1901	GLPK_MOUSE	Glycerol kinase OS=Mus musculus OX=10090 GN=Gk PE=1 SV=2	61 kDa	0.15	0.21	1.0043	0.9957	1.1671	1.1438	13.35	13.34	13.57	13.54
1902	GPSM1_MOUSE	G-protein-signaling modulator 1 OS=Mus musculus OX=10090 GN=Gpsm1 PE=1 SV=3	74 kDa	0.16	-0.19	0.9939	1.0062	0.8162	0.9474	12.43	12.45	12.15	12.36
1903	GRSF1_MOUSE	G-rich sequence factor 1 OS=Mus musculus OX=10090 GN=Grsf1 PE=1 SV=2	53 kDa	0.11	0.1	0.9927	1.0073	1.1009	1.0459	12.84	12.86	12.98	12.91
1904	GSTA4_MOUSE	Glutathione S-transferase A4 OS=Mus musculus OX=10090 GN=Gsta4 PE=1 SV=3	26 kDa	< 0.0001	-0.83	1.0129	0.9872	0.5547	0.5702	15.17	15.13	14.3	14.34
1905	GSTP1_MOUSE	Glutathione S-transferase P 1 OS=Mus musculus OX=10090 GN=Gstp1 PE=1 SV=2	24 kDa	0.23	-0.27	1.0182	0.9821	0.8057	0.853	13.23	13.18	12.89	12.98
1906	H2AX_MOUSE	Histone H2AX OS=Mus musculus OX=10090 GN=H2afx PE=1 SV=2	15 kDa	0.042	-0.44	1.1503	0.8693	0.6925	0.7885	13.52	13.11	12.79	12.97
1907	H7BX94_MOUSE	Lysine-rich nucleolar protein 1 OS=Mus musculus OX=10090 GN=Knop1 PE=1 SV=2	60 kDa	0.002	0.41	0.8341	1.1989	1.3097	1.3453	12.33	12.85	12.98	13.02
1908	HMCS1_MOUSE	Hydroxymethylglutaryl-CoA synthase, cytoplasmic OS=Mus musculus OX=10090 GN=Hmgcs1 PE=1 SV=1	58 kDa	0.44	0.1	0.9765	1.024	1.0184	1.1237	14.17	14.24	14.23	14.37
1909	HNRH1_MOUSE	Heterogeneous nuclear ribonucleoprotein H OS=Mus musculus OX=10090 GN=Hnrnph1 PE=1 SV=3	49 kDa	0.64	0.05	1.0211	0.9793	1.0726	0.9987	13.66	13.6	13.73	13.63
1910	HPF1_MOUSE	Histone PARylation factor 1 OS=Mus musculus OX=10090 GN=Hpf1 PE=1 SV=1	39 kDa	0.15	-0.09	1.0326	0.9684	0.9127	0.9707	13	12.91	12.82	12.91
1911	HSDL2_MOUSE	Hydroxysteroid dehydrogenase-like protein 2 OS=Mus musculus OX=10090 GN=Hsdl2 PE=1 SV=1	54 kDa	0.12	0.11	1.1164	0.8957	1.0716	1.0874	13.95	13.63	13.89	13.91
1912	HSP7E_MOUSE	Heat shock 70 kDa protein 14 OS=Mus musculus OX=10090 GN=Hspa14 PE=1 SV=2	55 kDa	0.009	-0.16	1.0138	0.9864	0.8813	0.9121	13.2	13.16	13	13.05
1913	IF172_MOUSE	Intraflagellar transport protein 172 homolog OS=Mus musculus OX=10090 GN=Ift172 PE=1 SV=1	198 kDa	0.16	-0.23	1.0601	0.9433	0.8268	0.881	13.57	13.4	13.21	13.3
1914	ITCH_MOUSE	E3 ubiquitin-protein ligase Itchy OS=Mus musculus OX=10090 GN=Itch PE=1 SV=2	99 kDa	0.007	0.18	1.0384	0.963	1.1373	1.1354	12.37	12.26	12.5	12.5
1915	KDM5C_MOUSE	Lysine-specific demethylase 5C OS=Mus musculus OX=10090 GN=Kdm5c PE=1 SV=4	175 kDa	0.002	-0.37	0.9735	1.0272	0.731	0.814	12.64	12.72	12.23	12.39
1916	KDM6A_MOUSE	Lysine-specific demethylase 6A OS=Mus musculus OX=10090 GN=Kdm6a PE=1 SV=2	154 kDa	0.013	0.34	1.0086	0.9914	1.2037	1.3221	12.06	12.03	12.31	12.45
1917	LRC41_MOUSE	Leucine-rich repeat-containing protein 41 OS=Mus musculus OX=10090 GN=Lrrc41 PE=1 SV=3	88 kDa	0.41	-0.02	1.0014	0.9986	0.9713	0.9989	12.6	12.59	12.55	12.59
1918	MLKL_MOUSE	Mixed lineage kinase domain-like protein OS=Mus musculus OX=10090 GN=Mlkl PE=1 SV=1	54 kDa	0.24	0.1	0.96	1.0417	1.0179	1.1282	14.07	14.19	14.16	14.3
1919	MTCL1_MOUSE	Microtubule cross-linking factor 1 OS=Mus musculus OX=10090 GN=Mtcl1 PE=1 SV=1	214 kDa	0.001	-0.69	1.1215	0.8916	0.6343	0.6069	12.5	12.17	11.68	11.61
1920	MTMR2_MOUSE	Myotubularin-related protein 2 OS=Mus musculus OX=10090 GN=Mtmr2 PE=1 SV=3	73 kDa	0.0059	-0.24	1.0395	0.962	0.7838	0.9135	12.7	12.59	12.29	12.51
1921	MYO10_MOUSE	Unconventional myosin-X OS=Mus musculus OX=10090 GN=Myo10 PE=1 SV=1	237 kDa	0.33	0.48	0.8481	1.1792	1.4124	1.3712	12.66	13.13	13.4	13.35
1922	NBEA_MOUSE	Neurobeachin OS=Mus musculus OX=10090 GN=Nbea PE=1 SV=1	327 kDa	0.19	-0.15	1.0152	0.9851	0.8377	0.9719	12.53	12.48	12.25	12.46
1923	NCK1_MOUSE	Cytoplasmic protein NCK1 OS=Mus musculus OX=10090 GN=Nck1 PE=1 SV=1	43 kDa	0.85	0.01	0.9919	1.0081	0.9718	1.0423	13.45	13.48	13.42	13.52
1924	NFKB2_MOUSE	Nuclear factor NF-kappa-B p100 subunit OS=Mus musculus OX=10090 GN=Nfkb2 PE=1 SV=1	97 kDa	0.94	0.01	0.9541	1.0481	1.006	1.0073	12.9	13.04	12.98	12.98
1925	NIT2_MOUSE	Omega-amidase NIT2 OS=Mus musculus OX=10090 GN=Nit2 PE=1 SV=1	31 kDa	0.022	0.17	0.9871	1.0131	1.0889	1.1577	12.92	12.96	13.06	13.15
1926	NMD3_MOUSE	60S ribosomal export protein NMD3 OS=Mus musculus OX=10090 GN=Nmd3 PE=1 SV=1	58 kDa	0.045	-0.16	0.9888	1.0113	0.9346	0.858	13.56	13.59	13.48	13.36
1927	NNRE_MOUSE	NAD(P)H-hydrate epimerase OS=Mus musculus OX=10090 GN=Naxe PE=1 SV=1	31 kDa	0.001	-0.17	1.0381	0.9633	0.9114	0.8692	13.61	13.5	13.42	13.36
1928	NRDE2_MOUSE	Protein NRDE2 homolog OS=Mus musculus OX=10090 GN=Nrde2 PE=1 SV=3	133 kDa	0.1	0.1	1.0504	0.952	1.0679	1.0818	12.83	12.69	12.86	12.88
1929	NUBP1_MOUSE	Cytosolic Fe-S cluster assembly factor NUBP1 OS=Mus musculus OX=10090 GN=Nubp1 PE=1 SV=1	34 kDa	0.85	0	1.0568	0.9463	0.9503	1.0567	13.41	13.25	13.26	13.41
1930	O88601_MOUSE	Syntenin OS=Mus musculus OX=10090 GN=Sdcbp PE=2 SV=1	32 kDa	0.4	0.12	1.0392	0.9623	1.141	1.0322	14.16	14.05	14.29	14.15
1931	P13645.4	Keratin, type I cytoskeletal 10 (Cytokeratin-10) (CK-10) (Keratin-10) (K10) cRAP	60 kDa	0.74	0.08	0.6469	1.5457	0.7015	1.5882	12.81	14.07	12.93	14.11
1932	PA24A_MOUSE	Cytosolic phospholipase A2 OS=Mus musculus OX=10090 GN=Pla2g4a PE=1 SV=1	85 kDa	0.075	0.13	0.9374	1.0667	1.0357	1.1516	13.15	13.34	13.29	13.45
1933	PALM_MOUSE	Paralemmin-1 OS=Mus musculus OX=10090 GN=Palm PE=1 SV=1	42 kDa	0.083	0.22	0.9192	1.0879	1.1483	1.179	12.98	13.22	13.3	13.33
1934	PDPR_MOUSE	Pyruvate dehydrogenase phosphatase regulatory subunit, mitochondrial OS=Mus musculus OX=10090 GN=Pdpr PE=1 SV=1	99 kDa	1	0	No data	No data	No data	No data	No data	No data	No data	No data
1935	PEPD_MOUSE	Xaa-Pro dipeptidase OS=Mus musculus OX=10090 GN=Pepd PE=1 SV=3	55 kDa	0.009	0.21	0.906	1.1038	1.1894	1.124	12.35	12.64	12.74	12.66
1936	PGS1_MOUSE	Biglycan OS=Mus musculus OX=10090 GN=Bgn PE=1 SV=1	42 kDa	0.31	-0.07	0.9958	1.0042	0.9688	0.9303	13.81	13.82	13.77	13.71
1937	PIN4_MOUSE	Peptidyl-prolyl cis-trans isomerase NIMA-interacting 4 OS=Mus musculus OX=10090 GN=Pin4 PE=1 SV=1	14 kDa	0.19	-0.29	1.0137	0.9865	0.8752	0.7654	14.77	14.73	14.55	14.36
1938	PLIN2_MOUSE	Perilipin-2 OS=Mus musculus OX=10090 GN=Plin2 PE=1 SV=2	47 kDa	0.44	-0.07	1.0273	0.9734	0.96	0.9497	13.4	13.32	13.3	13.29
1939	PNO1_MOUSE	RNA-binding protein PNO1 OS=Mus musculus OX=10090 GN=Pno1 PE=1 SV=1	27 kDa	0.67	-0.03	0.9217	1.0849	0.9402	1.0224	13.94	14.17	13.96	14.08
1940	PSMD4_MOUSE	26S proteasome non-ATPase regulatory subunit 4 OS=Mus musculus OX=10090 GN=Psmd4 PE=1 SV=1	41 kDa	0.32	0.21	0.8431	1.186	1.1391	1.1822	11.88	12.37	12.31	12.36
1941	PTN2_MOUSE	Tyrosine-protein phosphatase non-receptor type 2 OS=Mus musculus OX=10090 GN=Ptpn2 PE=1 SV=2	47 kDa	0.35	0.08	1.0416	0.9601	1.0239	1.0937	13.66	13.54	13.63	13.73
1942	Q3TA88_MOUSE	Uncharacterized protein OS=Mus musculus OX=10090 GN=Sh3kbp1 PE=2 SV=1	73 kDa	0.6	-0.07	1.0092	0.9909	0.9505	0.953	13.71	13.68	13.62	13.62
1943	Q3TA96_MOUSE	Lysosomal membrane glycoprotein 1, isoform CRA_c OS=Mus musculus OX=10090 GN=Lamp1 PE=1 SV=1	44 kDa	0.004	0.4	0.918	1.0893	1.3308	1.3111	13.03	13.27	13.56	13.54
1944	Q3TT85_MOUSE	tRNA pseudouridine synthase OS=Mus musculus OX=10090 GN=Pus1 PE=2 SV=1	44 kDa	0.29	0.08	0.9607	1.0409	1.0469	1.0697	13.64	13.75	13.76	13.79
1945	Q3TXW9_MOUSE	Uncharacterized protein OS=Mus musculus OX=10090 GN=Sin3b PE=2 SV=1	126 kDa	0.59	0.03	1.029	0.9718	1.0576	0.9849	13.35	13.27	13.39	13.29
1946	Q3U254_MOUSE	Uncharacterized protein OS=Mus musculus OX=10090 GN=Emilin1 PE=2 SV=1	108 kDa	0.14	0.09	1.0732	0.9318	1.0367	1.1	12.73	12.53	12.68	12.76
1947	Q3U313_MOUSE	Uncharacterized protein OS=Mus musculus OX=10090 GN=Rbm39 PE=2 SV=1	59 kDa	0.19	0.16	1.0719	0.9329	1.133	1.1066	13.42	13.22	13.5	13.47
1948	Q3U8A5_MOUSE	Uncharacterized protein OS=Mus musculus OX=10090 GN=Exoc5 PE=2 SV=1	82 kDa	0.072	-0.24	1.0708	0.9339	0.7987	0.8919	13.24	13.04	12.82	12.97
1949	Q3UJL7_MOUSE	Uncharacterized protein OS=Mus musculus OX=10090 GN=Srm PE=2 SV=1	34 kDa	< 0.0001	-0.38	0.9695	1.0315	0.7379	0.8039	14.37	14.46	13.98	14.1
1950	Q3V1B9_MOUSE	Polymerase (RNA) I polypeptide E, isoform CRA_b OS=Mus musculus OX=10090 GN=Polr1e PE=2 SV=1	49 kDa	0.36	-0.07	1.0542	0.9486	0.9303	0.9785	13.13	12.98	12.95	13.03
1951	Q497N1_MOUSE	40S ribosomal protein S26 OS=Mus musculus OX=10090 GN=Rps26 PE=1 SV=1	13 kDa	0.098	-0.17	1.0323	0.9687	0.8778	0.8998	14.65	14.56	14.41	14.45
1952	Q543N7_MOUSE	Protein kinase C and casein kinase substrate in neurons 3, isoform CRA_a OS=Mus musculus OX=10090 GN=Pacsin3 PE=1 SV=1	49 kDa	0.18	-0.17	0.9949	1.0051	0.9443	0.8395	12.3	12.31	12.22	12.05
1953	Q543X6_MOUSE	Uncharacterized protein OS=Mus musculus OX=10090 GN=Map2k4 PE=1 SV=1	44 kDa	0.44	0.07	1.0427	0.9591	1.0172	1.0819	13.57	13.45	13.53	13.62
1954	Q545N8_MOUSE	Phosphomannomutase OS=Mus musculus OX=10090 GN=Pmm2 PE=1 SV=1	28 kDa	0.004	-0.34	0.9911	1.009	0.7456	0.8362	13.59	13.62	13.18	13.35
1955	Q58A84_MOUSE	NSR1 OS=Mus musculus OX=10090 GN=Scarf2 PE=1 SV=1	88 kDa	0.005	-0.25	1.0989	0.91	0.8104	0.8703	12.19	11.92	11.75	11.86
1956	Q5SVT2_MOUSE	Tripartite motif-containing protein 16 OS=Mus musculus OX=10090 GN=Trim16 PE=1 SV=1	63 kDa	0.96	0	0.864	1.1575	0.8513	1.1725	12.33	12.75	12.31	12.77
1957	Q6A0C7_MOUSE	MKIAA0118 protein (Fragment) OS=Mus musculus OX=10090 GN=Rab21 PE=2 SV=1	27 kDa	0.48	-0.12	1.0404	0.9612	0.8857	0.9552	12.65	12.54	12.42	12.53
1958	Q78P92_MOUSE	FSHD Region Gene 1 protein OS=Mus musculus OX=10090 GN=Frg1 PE=1 SV=1	29 kDa	< 0.0001	0.42	0.9242	1.082	1.3757	1.2974	13.03	13.26	13.61	13.52
1959	Q80W12_MOUSE	TROVE domain family, member 2 OS=Mus musculus OX=10090 GN=Trove2 PE=2 SV=1	60 kDa	0.92	0.01	0.905	1.105	0.9007	1.1298	13.08	13.37	13.08	13.4
1960	Q80ZX0_MOUSE	Sec24-related gene family, member B (S. cerevisiae) OS=Mus musculus OX=10090 GN=Sec24b PE=1 SV=1	136 kDa	0.041	-0.13	1.0084	0.9917	0.9112	0.9135	13.55	13.53	13.41	13.41
1961	Q8C671_MOUSE	Uncharacterized protein OS=Mus musculus OX=10090 GN=Srsf2 PE=2 SV=1	29 kDa	0.019	-0.46	1.0224	0.9781	0.69	0.7668	14.78	14.72	14.21	14.36
1962	Q91VA7_MOUSE	Isocitrate dehydrogenase [NAD] subunit, mitochondrial OS=Mus musculus OX=10090 GN=Idh3b PE=1 SV=1	42 kDa	0.93	-0.01	0.9894	1.0107	1.0146	0.9672	14.55	14.58	14.58	14.51
1963	Q91X95_MOUSE	Guanine nucleotide binding protein, alpha 11 OS=Mus musculus OX=10090 GN=Gna11 PE=2 SV=1	42 kDa	0.56	-0.08	0.9965	1.0036	0.9527	0.9414	13.65	13.66	13.59	13.57
1964	Q99LS5_MOUSE	Testis expressed gene 264, isoform CRA_a OS=Mus musculus OX=10090 GN=Tex264 PE=2 SV=1	34 kDa	0.035	0.17	1.0155	0.9847	1.1258	1.1211	12.94	12.9	13.09	13.08
1965	Q9CQB4_MOUSE	Cytochrome b-c1 complex subunit 7 OS=Mus musculus OX=10090 GN=Uqcrb PE=1 SV=1	14 kDa	0.027	-0.22	1.1121	0.8992	0.8545	0.8568	13.49	13.18	13.11	13.11
1966	RA54B_MOUSE	DNA repair and recombination protein RAD54B OS=Mus musculus OX=10090 GN=Rad54b PE=2 SV=1	99 kDa	0.046	0.2	1.0011	0.9989	1.1647	1.1297	12.47	12.46	12.68	12.64
1967	RAE1L_MOUSE	mRNA export factor OS=Mus musculus OX=10090 GN=Rae1 PE=1 SV=1	41 kDa	0.49	-0.03	1.0336	0.9675	0.9702	0.9828	13.26	13.17	13.17	13.19
1968	RL29_MOUSE	60S ribosomal protein L29 OS=Mus musculus OX=10090 GN=Rpl29 PE=1 SV=2	18 kDa	< 0.0001	-1.01	1.0215	0.979	0.4388	0.5628	14.4	14.34	13.18	13.54
1969	RL38_MOUSE	60S ribosomal protein L38 OS=Mus musculus OX=10090 GN=Rpl38 PE=1 SV=3	8 kDa	0.61	-0.09	1.0228	0.9777	0.905	0.978	13.36	13.29	13.18	13.29
1970	RM38_MOUSE	39S ribosomal protein L38, mitochondrial OS=Mus musculus OX=10090 GN=Mrpl38 PE=1 SV=2	45 kDa	0.1	-0.14	1.0638	0.94	0.9031	0.917	13.11	12.94	12.88	12.9
1971	RT07_MOUSE	28S ribosomal protein S7, mitochondrial OS=Mus musculus OX=10090 GN=Mrps7 PE=1 SV=1	28 kDa	0.32	0.11	0.972	1.0288	1.0855	1.0687	13.16	13.24	13.32	13.29
1972	RT30_MOUSE	28S ribosomal protein S30, mitochondrial OS=Mus musculus OX=10090 GN=Mrps30 PE=1 SV=1	50 kDa	0.005	-0.18	1.0568	0.9462	0.8971	0.874	12.5	12.34	12.26	12.22
1973	SC31A_MOUSE	Protein transport protein Sec31A OS=Mus musculus OX=10090 GN=Sec31a PE=1 SV=2	134 kDa	0.95	0	0.9772	1.0233	0.9909	1.0149	13.15	13.21	13.17	13.2
1974	SCFD1_MOUSE	Sec1 family domain-containing protein 1 OS=Mus musculus OX=10090 GN=Scfd1 PE=1 SV=1	72 kDa	0.72	0.03	1.0468	0.9553	1.032	1.0139	13.3	13.17	13.28	13.25
1975	SCMC2_MOUSE	Calcium-binding mitochondrial carrier protein SCaMC-2 OS=Mus musculus OX=10090 GN=Slc25a25 PE=1 SV=1	53 kDa	0.001	0.36	0.9135	1.0947	1.2917	1.2687	12.48	12.74	12.98	12.96
1976	SNAA_MOUSE	Alpha-soluble NSF attachment protein OS=Mus musculus OX=10090 GN=Napa PE=1 SV=1	33 kDa	0.001	-0.32	1.0141	0.9861	0.7888	0.8171	14.13	14.09	13.76	13.82
1977	SUGP1_MOUSE	SURP and G-patch domain-containing protein 1 OS=Mus musculus OX=10090 GN=Sugp1 PE=1 SV=1	73 kDa	0.028	0.45	0.8963	1.1157	1.3706	1.365	12.27	12.59	12.89	12.88
1978	SYNE3_MOUSE	Nesprin-3 OS=Mus musculus OX=10090 GN=Syne3 PE=1 SV=1	112 kDa	0.22	-0.12	1.0823	0.924	0.9704	0.8773	14.17	13.94	14.02	13.87
1979	SYYM_MOUSE	Tyrosine--tRNA ligase, mitochondrial OS=Mus musculus OX=10090 GN=Yars2 PE=1 SV=2	53 kDa	0.17	-0.08	1.0209	0.9795	0.9856	0.9063	13.85	13.79	13.8	13.68
1980	TMM43_MOUSE	Transmembrane protein 43 OS=Mus musculus OX=10090 GN=Tmem43 PE=1 SV=1	45 kDa	0.042	0.15	0.9854	1.0148	1.0961	1.1242	12.9	12.94	13.05	13.09
1981	TMX1_MOUSE	Thioredoxin-related transmembrane protein 1 OS=Mus musculus OX=10090 GN=Tmx1 PE=1 SV=1	31 kDa	0.00067	0.37	1.0395	0.962	1.3137	1.277	14.02	13.91	14.36	14.32
1982	TWF1_MOUSE	Twinfilin-1 OS=Mus musculus OX=10090 GN=Twf1 PE=1 SV=2	40 kDa	0.22	-0.09	1.0352	0.966	0.91	0.9704	14.45	14.35	14.26	14.35
1983	V9GX40_MOUSE	Synergin gamma OS=Mus musculus OX=10090 GN=Synrg PE=1 SV=1	142 kDa	0.68	-0.03	1.0209	0.9795	0.9616	0.9982	13.31	13.25	13.23	13.28
1984	VPS72_MOUSE	Vacuolar protein sorting-associated protein 72 homolog OS=Mus musculus OX=10090 GN=Vps72 PE=2 SV=2	41 kDa	0.47	-0.09	1.055	0.9479	1.0023	0.886	11.36	11.21	11.29	11.11
1985	WASH1_MOUSE	WASH complex subunit 1 OS=Mus musculus OX=10090 GN=Washc1 PE=1 SV=1	52 kDa	0.42	-0.08	1.0452	0.9567	0.939	0.9557	13.79	13.66	13.64	13.66
1986	WDR48_MOUSE	WD repeat-containing protein 48 OS=Mus musculus OX=10090 GN=Wdr48 PE=1 SV=1	76 kDa	0.78	-0.04	1.0126	0.9875	0.9478	0.9945	12.93	12.9	12.84	12.91
1987	WDR91_MOUSE	WD repeat-containing protein 91 OS=Mus musculus OX=10090 GN=Wdr91 PE=1 SV=1	83 kDa	0.019	-0.28	1.0893	0.9181	0.8245	0.8265	12.77	12.52	12.37	12.37
1988	WIPF2_MOUSE	WAS/WASL-interacting protein family member 2 OS=Mus musculus OX=10090 GN=Wipf2 PE=1 SV=1	46 kDa	< 0.0001	-0.48	0.9767	1.0239	0.7346	0.7044	13.57	13.64	13.16	13.1
1989	ZC21A_MOUSE	Zinc finger C2HC domain-containing protein 1A OS=Mus musculus OX=10090 GN=Zc2hc1a PE=1 SV=1	35 kDa	0.076	-0.19	1.0435	0.9583	0.8465	0.9134	13.01	12.88	12.71	12.82
1990	ZN598_MOUSE	E3 ubiquitin-protein ligase ZNF598 OS=Mus musculus OX=10090 GN=Znf598 PE=1 SV=1	99 kDa	0.92	-0.01	0.964	1.0374	1.0128	0.9753	12.97	13.08	13.04	12.99
1991	A0A0J9YTU9_MOUSE	Zinc finger protein 512 OS=Mus musculus OX=10090 GN=Zfp512 PE=1 SV=1	58 kDa	0.43	0.11	1.1022	0.9073	1.1462	1.0214	12.16	11.88	12.22	12.05
1992	NCOA1_MOUSE	Nuclear receptor coactivator 1 OS=Mus musculus OX=10090 GN=Ncoa1 PE=1 SV=2	157 kDa	0.56	0.15	1.1349	0.8811	1.088	1.1272	12.54	12.17	12.48	12.53
1993	LSM4_MOUSE	U6 snRNA-associated Sm-like protein LSm4 OS=Mus musculus OX=10090 GN=Lsm4 PE=1 SV=1	15 kDa	0.67	-0.21	1.0676	0.9367	0.7641	0.9842	11.77	11.58	11.29	11.65
1994	F6RGI3_MOUSE	Uncharacterized protein OS=Mus musculus OX=10090 GN=Gm340 PE=1 SV=1	136 kDa	0.028	0.25	0.9392	1.0648	1.1864	1.1883	14.26	14.44	14.6	14.6
1995	A0A0N4SVL0_MOUSE	Eukaryotic translation initiation factor 4 gamma 3 OS=Mus musculus OX=10090 GN=Eif4g3 PE=1 SV=1	193 kDa	1	0.12	0.9984	1.0016	1.2098	0.9741	12.08	12.09	12.36	12.05
1996	B9EKT8_MOUSE	Uncharacterized protein OS=Mus musculus OX=10090 GN=Cep162 PE=2 SV=1	161 kDa	0.33	-0.3	1.059	0.9443	0.8638	0.7654	17.27	17.11	16.98	16.81
1997	B2RY27_MOUSE	MCG125789, isoform CRA_a OS=Mus musculus OX=10090 GN=Taok3 PE=2 SV=1	105 kDa	0.33	-0.37	1.129	0.8857	0.8276	0.7252	13.56	13.21	13.11	12.92
1998	Q80X68_MOUSE	Citrate synthase OS=Mus musculus OX=10090 GN=Csl PE=1 SV=1	52 kDa	1	0	No data	No data	No data	No data	No data	No data	No data	No data
[truncated: 4,934 more rows]

## Sheet: DE by NCOA4 RNAi_FC1.5_p.05
Proteins with |Fold Change by NCOA4 Depletion| > 1.5, and a Perumutation Test P-value < 0.05						Permutation Test (p-value) Benjamini-Hochberg (p < 0.00368)	Log2 Expression Ratio (NCOA4 RNAi/Control)	Fold Change by NCOA4 RNAi	Expression Ratio (NCOA4-depleted/Control)				Log2 Normalized Intensity
#	UniProtKB ID (IPA)	Gene Symbol (GSEA)	Protein ID (DAVID)	Description	MW				Control siRNA_1	Control siRNA_2	NCOA4 siRNA_1	NCOA4 siRNA_2	Control siRNA_1	Control siRNA_2	NCOA4 siRNA_1	NCOA4 siRNA_2
1	DNJA3_MOUSE	Dnaja3	DNAJA3	DnaJ homolog subfamily A member 3, mitochondrial	52 kDa	0.028	3.16	8.95322	1.0338	0.9673	8.957	8.9494	9.77	9.68	12.89	12.89
2	EMC4_MOUSE	Emc4	EMC4	ER membrane protein complex subunit 4	20 kDa	0.028	1.73	3.32407	0.9842	1.0161	3.0023	3.6805	8.27	8.32	9.88	10.18
3	A0A023J6F3_MOUSE	mt-Co2	COX2	Cytochrome c oxidase subunit 2	26 kDa	0.028	1.47	2.76748	0.9454	1.0578	2.606	2.9391	8.99	9.15	10.45	10.63
4	A0A2R8VHX5_MOUSE	Zfp385a	ZFP385A	Zinc finger protein 385A	36 kDa	0.001	1.2	2.29253	0.6861	1.4574	2.2699	2.3152	10.03	11.11	11.75	11.78
5	IREB2_MOUSE	Ireb2	IREB2	Iron-responsive element-binding protein 2	105 kDa	0.001	1.06	2.08203	0.9198	1.0871	2.1149	2.0495	12.83	13.07	14.03	13.98
6	A0A2R8VJV3_MOUSE	Copz1	COPZ1	Coatomer subunit zeta-1	10 kDa	0.028	1	1.99942	0.8231	1.2149	2.0908	1.912	12.97	13.53	14.32	14.19
7	Q545V8_MOUSE	Csnk2a2	CSNK2A2	Uncharacterized protein	41 kDa	0.002	0.99	1.99257	0.9871	1.0131	1.996	1.9892	12.48	12.52	13.5	13.49
8	DHC24_MOUSE	Dhcr24	DHCR24	Delta(24)-sterol reductase	60 kDa	0.001	0.98	1.97442	0.7658	1.3058	1.9191	2.0313	13.57	14.34	14.9	14.98
9	O77968_MOUSE	H60a	H60A	Histocompatibility antigen 60 (Fragment)	28 kDa	0.001	0.82	1.76679	0.8838	1.1315	1.7277	1.8068	12.76	13.11	13.72	13.79
10	B1AU74_MOUSE	Mospd2	MOSPD2	Motile sperm domain-containing protein 2	60 kDa	0.001	0.82	1.76621	0.8162	1.2252	1.7129	1.8212	12.44	13.03	13.51	13.6
11	GALT7_MOUSE	Galnt7	GALNT7	N-acetylgalactosaminyltransferase 7	75 kDa	< 0.0001	0.82	1.75938	0.9962	1.0039	1.8322	1.6896	13	13.01	13.88	13.76
12	Q9R1R8_MOUSE	Rdh11	RDH11	Retinol dehydrogenase 11	33 kDa	0.022	0.81	1.74955	0.8109	1.2332	1.7124	1.7875	12.46	13.06	13.53	13.6
13	CREL2_MOUSE	Creld2	CRELD2	Cysteine-rich with EGF-like domain protein 2	38 kDa	0.008	0.77	1.70224	0.8805	1.1358	1.7252	1.6797	11.51	11.87	12.48	12.44
14	ZWINT_MOUSE	Zwint	ZWINT	ZW10 interactor	29 kDa	0.001	0.76	1.69018	0.8657	1.1552	1.6818	1.6987	11.62	12.03	12.57	12.59
15	F6TLV3_MOUSE	Fndc3a	FNDC3A	Fibronectin type-III domain-containing protein 3A (Fragment)	127 kDa	0.011	0.76	1.68863	0.8372	1.1945	1.6507	1.7275	11.07	11.59	12.05	12.12
16	E9Q718_MOUSE	Plod2	PLOD2	Procollagen-lysine,2-oxoglutarate 5-dioxygenase 2	87 kDa	< 0.0001	0.75	1.68585	1.0598	0.9436	1.7192	1.6532	13.02	12.85	13.72	13.66
17	GPD1L_MOUSE	Gpd1l	GPD1L	Glycerol-3-phosphate dehydrogenase 1-like protein	38 kDa	< 0.0001	0.75	1.68008	0.877	1.1403	1.6526	1.7081	13.08	13.46	14	14.05
18	Q8C2M8_MOUSE	Igtp	IGTP	Interferon gamma induced GTPase, isoform CRA_a	48 kDa	0.028	0.75	1.67904	0.8534	1.1718	1.8466	1.5267	10.6	11.05	11.71	11.44
19	Q4FJQ0_MOUSE	Rab7	RAB7	MCG130610	23 kDa	0.017	0.74	1.67526	0.9932	1.0069	1.7569	1.5975	11.99	12.01	12.81	12.68
20	RBM3_MOUSE	Rbm3	RBM3	RNA-binding protein 3	17 kDa	0.028	0.73	1.66306	0.8076	1.2383	1.65	1.6763	10.14	10.76	11.17	11.2
21	OLA1_MOUSE	Ola1	OLA1	Obg-like ATPase 1	45 kDa	0.028	0.73	1.65787	0.7644	1.3082	1.5777	1.7421	14.09	14.86	15.13	15.28
22	ARRB1_MOUSE	Arrb1	ARRB1	Beta-arrestin-1	47 kDa	0.028	0.73	1.65778	0.9581	1.0437	1.6328	1.6831	11.32	11.44	12.09	12.13
23	APAF_MOUSE	Apaf1	APAF1	Apoptotic protease-activating factor 1	141 kDa	0.028	0.72	1.65265	0.9429	1.0606	1.6046	1.7022	11.19	11.36	11.95	12.04
24	Q3TCI2_MOUSE	Amfr	AMFR	Uncharacterized protein	73 kDa	0.001	0.72	1.64338	1.0397	0.9619	1.6415	1.6454	12.22	12.11	12.88	12.88
25	CP51A_MOUSE	Cyp51	CYP51A1	Lanosterol 14-alpha demethylase	57 kDa	< 0.0001	0.71	1.64043	0.9383	1.0658	1.6904	1.592	12.75	12.94	13.6	13.52
26	Q60951_MOUSE	Ybx1	YBX1	MYB-1b	36 kDa	0.044	0.71	1.63833	0.8846	1.1304	1.7796	1.5082	8.26	8.62	9.27	9.03
27	H3BL26_MOUSE	Tspan6	TSPAN6	Tetraspanin-6 (Fragment)	19 kDa	0.001	0.71	1.637	0.9006	1.1104	1.6578	1.6165	12.21	12.51	13.09	13.05
28	Q9CXY0_MOUSE	Rala	RALA	Uncharacterized protein	24 kDa	< 0.0001	0.71	1.63232	0.9521	1.0503	1.6804	1.5856	12.64	12.78	13.46	13.37
29	APOBR_MOUSE	Apobr	APOBR	Apolipoprotein B receptor	103 kDa	0.028	0.7	1.62543	1.0453	0.9567	1.6563	1.5952	10.25	10.12	10.91	10.86
30	ODP2_MOUSE	Dlat	DLAT	Dihydrolipoyllysine-residue acetyltransferase component of pyruvate dehydrogenase complex, mitochondrial	68 kDa	0.017	0.7	1.62405	1.0599	0.9435	1.801	1.4645	12.71	12.55	13.48	13.18
31	B8JJG6_MOUSE	Tfg	TFG	Trk-fused	16 kDa	0.028	0.69	1.61509	0.8173	1.2236	1.6642	1.5675	12.17	12.76	13.2	13.11
32	Q61852_MOUSE	-	-	Smooth muscle gamma-actin	43 kDa	0.001	0.69	1.61037	0.8804	1.1358	1.4882	1.7425	11.48	11.85	12.24	12.47
33	FIS1_MOUSE	Fis1	FIS1	Mitochondrial fission 1 protein	17 kDa	0.00089	0.68	1.59889	0.8844	1.1307	1.6735	1.5276	12.94	13.29	13.86	13.73
34	Q3UL48_MOUSE	Ezr	EZR	Uncharacterized protein	69 kDa	0.028	0.68	1.59827	0.9086	1.1006	1.6377	1.5598	14.19	14.46	15.04	14.97
35	TCTP_MOUSE	Tpt1	TPT1	Translationally-controlled tumor protein	19 kDa	0.001	0.67	1.59003	0.7798	1.2824	1.5591	1.6216	14.16	14.88	15.16	15.22
36	Q3U8S0_MOUSE	Ap3s1	AP3S1	Adaptor-related protein complex 3, sigma 1 subunit	22 kDa	0.003	0.66	1.58542	0.974	1.0267	1.4596	1.7221	10.73	10.81	11.32	11.55
37	TMM33_MOUSE	Tmem33	TMEM33	Transmembrane protein 33	28 kDa	0.001	0.66	1.58227	0.9196	1.0874	1.4482	1.7287	12.92	13.16	13.57	13.83
38	ERO1A_MOUSE	Ero1l	ERO1A	ERO1-like protein alpha	54 kDa	0.001	0.66	1.57506	0.8804	1.1359	1.4661	1.6922	11.99	12.36	12.72	12.93
39	LRRF1_MOUSE	Lrrfip1	LRRFIP1	Leucine-rich repeat flightless-interacting protein 1	79 kDa	< 0.0001	0.66	1.57505	0.8961	1.1159	1.5992	1.5512	12.33	12.65	13.17	13.13
40	NCAM1_MOUSE	Ncam1	NCAM1	Neural cell adhesion molecule 1	119 kDa	< 0.0001	0.65	1.57208	0.875	1.1429	1.7321	1.4269	12.2	12.58	13.18	12.9
41	ARPC3_MOUSE	Arpc3	ARPC3	Actin-related protein 2/3 complex subunit 3	21 kDa	0.028	0.65	1.56636	0.771	1.2971	1.5877	1.5454	12.92	13.67	13.97	13.93
42	EHD2_MOUSE	Ehd2	EHD2	EH domain-containing protein 2	61 kDa	0.001	0.64	1.56287	0.9595	1.0422	1.5283	1.5982	12.89	13.01	13.56	13.63
43	Q3TJ52_MOUSE	Rad23b	RAD23B	Uncharacterized protein	35 kDa	< 0.0001	0.64	1.5584	0.8334	1.2	1.5145	1.6037	13.27	13.79	14.13	14.21
44	FUS_MOUSE	Fus	FUS	RNA-binding protein FUS	53 kDa	0.003	0.64	1.55755	0.8856	1.1292	1.6637	1.4582	12.84	13.19	13.75	13.56
45	GORS2_MOUSE	Gorasp2	GORASP2	Golgi reassembly-stacking protein 2	47 kDa	0.001	0.63	1.54796	0.8626	1.1592	1.5983	1.4991	11.32	11.75	12.21	12.12
46	NACAM_MOUSE	Naca	NACA	Nascent polypeptide-associated complex subunit alpha, muscle-specific form	220 kDa	0.002	0.63	1.54567	0.8408	1.1894	1.4887	1.6049	13.85	14.35	14.68	14.79
47	A6H6H4_MOUSE	Tmsb10	TMSB10	MCG125727	5 kDa	0.038	0.62	1.54047	0.7184	1.3919	1.8671	1.2709	13.38	14.33	14.76	14.2
48	D3Z6W7_MOUSE	Gxylt1	GXYLT1	Glucoside xylosyltransferase 1	50 kDa	0.028	0.62	1.53996	0.9977	1.0023	1.4898	1.5918	13.2	13.21	13.78	13.88
49	A0A286YCG8_MOUSE	Ssr1	SSR1	Translocon-associated protein subunit alpha	36 kDa	0.028	0.61	1.52243	0.9579	1.044	1.4808	1.5653	13.38	13.51	14.01	14.09
50	WDR92_MOUSE	Wdr92	WDR92	WD repeat-containing protein 92	40 kDa	0.028	0.6	1.51918	0.9238	1.0825	1.489	1.55	12.59	12.82	13.28	13.34
51	DHB7_MOUSE	Hsd17b7	HSD17B7	3-keto-steroid reductase	37 kDa	0.001	0.6	1.51773	0.9271	1.0786	1.529	1.5065	11.9	12.12	12.62	12.6
52	NOC2L_MOUSE	Noc2l	NOC2L	Nucleolar complex protein 2 homolog	85 kDa	0.028	0.6	1.51395	0.8483	1.1789	1.5115	1.5165	11.62	12.09	12.45	12.46
53	DAD1_MOUSE	Dad1	DAD1	Dolichyl-diphosphooligosaccharide--protein glycosyltransferase subunit DAD1	12 kDa	0.028	0.59	1.50946	0.8113	1.2325	1.4293	1.594	13.18	13.78	14	14.15
54	SETD3_MOUSE	Setd3	SETD3	Histone-lysine N-methyltransferase setd3	67 kDa	0.028	0.59	1.50788	1.0019	0.9981	1.2869	1.7668	12.73	12.72	13.09	13.55
55	TNR6A_MOUSE	Tnrc6a	TNRC6A	Trinucleotide repeat-containing gene 6A protein	203 kDa	0.001	0.59	1.50749	1.0255	0.9751	1.3848	1.641	12.17	12.1	12.61	12.85
56	A0A0A1HAM8_MOUSE	Marcks	MARCKS	80K protein	30 kDa	0.036	0.59	1.50387	0.9212	1.0856	1.8009	1.2559	12.5	12.74	13.47	12.95
57	E9PVN6_MOUSE	Gm20498	-	Synaptojanin-2-binding protein	20 kDa	0.006	0.59	1.50269	0.9978	1.0022	1.4844	1.5212	12.56	12.56	13.13	13.17
58	NDUA2_MOUSE	Ndufa2	NDUFA2	NADH dehydrogenase [ubiquinone] 1 alpha subcomplex subunit 2	11 kDa	0.024	-0.6	-1.51087	1.0167	0.9836	0.5838	0.7504	13.22	13.18	12.42	12.79
59	Q3U4W8_MOUSE	Usp5	USP5	Ubiquitin carboxyl-terminal hydrolase	93 kDa	< 0.0001	-0.6	-1.51278	0.9829	1.0174	0.6444	0.6781	13.33	13.38	12.72	12.79
60	LMNA_MOUSE	Lmna	LMNA	Prelamin-A/C	74 kDa	< 0.0001	-0.6	-1.51536	0.9848	1.0154	0.6615	0.6583	13.44	13.49	12.87	12.86
61	PGFRA_MOUSE	Pdgfra	PDGFRA	Platelet-derived growth factor receptor alpha	123 kDa	0.001	-0.6	-1.51772	1.0822	0.924	0.6884	0.6306	14.26	14.03	13.61	13.48
62	VASP_MOUSE	Vasp	VASP	Vasodilator-stimulated phosphoprotein	40 kDa	0.007	-0.61	-1.52099	0.9938	1.0062	0.7649	0.5651	12.58	12.6	12.2	11.77
63	A0A1Y7VKA0_MOUSE	Iah1	IAH1	Isoamyl acetate-hydrolyzing esterase 1 homolog (Fragment)	18 kDa	0.001	-0.61	-1.52212	1.078	0.9277	0.6548	0.6592	15.09	14.88	14.37	14.38
64	PAPS1_MOUSE	Papss1	PAPSS1	Bifunctional 3'-phosphoadenosine 5'-phosphosulfate synthase 1	71 kDa	0.001	-0.61	-1.52235	0.9295	1.0758	0.621	0.6948	13.01	13.22	12.43	12.59
65	DJC21_MOUSE	Dnajc21	DNAJC21	DnaJ homolog subfamily C member 21	62 kDa	0.028	-0.61	-1.53105	1.0377	0.9636	0.6685	0.6381	12.95	12.84	12.31	12.25
66	Q3TJG7_MOUSE	Map2k3	MAP2K3	Uncharacterized protein	39 kDa	< 0.0001	-0.62	-1.53957	1.0633	0.9405	0.6269	0.673	13.72	13.54	12.96	13.06
67	F6XYI9_MOUSE	-	-	TATA-box-binding protein (Fragment)	23 kDa	0.028	-0.63	-1.55058	1.0783	0.9274	0.6104	0.6814	13.99	13.77	13.17	13.33
68	B1APX2_MOUSE	5031439G07Rik	5031439G07RIK	RIKEN cDNA 5031439G07 gene	50 kDa	0.001	-0.63	-1.55082	0.9849	1.0153	0.6556	0.6342	11.51	11.55	10.92	10.87
69	JUPI1_MOUSE	Jpt1	HN1	Jupiter microtubule associated homolog 1	16 kDa	0.001	-0.63	-1.55287	0.9899	1.0102	0.5353	0.7747	12.74	12.77	11.85	12.39
70	RS25_MOUSE	Rps25	RPS25	40S ribosomal protein S25	14 kDa	0.002	-0.64	-1.55701	0.9992	1.0008	0.5242	0.7869	14.3	14.3	13.37	13.95
71	AKTS1_MOUSE	Akt1s1	AKT1S1	Proline-rich AKT1 substrate 1	27 kDa	0.028	-0.64	-1.55795	1.0027	0.9973	0.6289	0.6551	14.2	14.2	13.53	13.59
72	G5E8J0_MOUSE	Notch2	NOTCH2	Neurogenic locus notch homolog protein 2	266 kDa	0.001	-0.64	-1.56132	1.0337	0.9674	0.6448	0.6362	13.9	13.81	13.22	13.2
73	B7ZNM7_MOUSE	Sept5	SEPT5	Sept5 protein	44 kDa	< 0.0001	-0.65	-1.56455	1.0116	0.9886	0.6227	0.6561	14.1	14.06	13.4	13.47
74	A0A0R4J1J1_MOUSE	Pnkd	PNKD	MCG114807, isoform CRA_c	16 kDa	0.005	-0.66	-1.58221	1.147	0.8718	0.6496	0.6149	13.07	12.67	12.25	12.17
75	E9Q481_MOUSE	Ppp4r3a	PPP4R3A	Serine/threonine-protein phosphatase 4 regulatory subunit 3A	95 kDa	0.003	-0.67	-1.5869	0.9867	1.0134	0.6077	0.6534	13.59	13.63	12.89	13
76	A0A1B0GT92_MOUSE	Gys1	GYS1	Glycogen [starch] synthase	77 kDa	0.001	-0.67	-1.58818	1.0471	0.955	0.6275	0.6318	13.53	13.4	12.79	12.8
77	DCLK1_MOUSE	Dclk1	DCLK1	Serine/threonine-protein kinase DCLK1	84 kDa	0.001	-0.68	-1.60309	1.0708	0.9339	0.5776	0.6737	12.63	12.43	11.74	11.96
78	PCLO_MOUSE	Pclo	PCLO	Protein piccolo	551 kDa	0.028	-0.69	-1.61071	0.9437	1.0596	0.6304	0.6114	14.11	14.28	13.53	13.49
79	MTCL1_MOUSE	Mtcl1	MTCL1	Microtubule cross-linking factor 1	214 kDa	0.001	-0.69	-1.61168	1.1215	0.8916	0.6343	0.6069	12.5	12.17	11.68	11.61
80	Q3UJS0_MOUSE	Rpl8	RPL8	Uncharacterized protein	28 kDa	0.011	-0.7	-1.62795	1.0692	0.9352	0.5442	0.6933	14.83	14.64	13.86	14.21
81	AMRA1_MOUSE	Ambra1	AMBRA1	Activating molecule in BECN1-regulated autophagy protein 1	143 kDa	0.001	-0.71	-1.63046	1.0296	0.9713	0.5711	0.6587	13.31	13.23	12.46	12.67
82	H14_MOUSE	Hist1h1e	HIST1H1E	Histone H1.4	22 kDa	0.001	-0.71	-1.63435	1.0301	0.9708	0.6475	0.5782	13.72	13.64	13.05	12.89
83	Q3UWQ1_MOUSE	Ube2c	UBE2C	Uncharacterized protein	20 kDa	0.006	-0.72	-1.64229	0.9455	1.0577	0.5516	0.6722	14.94	15.1	14.16	14.45
84	SHPS1_MOUSE	Sirpa	SIRPA	Tyrosine-protein phosphatase non-receptor type substrate 1	56 kDa	0.028	-0.72	-1.64976	1.1403	0.877	0.5547	0.6624	13.12	12.74	12.08	12.34
85	Q5M9K3_MOUSE	Uba52	UBA52	MCG23116, isoform CRA_a	15 kDa	0.004	-0.72	-1.65061	1.2752	0.7842	0.6486	0.5659	14.49	13.79	13.51	13.32
86	PTX3_MOUSE	Ptx3	PTX3	Pentraxin-related protein PTX3	42 kDa	0.004	-0.73	-1.65377	1.1	0.9091	0.5608	0.652	13.11	12.84	12.14	12.36
87	TANC2_MOUSE	Tanc2	TANC2	Protein TANC2	220 kDa	0.028	-0.73	-1.65579	1.0808	0.9253	0.6144	0.5937	12.1	11.88	11.29	11.24
88	Q3TB79_MOUSE	Capn1	CAPN1	Uncharacterized protein (Fragment)	80 kDa	< 0.0001	-0.73	-1.65822	0.9244	1.0818	0.61	0.5962	14.19	14.42	13.59	13.56
89	VAMP7_MOUSE	Vamp7	VAMP7	Vesicle-associated membrane protein 7	25 kDa	0.003	-0.73	-1.65918	1.0574	0.9457	0.5682	0.6393	14.88	14.72	13.98	14.15
90	Q5SZA3_MOUSE	Hist1h1c	HIST1H1C	Histone cluster 1, H1c	21 kDa	0.028	-0.74	-1.66693	1.1608	0.8614	0.5908	0.6091	15.19	14.76	14.22	14.26
91	PCBP1_MOUSE	Pcbp1	PCBP1	Poly(rC)-binding protein 1	37 kDa	< 0.0001	-0.74	-1.66852	1.0451	0.9568	0.5636	0.6373	13.76	13.63	12.87	13.05
92	F8VQ28_MOUSE	Pxn	PXN	Paxillin	65 kDa	0.028	-0.74	-1.67414	1.147	0.8718	0.6556	0.5442	14.58	14.18	13.77	13.5
93	FRIL1_MOUSE	Ftl1	FTL1	Ferritin light chain 1	21 kDa	< 0.0001	-0.75	-1.67873	1.0042	0.9958	0.5662	0.6267	12.58	12.56	11.75	11.9
94	AK1A1_MOUSE	Akr1a1	AKR1A1	Alcohol dehydrogenase [NADP(+)]	37 kDa	< 0.0001	-0.75	-1.68722	1.0411	0.9605	0.5552	0.6327	13.76	13.65	12.86	13.04
95	Q4V9X0_MOUSE	Ppp3ca	PPP3CA	Ppp3ca protein	25 kDa	< 0.0001	-0.76	-1.69613	0.995	1.0051	0.5727	0.607	13.9	13.91	13.1	13.19
96	Q5SQB0_MOUSE	Npm1	NPM1	Nucleophosmin	30 kDa	< 0.0001	-0.77	-1.70128	0.9477	1.0552	0.6113	0.5652	14.31	14.47	13.68	13.57
97	MCRI1_MOUSE	Mcrip1	MCRIP1	Mapk-regulated corepressor-interacting protein 1	11 kDa	0.028	-0.77	-1.70674	1.1247	0.8891	0.6192	0.5544	12.85	12.52	11.99	11.83
98	F7DBB3_MOUSE	Ahnak2	AHNAK2	AHNAK nucleoprotein 2 (Fragment)	166 kDa	< 0.0001	-0.78	-1.72022	1.0115	0.9887	0.5951	0.5679	12.79	12.76	12.02	11.96
99	GGYF1_MOUSE	Gigyf1	GIGYF1	GRB10-interacting GYF protein 1	116 kDa	0.001	-0.81	-1.75253	1.0131	0.9871	0.5228	0.6228	13.54	13.5	12.58	12.84
100	D3Z4J9_MOUSE	Eml1	EML1	Echinoderm microtubule-associated protein-like 1	88 kDa	0.001	-0.82	-1.76077	0.9426	1.0609	0.5544	0.5818	12.71	12.88	11.94	12.01
101	Q9CWK0_MOUSE	Rpl14	RPL14	Uncharacterized protein	26 kDa	0.028	-0.82	-1.76591	1.0417	0.96	0.4674	0.6861	13.62	13.5	12.46	13.01
102	PTN_MOUSE	Ptn	PTN	Pleiotrophin	19 kDa	0.028	-0.83	-1.77399	1.1063	0.9039	0.5654	0.562	14.37	14.08	13.4	13.39
103	RS21_MOUSE	Rps21	RPS21	40S ribosomal protein S21	9 kDa	< 0.0001	-0.83	-1.77417	1.0294	0.9714	0.5158	0.6159	14.72	14.63	13.72	13.97
104	GSTA4_MOUSE	Gsta4	GSTA4	Glutathione S-transferase A4	26 kDa	< 0.0001	-0.83	-1.77805	1.0129	0.9872	0.5547	0.5702	15.17	15.13	14.3	14.34
105	PLIN4_MOUSE	Plin4	PLIN4	Perilipin-4	139 kDa	0.001	-0.83	-1.78067	1.0256	0.975	0.5669	0.5563	12.78	12.71	11.92	11.9
106	RTN3_MOUSE	Rtn3	RTN3	Reticulon-3	104 kDa	0.0063	-0.83	-1.78322	1.1184	0.8941	0.5469	0.575	15.2	14.88	14.17	14.24
107	Q6VEU5_MOUSE	Atp5e	ATP5E	H+ transporting F1 ATP synthase epsilon subunit	6 kDa	0.002	-0.84	-1.78719	1.1272	0.8871	0.6376	0.491	15.37	15.03	14.55	14.17
108	FRIH_MOUSE	Fth1	FTH1	Ferritin heavy chain	21 kDa	0.013	-0.84	-1.78839	1.0058	0.9942	0.5519	0.5665	13.82	13.8	12.95	12.99
109	A0A0A0MQ89_MOUSE	Actr5	ACTR5	Actin-related protein 5	68 kDa	0.001	-0.86	-1.80914	1.0316	0.9694	0.5694	0.5366	11.49	11.41	10.64	10.55
110	MMP14_MOUSE	Mmp14	MMP14	Matrix metalloproteinase-14	66 kDa	< 0.0001	-0.86	-1.8106	1.031	0.9699	0.5315	0.5739	13.91	13.82	12.95	13.07
111	E9Q616_MOUSE	Ahnak	AHNAK	AHNAK nucleoprotein (desmoyokin)	604 kDa	< 0.0001	-0.86	-1.81922	0.9621	1.0394	0.5415	0.558	13.96	14.08	13.14	13.18
112	Q3UPZ0_MOUSE	Sema5a	SEMA5A	Sema domain, seven thrombospondin repeats (Type 1 and type 1-like), transmembrane domain (TM) and short cytoplasmic domain, (Semaphorin) 5A, isoform CRA_a	120 kDa	0.001	-0.87	-1.82516	1.0984	0.9104	0.5589	0.5371	12.06	11.79	11.08	11.03
113	A0A1B0GSK8_MOUSE	Cd151	CD151	Tetraspanin (Fragment)	23 kDa	0.028	-0.88	-1.83422	1.1806	0.847	0.5407	0.5497	14.21	13.73	13.08	13.1
114	S4R294_MOUSE	Prrc2c	PRRC2C	Protein PRRC2C	298 kDa	0.028	-0.88	-1.84009	0.9988	1.0012	0.5115	0.5774	13.74	13.75	12.78	12.95
115	A0A140T8R5_MOUSE	Jade3	JADE3	Protein Jade-3	94 kDa	0.028	-0.9	-1.86511	1.1527	0.8675	0.599	0.4799	13.5	13.09	12.56	12.24
116	MT2_MOUSE	Mt2	MT2	Metallothionein-2	6 kDa	< 0.0001	-0.93	-1.90505	1.2014	0.8324	0.5165	0.5335	13.65	13.12	12.43	12.48
117	ZN706_MOUSE	Zfp706	ZNF706	Zinc finger protein 706	8 kDa	0.028	-0.97	-1.95638	1.1006	0.9086	0.4825	0.5415	14.36	14.09	13.17	13.34
118	Q3TJ28_MOUSE	Chmp1b	CHMP1B	Uncharacterized protein (Fragment)	24 kDa	0.028	-0.97	-1.9636	1.0365	0.9647	0.4687	0.5533	14.39	14.29	13.24	13.48
119	CTGF_MOUSE	Ccn2	CTGF	Connective tissue growth factor	38 kDa	0.001	-0.98	-1.9763	1.0449	0.957	0.4537	0.5643	13.75	13.63	12.55	12.86
120	B1ATI9_MOUSE	Gas7	GAS7	Growth arrest-specific protein 7	47 kDa	0.028	-0.99	-1.98692	1.0913	0.9164	0.4969	0.5098	12.84	12.59	11.71	11.75
121	A0A0U1RNL7_MOUSE	Bckdk	BCKDK	[3-methyl-2-oxobutanoate dehydrogenase [lipoamide]] kinase, mitochondrial	38 kDa	0.028	-0.99	-1.98798	0.9819	1.0184	0.5217	0.485	14.5	14.55	13.59	13.48
122	JUPI2_MOUSE	Jpt2	HN1L	Jupiter microtubule associated homolog 2	20 kDa	0.001	-1	-2.00507	1.0035	0.9965	0.3848	0.6464	12.65	12.64	11.27	12.01
123	MT1_MOUSE	Mt1	MT1	Metallothionein-1	6 kDa	0.001	-1	-2.00666	1.3109	0.7628	0.5558	0.4468	14.4	13.62	13.16	12.84
124	RL29_MOUSE	Rpl29	RPL29	60S ribosomal protein L29	18 kDa	< 0.0001	-1.01	-2.01233	1.0215	0.979	0.4388	0.5628	14.4	14.34	13.18	13.54
125	ANR52_MOUSE	Ankrd52	ANKRD52	Serine/threonine-protein phosphatase 6 regulatory ankyrin repeat subunit C	115 kDa	0.001	-1.01	-2.01252	0.9118	1.0967	0.4633	0.5329	13.56	13.83	12.59	12.79
126	A0A286YDN1_MOUSE	Eml3	EML3	Echinoderm microtubule-associated protein-like 3	96 kDa	0.001	-1.01	-2.01756	1.0124	0.9877	0.5338	0.4602	11.22	11.18	10.29	10.08
127	B2RRK4_MOUSE	R3hdm4	R3HDM4	C030046I01Rik protein	30 kDa	0.028	-1.03	-2.0364	1.0059	0.9942	0.4456	0.5412	13.38	13.36	12.2	12.48
128	CEP55_MOUSE	Cep55	CEP55	Centrosomal protein of 55 kDa	54 kDa	< 0.0001	-1.04	-2.04979	1.0139	0.9863	0.4727	0.5035	13.23	13.19	12.13	12.22
129	ATS1_MOUSE	Adamts1	ADAMTS1	A disintegrin and metalloproteinase with thrombospondin motifs 1	106 kDa	0.001	-1.04	-2.05451	1.1029	0.9067	0.4182	0.5665	12.18	11.89	10.78	11.21
130	CDD_MOUSE	Cda	CDA	Cytidine deaminase	16 kDa	0.028	-1.05	-2.06389	1.0943	0.9139	0.4873	0.4818	14.58	14.32	13.41	13.4
131	QKI_MOUSE	Qk	QK	Protein quaking	38 kDa	< 0.0001	-1.05	-2.07619	1.0554	0.9475	0.4624	0.5017	14.11	13.95	12.92	13.04
132	K1143_MOUSE	1110059G10Rik	1110059G10RIK	Uncharacterized protein KIAA1143 homolog	17 kDa	0.001	-1.06	-2.09166	1.0711	0.9337	0.4531	0.5045	14.44	14.24	13.19	13.35
133	NRP2_MOUSE	Nrp2	NRP2	Neuropilin-2	105 kDa	0.001	-1.07	-2.09447	1.0445	0.9574	0.4347	0.5244	12.3	12.17	11.03	11.3
134	KAP3_MOUSE	Prkar2b	PRKAR2B	cAMP-dependent protein kinase type II-beta regulatory subunit	46 kDa	< 0.0001	-1.14	-2.19687	1.0215	0.9789	0.4237	0.489	14.47	14.41	13.2	13.41
135	A2AN84_MOUSE	Mpp1	MPP1	55 kDa erythrocyte membrane protein	51 kDa	0.00047	-1.16	-2.23575	0.9694	1.0315	0.4872	0.4106	12.05	12.14	11.06	10.81
136	TENS3_MOUSE	Tns3	TNS3	Tensin-3	156 kDa	0.001	-1.23	-2.34304	1.0374	0.964	0.4398	0.4142	13.62	13.51	12.38	12.29
137	FA49B_MOUSE	Fam49b	FAM49B	Protein FAM49B	37 kDa	< 0.0001	-1.32	-2.49389	1.0643	0.9396	0.3478	0.4623	13.02	12.84	11.4	11.82
138	SSNA1_MOUSE	Ssna1	SSNA1	Sjoegren syndrome nuclear autoantigen 1 homolog	14 kDa	0.028	-1.4	-2.63709	1.1528	0.8674	0.3919	0.3669	14.86	14.45	13.3	13.21
139	COF2_MOUSE	Cfl2	CFL2	Cofilin-2	19 kDa	< 0.0001	-1.6	-3.03915	0.9166	1.0909	0.3171	0.3414	14.66	14.91	13.12	13.23
