# Supplementary material for: Quantitative omics analyses of NCOA4 deficiency reveal an integral role of ferritinophagy in iron homeostasis of hippocampal neuronal HT22 cells
Source: Front Nutr. 2023 Jan 19;10:1054852. doi: 10.3389/fnut.2023.1054852 (PMC9892431; doi:10.3389/fnut.2023.1054852)
Supplement: Supplementary file 3 [file Table_2.XLSX]

## Sheet: Group Definition
ID	Treatment	n
Group 1	Control siRNA	3
Group 2	NCOA4 siRNA	3
Group 3	Control siRNA + DFO	3
Group 4	NCOA4 siRNA + DFO	3

## Sheet: Group_2 vs Group_1 (199DEG)
Differential expressions by NCOA4 depletion determined via EdgeR Differential Expression Analyses of the RNA-seq data
Feature ID	Fold Changes of Normalized Expressions by EdgeR						Expression Values without Normalization (Raw Read Counts; n = 3 per group)
	"NCOA4 siRNA" vs "Control siRNA"		"Control siRNA + DFO" vs "Control siRNA"		"NCOA4 siRNA + DFO" vs "Control siRNA"		Control siRNA			NCOA4 siRNA			Control siRNA + DFO			NCOA4 siRNA + DFO
	Fold-Change	FDR-adjusted P-value	Fold-Change	FDR-adjusted P-value	Fold-Change	FDR-adjusted P-value	Replicate_1	Replicate_2	Replicate_3	Replicate_1	Replicate_2	Replicate_3	Replicate_1	Replicate_2	Replicate_3	Replicate_1	Replicate_2	Replicate_3
1700001L05Rik	6.16882	0.00255635	5.67667	0.00204932	7.46106	5.08288e-05	3	0	1	7	9	15	6	8	11	11	13	7
1700030J22Rik	2.63456	0.00833832	1.72276	0.285772	1.71517	0.367239	6	6	6	16	19	21	12	11	9	11	15	4
2610306M01Rik	2.72663	0.0113075	1.03294	1	1.2153	1	8	5	4	22	10	23	8	6	4	7	8	5
4833427G06Rik	7.34871	2.28668e-06	22.1523	3.21883e-24	30.0215	2.08297e-32	0	4	2	24	11	19	48	43	52	83	55	45
4930461G14Rik	2.64608	0.0206761	-1.88024	0.411466	-1.58091	0.77106	7	4	4	18	14	15	2	3	3	4	2	3
9030617O03Rik	2.56151	2.04926e-19	6.61966	3.62419e-147	6.46727	1.87274e-142	48	70	62	163	173	202	358	460	404	390	445	290
9230114K14Rik	2.20852	0.000503029	13.3918	7.65451e-80	10.2649	1.31357e-57	21	19	19	44	49	60	304	270	235	239	221	132
Abca8b	-2.03815	0.0406411	3.73166	5.54983e-16	4.02658	6.96911e-18	16	11	24	10	7	12	58	67	71	76	73	50
Adamts1	-3.00901	1.46611e-98	1.18605	0.0218421	-1.66916	1.88283e-14	838	899	804	319	321	348	936	1208	958	484	570	418
Adgra3	-2.58308	4.22715e-20	-2.63621	1.16658e-21	-4.46152	1.25619e-49	323	364	309	155	130	166	92	169	129	59	78	77
Agpat9	2.39222	1.41646e-08	7.57445	8.83891e-91	7.70629	1.77956e-91	28	36	28	93	79	85	197	258	262	236	288	165
Agt	-3.79616	0.00405046	-5.98252	5.90883e-05	-15.2194	1.52053e-06	10	19	8	5	3	3	0	0	6	1	0	1
Akr1a1	-2.49	0	-1.26793	0.000166736	-2.90679	0	936	1265	1206	532	491	568	880	961	896	423	399	303
Akr1c14	-2.34227	6.95932e-07	-3.18118	6.06349e-12	-6.35892	5.51744e-22	50	76	62	33	33	27	21	16	23	15	3	10
Aldh3a1	-3.24491	4.70184e-16	-9.78526	2.52069e-37	-10.1596	1.01662e-38	57	74	73	23	22	28	7	7	7	4	12	3
Als2cl	3.42894	0.0227063	8.34014	1.93668e-11	13.8449	2.17252e-21	3	2	3	4	18	11	23	24	24	41	39	31
Ankrd13d	2.32605	0.0358239	1.96782	0.0489285	2.20308	0.0259791	6	17	7	26	14	42	23	20	17	27	25	12
Ankrd42	2.5508	0.000930255	3.19973	6.62046e-07	2.89231	1.87631e-05	6	6	14	25	24	29	27	36	23	22	30	21
Apcdd1	-3.3153	1.44338e-38	-3.01269	1.52081e-33	-6.58594	4.95696e-91	331	433	341	121	125	142	113	143	119	37	57	66
Aph1b	2.21326	0.0202506	-1.06196	1	-1.07913	1	4	6	17	22	27	21	7	11	8	9	8	7
Arap3	3.21826	0.00851682	2.16681	0.149648	2.47303	0.0532915	3	3	6	11	16	19	12	9	6	5	12	12
Arhgef9	-2.08192	0.00385527	1.00928	1	-1.39164	0.272867	31	39	23	12	13	27	31	32	33	17	23	24
Arnt2	2.00646	0.0453004	-2.01907	0.118673	1.1137	1	8	11	9	24	14	28	6	6	2	12	9	9
Arxes2	-2.67667	2.99257e-07	-3.76097	8.17972e-12	-5.80836	1.92297e-16	35	69	56	23	23	23	12	11	20	8	8	10
Asic1	-2.3415	4.59006e-13	-3.47369	5.53628e-24	-4.57557	1.52481e-30	110	117	126	61	46	69	25	35	44	21	29	24
Aspa	-2.18143	0.0238957	-2.07527	0.0147736	-1.95038	0.033833	17	15	17	9	6	11	6	6	12	11	6	7
Atg9b	4.58781	6.09564e-15	45.3991	1.06907e-168	52.1909	9.99543e-182	8	16	13	72	60	67	499	676	563	704	777	415
Atp6v0e2	2.34224	7.78347e-05	2.71259	9.68601e-08	3.74944	1.09982e-14	13	17	13	45	32	41	40	46	34	57	56	43
Axl	-2.54534	0	-1.17561	0.0101048	-2.34923	0	1467	1764	1530	744	703	733	1143	1561	1459	661	747	546
Baalc	2.67523	0.00373072	-2.69011	0.0707079	1.6288	0.376469	6	5	8	19	18	23	1	2	4	13	11	6
Basp1	-2.12341	5.97508e-25	1.66017	4.08586e-14	-1.81694	0	558	653	632	328	293	394	942	1227	972	368	350	260
BC052688	2.95121	7.17936e-05	-1.44484	0.630041	1.61058	0.24643	8	10	9	22	27	45	7	6	6	14	15	13
Bckdk	-2.21294	7.77975e-18	-1.84939	6.72476e-12	-3.14736	3.14101e-31	145	193	174	98	92	79	83	100	100	50	58	48
Btg2	2.05748	0.0017974	84.0121	1.01755e-226	67.3194	3.26741e-188	19	26	14	41	47	54	1571	1816	1711	1586	1498	811
C130026I21Rik	3.03983	0.0230241	4.67853	1.71832e-05	3.73232	0.000727847	2	3	6	16	5	19	16	19	19	8	13	19
Cacna1g	-3.07984	4.54089e-06	-6.23586	1.84433e-12	-4.63479	1.96798e-09	32	32	29	14	8	13	2	7	6	2	6	11
Camk2b	2.59138	0.000144195	-2.32497	0.0127733	-1.05065	1	19	17	19	72	47	48	9	4	11	20	10	20
Ccdc39	2.06977	0.00238089	-1.7704	0.0886588	-1.0035	1	13	19	15	39	27	48	8	10	9	11	19	15
Ccl2	2.05579	9.06084e-05	9.66007	9.7908e-69	5.13815	6.37904e-29	27	37	53	100	88	92	370	478	311	241	212	130
Ccne1	-2.29528	6.14851e-17	1.12077	0.393312	-1.6251	6.13136e-07	117	134	143	69	59	72	144	160	148	82	82	69
Ccng1	2.58426	3.02416e-43	4.73127	2.59226e-185	5.96102	2.42342e-226	985	1166	1179	2952	3509	3571	5392	5308	5354	7038	6921	5191
Cda	-2.23765	0.0124742	-1.15226	1	-1.68798	0.0871727	17	41	18	14	14	11	18	23	26	18	17	8
Cdkn1a	3.47535	3.83763e-25	28.6709	6.89247e-218	21.9034	7.2768e-174	73	112	113	368	394	442	2604	3258	2867	2555	2479	1317
Cfl2	-4.14243	1.91237e-48	-1.01367	1	-2.38468	1.32637e-18	254	348	348	104	100	61	308	345	302	123	148	111
Chmp1b	-2.02615	2.55055e-07	1.68239	2.66777e-07	1.01754	1	58	76	82	44	40	40	112	128	132	67	74	70
Chrnb1	2.13118	2.5604e-05	3.07336	1.21148e-13	3.49581	5.72832e-17	24	38	27	78	70	73	81	120	80	101	133	68
Clcn5	-3.75428	2.14148e-79	1.68292	1.4399e-14	-1.44312	3.73183e-06	271	303	292	79	94	96	446	516	532	219	201	158
Clmp	-2.26197	8.18865e-08	-3.76234	6.99754e-18	-4.95441	7.64843e-24	100	92	98	50	47	53	24	27	28	8	21	27
Cmbl	2.91514	0.0012377	-3.50122	0.0422923	-1.15029	1	5	5	8	18	21	23	1	3	1	2	7	6
Cmtm6	2.17201	7.01261e-13	1.60463	5.11884e-05	2.29434	2.57894e-15	59	61	77	175	148	177	102	118	104	159	171	107
Col11a2	4.10955	5.83488e-05	6.48078	1.0516e-10	6.62361	7.68586e-11	2	5	4	24	13	17	22	30	23	26	26	20
Col20a1	2.1341	0.00348877	1.80256	0.0234569	2.60671	6.78306e-06	23	9	13	40	36	37	22	39	23	41	41	32
Commd10	-2.29927	1.65849e-13	-1.32266	0.0175834	-2.44033	4.92065e-15	130	162	162	68	75	87	124	116	110	46	66	66
Cox7b	-2.28528	2.2191e-13	-1.47857	0.000556395	-3.19062	1.42594e-25	283	578	488	231	205	243	287	346	288	151	140	110
Ctdsp2	-2.5413	1.28281e-41	-2.44243	4.62358e-38	-3.84903	5.05198e-130	407	452	409	200	171	212	164	184	184	107	115	95
Ctdspl	-2.13183	5.00833e-09	-1.71303	1.35996e-05	-2.23657	2.11567e-10	150	166	150	97	76	82	79	92	108	51	68	80
Ctso	2.27731	0.0354616	-1.14081	1	1.84469	0.161811	5	5	9	17	15	19	6	5	6	8	15	11
Cubn	2.78088	2.11678e-08	1.81079	0.00485543	2.32271	7.03343e-06	14	15	21	52	47	64	27	33	33	43	33	36
Cyp26b1	-3.17332	1.91182e-06	6.41014	6.23485e-51	2.3334	7.92466e-08	31	32	33	14	12	9	185	270	180	70	91	56
Dbp	-2.46894	3.17415e-05	-2.48125	1.18167e-05	-4.133	5.74894e-10	31	37	32	19	10	18	15	9	17	6	9	8
Dusp4	-2.08585	4.80328e-05	10.1381	6.52219e-148	5.60802	9.42818e-99	42	56	42	26	25	27	445	564	448	259	301	199
Eci2	-2.03247	3.6665e-08	-1.28992	0.0639885	-4.22798	1.1852e-25	92	140	150	69	73	76	86	103	113	21	31	34
Eda2r	3.00431	2.00624e-34	11.2901	8.2875e-43	12.0261	2.5777e-74	65	82	96	269	289	293	862	992	955	1044	1023	753
Eif2b2	-2.26695	2.14043e-08	1.29103	0.0680793	-1.35968	0.0435363	75	110	75	46	48	39	108	132	103	72	70	42
Ereg	2.46551	0.00311588	18.3133	5.11144e-72	17.5125	4.76416e-69	12	10	7	24	34	26	170	178	202	151	233	117
Esd	-2.30501	5.51685e-20	1.16598	0.168486	-2.16468	8.0897e-18	351	477	524	197	255	228	474	609	528	178	235	185
Etv5	-2.85213	2.80587e-06	5.00431	2.33249e-48	3.07558	1.3792e-17	30	29	37	20	8	11	138	169	187	103	103	79
Eva1b	-2.775	8.61644e-23	-4.35999	2.67416e-40	-7.15134	1.7445e-81	155	239	206	93	66	92	44	54	42	31	26	23
Fam212b	2.22334	5.65842e-07	16.0255	8.94451e-172	14.69	1.8356e-135	31	26	34	69	78	90	455	559	488	498	490	313
Fam49b	-2.05233	1.53643e-11	-1.32789	0.0108043	-2.26016	9.9756e-15	240	284	320	149	163	167	198	221	231	126	96	133
Foxc2	-2.47808	5.70214e-06	2.70471	1.56424e-13	1.03884	1	53	46	37	24	19	21	102	148	130	57	51	29
Foxl1	-2.94372	0.0186424	2.53481	3.25412e-05	1.50371	0.294539	10	12	9	5	4	3	24	27	30	18	15	12
Foxo4	-2.04583	1.57596e-07	-2.25974	8.25954e-10	-2.78381	2.82785e-13	86	77	86	52	47	43	32	44	37	25	33	28
Fstl1	2.63116	3.92955e-18	-1.35419	0.0332843	1.13115	0.637738	118	132	134	441	343	396	81	104	106	105	154	156
Galnt7	2.0389	9.03292e-17	-1.17775	0.198925	1.53814	1.63864e-06	156	186	187	418	413	426	139	171	150	226	279	273
Gas2l1	-2.19371	1.48649e-18	-1.02525	1	-1.6558	1.10773e-08	199	238	214	109	111	126	195	258	198	148	126	104
Gbp3	4.50654	2.51338e-07	17.0039	1.2678e-48	20.5823	2.60743e-56	4	7	7	28	32	36	110	116	92	159	126	80
Gbp7	3.26984	4.63498e-05	5.32174	9.21207e-13	8.71266	9.57309e-26	10	8	4	29	25	31	52	39	30	67	64	56
Glipr1	2.09215	5.12374e-08	8.11764	1.30681e-115	8.05976	1.69105e-114	49	74	57	128	158	152	482	518	491	512	585	314
Glipr1l1	2.07516	0.0328339	2.32398	0.00333136	3.13063	3.59688e-06	10	4	11	18	19	24	18	20	22	26	25	25
Glt8d2	2.70225	1.00444e-09	1.39299	0.186776	1.86566	0.000670609	24	32	18	79	68	87	23	51	32	48	47	38
Gm6756	-2.21906	0.00201766	-1.61238	0.0512484	-1.60443	0.0759508	38	49	28	22	23	15	20	29	24	19	18	31
Gm8773	3.18105	0.0100538	1.54386	0.755703	3.1478	0.00382734	2	3	5	11	14	13	6	6	4	8	12	11
Gramd1c	4.32032	1.41024e-05	1.63637	0.504922	4.23112	7.10232e-06	6	2	5	21	20	26	10	3	9	22	15	17
Grina	-2.08267	2.17637e-14	1.24213	0.0349639	-1.35728	0.00223644	344	441	386	211	178	268	374	612	512	258	331	241
Gsta4	-2.44375	2.15183e-25	-2.09726	1.18707e-18	-3.45393	3.2484e-50	203	286	238	114	106	126	108	135	111	82	72	48
Gys1	-2.13664	3.05316e-18	2.60331	3.72577e-39	1.1453	0.233849	347	345	328	219	154	186	815	978	940	377	389	358
Heca	-2.27525	2.81672e-14	2.63025	5.09921e-32	1.50522	1.3945e-05	148	157	151	75	74	85	362	447	423	265	238	161
Herc6	2.00848	6.01718e-09	2.53198	8.14385e-18	3.31068	9.06746e-31	58	67	56	122	138	165	157	161	151	225	200	153
Hmha1	3.10774	0.00279783	3.75628	4.78851e-05	4.77494	2.15181e-07	2	4	7	14	14	20	14	18	19	26	20	15
Htra3	2.34435	0.00040653	-6.59909	6.98887e-07	-2.35694	0.0120694	16	15	16	56	37	36	0	4	3	6	7	6
Ier5l	-2.31457	7.31163e-07	-1.13179	0.814188	-1.35451	0.102006	85	90	79	38	46	44	62	88	81	85	63	34
Ifi202b	4.78732	1.45428e-18	25.0116	2.30668e-135	20.0112	3.16425e-115	12	10	23	75	86	92	408	398	350	351	297	227
Ifi203	3.15925	4.06615e-10	7.72904	1.66516e-62	6.4882	3.30642e-36	12	15	17	61	45	57	98	135	118	102	90	84
Ifi27	2.17585	1.25096e-08	1.69371	0.000265717	3.44689	1.17199e-25	33	54	33	95	86	124	61	73	74	145	152	102
Ifrd2	-2.30689	1.25019e-09	1.22312	0.173457	-1.38843	0.020414	69	92	83	30	46	47	78	118	110	55	69	45
Inafm2	-2.0933	2.63598e-13	1.19023	0.112241	-1.5198	2.46613e-05	156	186	143	103	79	88	184	208	199	117	106	84
Inpp5d	10.0589	1.60219e-05	72.0776	4.86991e-46	123.589	2.92907e-67	1	1	1	11	14	14	78	104	66	150	169	85
Irx1	-2.09664	4.48357e-12	-1.81657	7.12938e-09	-2.14337	1.08307e-12	127	151	128	77	57	92	60	85	84	67	63	52
Kctd15	-2.45609	3.38132e-07	2.44736	7.1449e-15	1.08003	1	50	53	47	28	22	21	106	134	137	66	50	40
Kctd21	-2.25622	0.0424888	-2.1819	0.0192712	-2.72039	0.00297348	16	14	13	8	8	6	4	8	8	3	8	4
Kdelr3	-2.94304	2.84649e-13	1.44111	0.00488797	-1.92748	4.62603e-06	83	100	98	37	37	37	161	135	116	48	51	41
Lamc2	2.17721	8.08087e-05	10.715	2.08209e-79	5.56963	1.09688e-28	17	31	31	64	71	65	289	341	236	182	143	100
Lmna	-2.45353	0	-1.3593	1.385e-09	-3.25433	0	2795	3328	3087	1495	1321	1567	2044	2644	2267	961	1036	735
Lpar6	2.01764	0.0271478	3.99477	4.39923e-11	3.60746	5.60217e-09	9	9	12	32	18	21	32	48	44	29	43	33
Lrguk	3.35481	0.00319063	-1.02295	1	3.39187	0.00105412	4	4	4	14	11	23	4	4	4	12	17	11
Lyz2	4.34925	0.00115328	1.56052	1	4.39783	0.000368618	5	2	1	16	13	13	3	6	4	11	11	13
Masp1	2.15932	5.2854e-06	-1.08171	1	1.85562	0.000288789	28	28	20	66	58	68	20	33	19	40	54	42
Mettl18	2.34422	0.0482105	-1.02252	1	1.45886	0.706737	5	6	6	15	19	13	7	4	6	10	7	7
Mgp	-2.42563	0.0317835	-4.41804	7.72479e-05	-3.14661	0.00178605	14	10	16	5	9	5	3	5	1	5	3	4
Mir143hg	-2.62833	3.91943e-05	-1.90208	0.00427433	-1.38953	0.25195	22	33	29	13	7	17	15	16	14	17	23	18
Mmp14	-3.80452	2.05762e-152	-2.31019	0	-4.39025	3.90398e-166	1284	1399	1290	422	371	429	482	648	642	258	318	293
Mpp1	-2.37545	2.76716e-30	-1.91621	1.90598e-18	-2.67363	1.21928e-36	308	388	406	189	167	184	192	199	196	124	143	128
Mst1	2.4285	3.60688e-05	6.3936	1.38597e-30	9.09145	3.94104e-49	10	21	19	51	37	54	103	113	112	167	181	95
Mtm1	2.2706	3.33131e-06	5.0498	5.05199e-32	5.18965	9.90107e-33	20	30	26	55	85	61	126	125	142	122	134	123
Mybl2	-2.12863	6.74595e-14	1.39943	0.000298699	-1.46083	0.000145314	206	209	191	102	110	121	249	352	273	135	166	101
Myeov2	-2.03058	9.90631e-06	-1.51128	0.00757136	-1.9414	1.25108e-05	51	71	72	28	43	40	41	42	48	40	36	20
Nadk2	-2.19147	1.84935e-22	-1.32497	0.000682748	-2.13452	0	574	628	696	344	325	342	427	502	541	269	283	298
Nat2	2.25449	0.00044351	-1.94397	0.0507036	-1.14412	1	14	16	14	36	47	33	6	8	9	13	16	8
Ncoa4	-4.73111	3.71191e-30	1.27818	0.034433	-4.01642	3.35103e-24	92	99	94	23	21	26	125	134	114	16	27	25
Nod1	2.50028	0.0175874	-1.38143	0.886891	1.03756	1	8	9	2	23	17	16	3	8	3	7	8	4
Nr1d1	-3.03607	1.22137e-09	7.37953	3.10735e-110	1.99126	2.47109e-07	55	52	52	17	18	26	382	451	373	129	110	68
Nr1h4	3.19047	9.42377e-05	1.39097	0.682787	2.25165	0.0147423	5	4	12	22	31	26	13	8	9	18	18	10
Nrp2	-3.10215	0	-3.8061	3.28764e-40	-7.61373	7.06546e-121	914	931	916	385	284	376	184	266	300	111	108	128
Numbl	-2.24	4.80328e-05	-1.66432	0.00694	-3.24229	5.09929e-10	96	104	86	42	55	52	55	84	38	21	27	36
Oasl2	3.29672	9.92958e-10	13.3526	2.32e-98	16.5588	2.47214e-118	15	13	12	52	41	62	180	197	174	243	232	169
Pbx4	2.09688	0.0257005	1.53247	0.347085	2.38529	0.00136943	7	10	9	26	18	20	10	17	14	17	20	23
Pcdha11	-2.80122	0.000322069	-3.16709	1.7744e-05	-2.96248	0.000104981	27	29	19	9	11	11	10	9	5	7	4	13
Pcdha5	-3.26466	0.00034963	-3.33648	5.99792e-05	-2.38436	0.00590929	25	30	47	7	17	12	8	9	14	12	7	21
Pdgfrb	-2.10519	1.07275e-15	-8.61292	4.23209e-134	-5.64034	7.9431e-88	515	560	505	289	291	297	55	58	75	68	94	106
Pdhb	-2.20927	3.90672e-16	1.29229	0.0073862	-1.77043	2.35353e-09	207	303	306	114	131	185	346	375	352	156	157	128
Pdia4	-2.21321	0	1.0682	0.801786	-1.8175	4.92065e-15	947	1074	1123	521	577	558	900	1368	1197	529	687	458
Pdk2	-2.74795	0.00706726	-2.71189	0.00280706	-2.71781	0.00533467	16	14	13	4	6	8	7	3	6	4	5	6
Pdxk	-2.24562	8.47367e-15	-1.51664	3.54961e-05	-2.34483	2.63486e-16	180	179	163	101	73	98	103	140	111	72	85	58
Pgm5	-5.86867	0.000376684	-7.57231	1.91757e-05	-7.14086	7.36842e-05	7	10	15	3	2	1	2	2	0	0	1	3
Pkdcc	-2.04113	0.00101481	1.9791	2.28693e-05	1.14519	0.926278	44	44	52	33	19	28	73	115	98	65	63	28
Plac8	2.47355	0.0442469	-1.41321	1	1.04276	1	2	5	7	11	12	18	5	0	5	6	2	6
Platr14	2.50524	0.0115187	1.06952	1	1.77995	0.18682	7	8	6	17	22	23	7	5	11	7	11	18
Plau	2.25532	2.45409e-06	-1.02079	1	1.42975	0.0956162	36	39	37	87	93	116	22	44	47	69	53	33
Plbd2	-2.38222	4.18638e-17	-1.18784	0.159639	-1.39778	0.00137735	205	226	228	113	96	114	135	225	212	147	189	120
Plcb4	2.05931	3.29004e-05	-2.33502	0.00099044	-1.00389	1	16	29	24	59	49	58	11	7	12	22	22	22
Plekho2	-2.06989	2.95523e-09	1.12421	0.611282	-1.63445	3.88992e-05	132	119	145	81	62	81	145	151	161	96	77	61
Plin4	-2.54103	1.86182e-05	1.07241	1	-1.19802	0.693246	41	33	33	20	13	16	31	43	44	22	34	30
Poc1b	-2.00814	2.26385e-06	-1.83055	9.57276e-06	-3.024	3.11391e-14	100	122	98	69	68	48	48	60	71	35	28	38
Ppp3ca	-2.28134	0	-2.83048	0	-3.02491	0	1203	1509	1310	713	617	725	411	528	517	392	460	420
Prkar2b	-2.78154	2.78207e-30	-2.03661	3.51042e-16	-4.40573	4.90599e-75	424	459	463	211	171	183	206	236	236	82	95	115
Prkcg	2.28328	6.1179e-05	2.73004	1.35173e-08	2.68817	5.15663e-08	20	18	15	38	42	62	43	57	49	51	54	33
Ptch1	-2.18169	1.63134e-11	-2.41913	8.17692e-15	-3.60056	4.10652e-26	157	148	157	76	78	94	57	58	81	38	54	32
Ptprv	3.61532	0.010581	7.20859	2.49702e-09	21.7809	7.54444e-35	4	3	2	19	12	8	14	27	28	76	76	45
Pxdn	-2.29133	0	-2.10296	0	-3.14429	0	1018	1071	964	598	438	525	377	569	556	301	351	285
R3hdm4	-3.64282	2.19551e-34	-1.50487	3.91369e-05	-4.18928	4.7422e-39	171	260	195	74	66	59	113	158	154	49	55	39
Rasgrp3	2.67579	0.00405046	1.53172	0.536776	1.57721	0.460213	4	6	9	20	16	24	6	12	12	13	8	8
Rasl11a	-2.85593	0.0260731	5.75416	1.72932e-17	3.74495	4.2458e-09	8	10	17	5	5	4	61	77	70	58	48	22
Rcan2	-2.67302	0.0295777	-2.92643	0.0044647	-3.2827	0.00259774	11	14	10	7	4	4	4	6	2	3	2	5
Reep3	-2.11762	1.87818e-28	-1.37683	2.02534e-06	-1.98052	8.0883e-24	379	474	444	228	222	264	289	317	357	214	241	175
Rhoj	-2.19815	4.83792e-06	-1.66268	0.00180703	-2.09634	1.22019e-05	35	52	53	25	21	28	25	31	30	23	23	18
Rhoq	-2.21329	6.40798e-25	1.20313	0.0204393	-1.25586	0.00535474	309	327	354	163	184	175	376	418	427	258	265	235
Rtp4	2.45301	0.0299562	6.48376	5.1233e-14	8.61246	9.44754e-20	7	7	5	12	22	21	46	50	32	68	58	35
S100a11	-2.6955	1.8721e-49	-1.21648	0.00544963	-3.03097	7.08098e-56	509	613	558	245	221	261	435	462	515	193	178	161
Samd9l	2.04876	1.48649e-18	2.69811	5.36563e-38	3.5199	1.02632e-95	165	201	214	407	507	469	522	574	503	665	706	589
Sept12	4.81077	7.92853e-09	-5.27327	0.0124336	-2.00113	0.474621	5	7	5	38	24	35	1	2	0	3	4	1
Serpinb9	-2.83136	1.42184e-09	-3.70403	2.43528e-14	-7.04474	2.33957e-22	50	56	72	25	26	22	13	23	13	7	9	8
Sertad3	-2.27015	2.85177e-05	-7.60128	9.2536e-19	-6.73577	1.71568e-16	41	36	44	24	19	19	5	5	6	6	5	6
Shc2	-3.16971	0.000805989	1.01827	1	1.08277	1	14	18	15	7	4	6	13	17	19	14	23	12
Slc14a1	2.71654	0.0436983	-2.54536	0.305101	-3.8266	0.1856	3	3	7	8	14	20	2	1	2	0	0	3
Slc15a2	2.24141	0.0120299	1.45881	0.459085	2.37395	0.0019932	9	10	11	16	31	32	10	11	24	23	26	20
Slc27a3	2.12536	0.00277673	1.09424	1	1.7428	0.0363879	13	11	17	35	39	28	12	14	20	20	27	22
Slc7a11	2.51967	9.27177e-16	13.0235	1.59622e-127	18.4466	1.52039e-54	44	50	41	124	143	130	535	630	640	840	899	667
Slpi	-2.18766	8.10587e-07	-5.31748	4.04558e-23	-4.62461	7.55301e-20	92	101	83	36	61	50	15	21	17	14	19	24
Snai2	-2.00134	5.56957e-09	1.09596	0.785893	-1.48533	0.000871419	149	186	138	108	83	84	163	174	193	119	92	94
Sox9	-2.26271	3.2982e-22	1.58898	3.71441e-09	-1.39144	0.000114731	507	577	544	286	250	305	787	974	895	452	427	257
Ssbp4	-2.083	6.59081e-08	-1.85273	1.55844e-06	-2.12933	5.58386e-09	100	128	123	66	63	67	53	78	63	73	57	29
Stap2	2.90616	0.00155933	4.74219	4.1848e-09	5.80609	2.28486e-12	3	9	4	13	19	23	24	29	26	37	32	22
Strap	-2.27094	4.02903e-41	1.36876	2.86183e-08	-1.65534	0	511	675	611	304	309	307	767	869	876	366	395	283
Styk1	2.74792	0.00980675	1.25828	1	2.77603	0.00337661	4	7	6	18	23	14	3	6	13	11	21	14
Sun2	-2.03074	3.52426e-13	1.04152	1	-1.15307	0.295636	451	542	453	318	204	311	426	618	506	414	485	315
Tas1r1	-5.12779	1.02425e-05	-4.51676	8.87891e-06	-3.90365	0.000112119	9	21	20	5	1	5	4	3	4	4	3	5
Tbcb	-2.12536	1.65651e-09	-1.71384	6.84108e-06	-4.39379	2.54716e-28	108	163	142	62	69	95	66	89	91	21	44	25
Tceal1	2.13573	0.0013125	1.68148	0.0360525	2.40786	2.00489e-05	8	17	15	33	33	34	24	19	26	36	30	27
Tef	-2.37636	7.96016e-29	-1.24455	0.00654156	-1.25176	0.00575361	267	333	347	168	139	157	246	287	245	256	273	199
Tfap4	-2.04581	6.45195e-13	-2.32233	1.75811e-17	-3.03257	9.63512e-26	126	148	146	84	84	71	57	72	56	42	52	39
Tgm2	2.67264	3.17019e-07	-1.64907	0.13966	-1.28655	0.792392	11	23	13	48	49	50	9	10	10	15	9	11
Thsd1	2.98378	0.00165405	3.40023	2.51977e-05	3.84669	2.95597e-06	6	4	7	23	18	19	23	18	19	16	30	18
Tle3	-2.42542	9.77217e-26	-1.28321	0.00352397	-1.93717	1.6107e-15	243	273	260	136	118	119	183	221	216	141	155	91
Tlr3	2.58417	3.44049e-05	1.18865	0.941521	2.04235	0.00214006	21	20	18	72	62	44	20	20	32	30	44	42
Tmem119	-2.5998	1.91777e-10	-14.0015	5.09011e-42	-10.0716	8.08799e-36	62	91	71	38	29	33	4	3	9	3	7	11
Triqk	4.01256	0.0039681	-1.02177	1	1.88782	0.513821	1	4	2	10	12	12	2	1	4	5	3	5
Trp53inp1	2.51164	5.99009e-17	30.6418	1.04038e-261	28.9179	1.28996e-299	71	58	54	171	166	202	1813	1980	1967	1935	1825	1370
Trpc5os	2.33976	1.8963e-06	1.08425	1	2.21292	4.24499e-06	16	27	21	50	60	65	20	25	26	44	42	50
Ttc12	2.31145	0.0280531	-1.39591	0.812651	1.82579	0.166638	9	11	2	19	15	26	7	3	6	18	13	8
Ttn	4.83756	2.41721e-18	4.73405	2.97142e-18	13.8063	2.22297e-89	11	16	10	80	66	64	69	53	58	159	185	151
Ttyh3	-2.65983	3.49292e-06	-3.99371	4.10854e-12	-4.80097	4.02013e-14	144	128	103	60	47	59	26	33	38	14	20	40
Uxt	-2.09074	0.0102698	1.15141	0.96597	-1.25165	0.6933	16	40	33	18	18	13	33	28	43	24	27	17
Vdr	-2.29079	6.64968e-14	-4.42562	7.68736e-39	-5.27374	1.38449e-43	146	152	153	79	67	84	40	25	39	32	23	27
Veph1	2.84575	0.0095191	-2.30163	0.348254	-1.47046	1	1	6	7	19	17	11	2	2	2	1	3	5
Xxylt1	-2.35824	5.30174e-13	-1.99105	2.14046e-09	-3.92846	3.39538e-27	163	171	137	70	67	97	72	91	80	31	40	44
Zfp119b	2.10285	0.0120007	2.45453	0.000210778	2.68003	6.15108e-05	10	9	11	20	31	23	19	28	29	24	33	21
Zfp600	2.03298	0.0225849	1.97016	0.0143492	2.62735	6.01228e-05	14	12	16	27	41	32	16	44	26	29	45	33
Zfp677	2.97879	0.0205915	2.03521	0.153333	3.3696	0.00160607	2	7	5	24	14	11	16	3	10	15	18	13

## Sheet: Group_3 vs Group_1 (2091DEG)
Differential expressions by DFO-induced iron restriction determined via EdgeR Differential Expression Analyses of the RNA-seq data
Feature ID	Fold Changes of Normalized Expressions by EdgeR						Expression Values without Normalization (Raw Read Counts; n = 3 per group)
	"NCOA4 siRNA" vs "Control siRNA"		"Control siRNA + DFO" vs "Control siRNA"		"NCOA4 siRNA + DFO" vs "Control siRNA"		Control siRNA			NCOA4 siRNA			Control siRNA + DFO			NCOA4 siRNA + DFO
	Fold-Change	FDR-adjusted P-value	Fold-Change	FDR-adjusted P-value	Fold-Change	FDR-adjusted P-value	Replicate_1	Replicate_2	Replicate_3	Replicate_1	Replicate_2	Replicate_3	Replicate_1	Replicate_2	Replicate_3	Replicate_1	Replicate_2	Replicate_3
1110002L01Rik	1.21354	0.656594	2.60092	9.87525e-17	2.0821	5.47023e-09	41	38	46	52	68	57	94	127	113	86	95	70
1110012L19Rik	1.51578	0.128011	2.77561	1.90957e-09	2.42614	6.0387e-07	26	48	26	56	58	62	101	96	85	107	78	49
1190002F15Rik	1.05452	1	-2.12147	7.2687e-05	-1.4036	0.128144	38	70	43	59	55	71	32	22	18	31	43	29
1600020E01Rik	1.5219	0.242264	2.06381	0.000282247	2.23216	5.35071e-05	15	18	17	26	27	36	33	37	36	30	51	27
1600023N17Rik	-1.52925	1	3.42799	0.000245164	3.64772	0.000120526	2	6	4	5	2	2	12	17	14	15	16	12
1700001P01Rik	1.34579	1	7.55755	9.11255e-07	2.39234	0.309438	2	1	2	5	0	3	18	12	11	4	5	3
1700021F05Rik	-1.11577	0.884806	-2.14344	2.66966e-12	-1.94341	1.05333e-09	106	141	127	121	114	156	63	59	56	70	70	45
1700024P16Rik	1.54271	0.0373454	2.2012	4.15723e-08	1.82515	0.000152623	30	29	38	44	61	70	71	75	73	51	73	47
1810009A15Rik	-1.5312	0.285546	-2.7932	0.000401837	-2.05152	0.0125516	15	20	23	14	16	14	9	4	8	9	10	8
1810011O10Rik	1.11046	1	2.66129	1.69736e-13	1.73398	0.000249948	34	56	65	65	64	71	141	168	112	96	101	62
1810013L24Rik	-1.01769	1	2.02906	1.35896e-27	1.44802	2.08943e-07	319	323	311	337	376	382	632	704	648	440	516	378
1810032O08Rik	-1.24022	0.989941	2.77134	2.07887e-08	1.98	0.000657057	28	52	41	23	44	46	98	145	100	99	90	43
2310022A10Rik	-1.09605	1	2.65198	7.44884e-16	2.27246	9.1303e-11	46	55	53	46	52	66	112	164	144	139	118	81
2310039H08Rik	-1.42355	0.281958	-2.37679	3.93843e-05	-2.39445	6.81878e-05	20	40	43	28	24	32	14	18	12	13	15	13
2410006H16Rik	-1.16923	0.49995	3.0795	6.00431e-40	2.19624	6.17048e-19	145	208	201	171	161	220	524	667	553	459	422	291
2500002B13Rik	1.5074	0.947688	5.03271	3.59043e-07	3.61907	0.00041221	4	6	3	7	11	5	28	16	24	20	12	14
2610020C07Rik	1.61412	0.018075	2.45293	4.18617e-10	2.90113	1.71185e-14	39	31	27	59	70	54	71	91	83	106	91	75
2610203C22Rik	1.09343	1	-2.56777	4.20413e-07	-1.64978	0.0114713	42	46	43	64	53	50	19	18	15	26	20	30
2610307P16Rik	-1.13338	1	-2.88927	0.0187895	-1.29251	1	16	10	11	12	21	5	4	4	5	5	16	7
2610528A11Rik	-1.34646	1	2.64864	0.00929309	1.47097	0.678266	11	13	5	14	5	6	33	11	34	14	13	14
2700054A10Rik	1.01665	1	-2.32407	3.70194e-06	-1.65295	0.0108469	75	78	67	72	104	85	19	54	25	44	44	40
2700097O09Rik	-1.00028	1	2.15663	0.000745261	2.0142	0.00391182	17	11	19	18	17	20	42	31	31	29	26	36
2810029C07Rik	-1.24866	1	3.56173	5.25059e-05	3.06091	0.00170822	6	1	7	3	6	4	19	17	16	15	17	10
2810403A07Rik	1.02972	1	2.02472	9.05599e-30	1.68146	1.14307e-15	309	425	365	435	426	455	661	828	787	658	656	465
2810428I15Rik	-1.00607	1	-3.07864	3.46841e-20	-2.36357	1.3618e-12	136	193	196	202	182	223	43	58	73	93	58	61
2810474O19Rik	1.34875	3.79289e-06	2.55256	4.89634e-68	2.31415	1.58121e-51	1065	1164	1104	1678	1767	1807	2855	3049	2806	2415	2735	2273
3110021N24Rik	2.29505	0.195712	3.39508	0.00192867	2.23994	0.11198	1	5	5	7	7	16	10	11	18	3	11	10
3110039I08Rik	-1.28332	0.489543	-2.17397	1.49605e-06	-1.88294	0.000153022	396	447	448	370	389	416	191	211	206	138	192	310
3110039M20Rik	-1.30821	0.676923	-5.30268	2.31521e-11	-3.60158	1.68236e-07	24	52	35	31	35	32	5	9	7	5	9	15
3110043O21Rik	1.40241	0.0165459	2.97494	2.90877e-31	2.4903	2.17823e-20	55	87	57	110	103	112	192	202	211	176	163	137
3110082I17Rik	1.03614	1	-2.25494	1.67929e-09	-2.23896	3.9803e-09	70	79	105	95	101	111	38	35	42	34	44	31
3300002I08Rik	1.43693	0.812145	2.45038	0.00129812	1.41023	0.671399	7	13	5	16	13	13	25	19	19	17	9	8
3830406C13Rik	1.10502	1	-2.27074	8.70652e-08	-1.67535	0.00113243	79	82	93	123	94	111	44	28	42	51	41	53
4833417C18Rik	-1.4102	0.833961	-3.09286	0.00315099	-1.6236	0.347831	11	11	12	11	7	10	6	3	2	7	6	7
4833427G06Rik	7.34871	2.28668e-06	22.1523	3.21883e-24	30.0215	2.08297e-32	0	4	2	24	11	19	48	43	52	83	55	45
4921531C22Rik	1.59834	0.670142	2.29235	0.0236221	1.60972	0.48624	1	8	7	9	10	11	8	16	14	7	14	4
4930405O22Rik	1.01462	1	-4.09741	0.00539065	-1.08611	1	26	9	20	24	18	25	0	4	10	9	11	28
4930503E14Rik	1.30994	1	2.75505	0.00319715	2.26087	0.0404066	2	9	4	6	7	10	8	22	13	10	14	9
4930519F16Rik	1.24484	0.604148	-2.30421	1.82798e-05	-1.77454	0.00461342	35	40	38	49	63	52	16	18	16	16	21	24
4930539E08Rik	3.37604	1	212.137	5.09391e-16	211.3	9.02832e-16	0	0	0	0	1	0	16	41	22	32	30	12
4931406C07Rik	1.01728	1	-2.01292	1.87573e-05	-1.74213	0.0011313	51	74	71	77	72	83	39	35	25	32	30	45
4931406H21Rik	-1.30377	0.535344	-3.23173	1.368e-09	-1.87157	0.00150025	78	71	75	58	77	66	21	18	32	29	34	51
4931414P19Rik	-1.01709	1	-2.29169	0.0124027	-2.08416	0.0360418	7	20	30	19	18	28	9	8	8	8	12	6
4931440P22Rik	1.41958	1	2.55856	0.0223178	1.71284	0.47977	1	8	3	5	6	9	6	15	11	9	8	3
4933430I17Rik	2.46337	0.0874175	3.53108	0.000363703	4.64808	2.50741e-06	6	5	3	6	15	20	10	28	14	22	24	18
4933431E20Rik	-1.57442	0.055036	-2.19212	2.71013e-05	-1.39069	0.145211	58	44	69	41	47	39	26	24	30	42	33	43
5031426D15Rik	-1.09076	1	-7.44797	6.64101e-16	-2.56002	0.000112479	170	138	142	154	162	171	20	14	28	28	47	90
5430416N02Rik	1.06089	1	4.13705	5.87539e-96	2.68779	3.62139e-24	73	92	85	109	97	103	311	400	350	250	248	152
5730409E04Rik	1.05906	1	-2.04309	1.08449e-09	-1.53624	0.00032219	76	103	85	107	97	122	43	47	42	58	57	50
5930430L01Rik	-1.52879	0.0546589	-4.76385	7.30307e-20	-2.90871	2.35031e-10	205	186	170	128	155	148	31	53	38	37	65	82
9030617O03Rik	2.56151	2.04926e-19	6.61966	3.62419e-147	6.46727	1.87274e-142	48	70	62	163	173	202	358	460	404	390	445	290
9230114K14Rik	2.20852	0.000503029	13.3918	7.65451e-80	10.2649	1.31357e-57	21	19	19	44	49	60	304	270	235	239	221	132
9430038I01Rik	1.019	1	-2.19478	0.0090677	-1.84139	0.0747475	13	19	22	26	22	16	5	13	7	6	12	10
9530053A07Rik	3.42484	0.591133	26.225	1.42664e-13	30.7908	1.11583e-15	0	2	0	4	2	3	19	25	19	29	30	11
9530082P21Rik	1.43218	0.406522	-2.2188	0.0128679	-1.37471	0.616091	12	17	17	28	20	29	8	7	6	13	6	13
9930012K11Rik	-1.13897	1	-5.88281	6.06349e-12	-3.22409	4.75783e-07	25	30	33	27	34	29	6	3	6	10	8	8
A230057D06Rik	1.1704	1	-2.0377	0.0153144	-1.20483	1	21	17	16	17	26	31	8	9	10	12	13	18
A330023F24Rik	-1.12137	1	-2.42072	0.00043582	-1.47478	0.233223	71	47	48	49	54	73	19	17	35	25	35	48
A330069E16Rik	-1.24427	1	5.31009	2.00302e-09	3.74316	4.02151e-05	6	3	6	3	5	6	30	23	30	26	15	14
A330076H08Rik	1.55035	0.555662	-3.33059	0.00221798	-1.03712	1	19	19	22	32	38	39	10	1	7	16	8	30
A3galt2	1.02652	1	7.34606	5.06841e-06	2.58581	0.214005	3	2	0	1	2	3	11	18	11	6	5	2
A430033K04Rik	-1.05559	1	-2.75746	4.81897e-12	-1.72007	0.000178995	78	71	64	75	76	85	27	24	28	39	38	42
A430078I02Rik	1.96897	1	18.3603	1.03886e-09	8.97776	0.000518719	0	0	2	2	1	2	14	16	14	9	3	8
A430105I19Rik	1.36705	0.010746	-2.74183	2.61511e-20	-2.4069	1.56878e-15	198	185	198	296	317	317	68	90	60	65	82	85
A530013C23Rik	-1.24823	1	3.97404	5.0903e-06	4.00853	8.7837e-06	6	6	2	5	3	5	20	15	23	16	21	18
A630023A22Rik	1.46383	0.773782	2.9017	6.76943e-05	2.31139	0.00560295	3	11	7	13	10	13	18	20	25	15	14	18
A830082N09Rik	-1.04597	1	-2.15572	0.001196	-1.26146	0.56495	26	20	30	22	26	37	9	15	12	24	19	15
A930001C03Rik	2.12107	0.111869	4.17398	3.3987e-07	6.18634	3.76524e-12	3	10	5	12	10	23	24	37	17	36	35	37
Aaas	1.03043	1	2.10482	5.38059e-27	2.01161	1.91339e-23	212	326	277	324	297	355	511	653	588	523	630	424
Aars	-1.05567	1	2.00119	2.39897e-28	1.57683	1.74819e-12	1601	1945	1842	1997	1836	2121	3358	4127	3561	2955	3280	2012
Abca4	-1.16145	1	5.10529	1.43098e-06	4.69373	1.12976e-05	3	5	3	1	2	8	20	27	12	20	19	12
Abca7	-1.06854	1	-2.39563	3.85991e-24	-1.68386	1.52134e-09	291	315	274	330	295	338	100	158	120	163	174	165
Abca8b	-2.03815	0.0406411	3.73166	5.54983e-16	4.02658	6.96911e-18	16	11	24	10	7	12	58	67	71	76	73	50
Abcb1a	15.2351	0.400466	198.556	1.80877e-20	179.421	6.55354e-18	0	0	0	0	1	5	27	23	23	23	22	17
Abcb1b	1.25672	0.0272375	4.20272	3.2357e-82	4.27489	2.13599e-83	214	259	246	364	348	340	956	1154	985	1063	1144	766
Abcd1	1.11229	1	-2.74691	3.1033e-06	-1.87156	0.00452468	46	38	34	64	39	51	11	12	21	23	24	14
Abcg2	-1.04418	1	-2.42719	5.654e-15	-1.61838	2.71413e-05	120	137	174	164	156	161	43	66	73	81	98	77
Abhd14b	-1.25329	0.663481	-2.3324	4.16999e-06	-1.56656	0.0264571	33	53	40	38	34	45	15	19	21	17	32	28
Abhd17c	-1.46551	0.00132261	-2.00496	6.18943e-11	-2.20421	6.75404e-13	147	167	134	111	114	132	61	74	94	64	65	66
Abhd8	-1.27857	0.155475	-3.83865	1.28921e-24	-2.73113	2.26543e-15	96	124	107	107	86	105	19	33	35	27	54	34
Abl2	-1.18339	0.213617	4.88106	5.499e-181	2.69275	4.32156e-40	516	502	481	503	486	495	2247	2872	2432	1433	1526	977
Ablim1	-1.08305	0.96419	-2.38755	1.11656e-27	-1.71766	1.10944e-11	509	512	511	561	531	564	203	247	210	248	321	289
Abtb2	-1.12082	0.94723	2.71355	5.77592e-29	1.62461	3.14001e-06	95	93	96	95	97	104	229	288	275	177	160	109
Acaa1a	-1.06377	1	-2.12201	9.77516e-05	-1.80986	0.00306453	44	40	36	37	43	52	13	28	17	22	29	13
Acaa2	-1.1596	0.496529	-2.42685	1.50134e-17	-2.01134	1.85824e-11	120	151	161	124	153	157	52	69	61	66	74	66
Acaca	-1.14059	0.654676	-2.25432	0	-2.03215	1.02312e-13	1282	1246	1245	1360	1198	1325	524	608	593	498	605	670
Acad11	1.52648	0.0631181	3.35941	1.76432e-17	4.07869	3.73847e-24	19	34	37	48	54	58	75	126	110	127	142	86
Acadm	1.06663	1	-2.79837	4.71998e-19	-2.17709	1.61493e-11	185	270	270	285	299	313	92	91	80	78	116	122
Accsl	1.51608	0.501657	-2.51177	0.0187151	-1.39235	0.690319	7	14	14	28	12	22	4	3	7	7	9	8
Acot2	-1.25445	0.791279	4.67398	7.04868e-32	3.29724	9.63057e-18	27	47	43	28	49	31	145	224	193	142	138	92
Acox3	-1.14222	1	2.09829	1.32768e-07	2.05307	5.70026e-07	53	37	57	59	37	55	83	124	112	110	108	75
Acta2	-1.22372	1	-4.07146	2.69595e-05	-3.81215	0.000113609	12	25	24	17	12	29	1	4	10	6	4	5
Actb	-1.12808	0.102556	-2.1126	0	-2.15769	0	12776	13890	12782	13510	12632	14840	6003	6680	6479	5735	6631	5274
Acy1	-1.32396	0.649079	-2.76649	1.93951e-05	-1.45291	0.184915	17	34	31	23	18	31	9	8	13	23	17	14
Ada	1.39214	0.407333	2.01762	0.00023513	2.51732	3.13531e-07	19	22	26	31	36	42	38	54	47	62	71	31
Adam4	1.25393	0.832841	-2.67029	4.72974e-05	-1.10084	1	25	24	22	31	31	42	7	9	11	22	21	19
Adamts10	-1.03849	1	-2.09546	3.01884e-09	-1.67982	5.41842e-05	104	101	110	123	102	130	51	54	49	72	49	59
Adamts12	1.14201	0.8354	-2.1277	1.27808e-10	-1.09929	0.842529	205	184	167	236	257	252	73	103	94	135	180	172
Adamts2	1.01881	1	-3.36896	7.41361e-38	-1.83423	3.61885e-11	325	326	318	402	345	410	81	110	105	148	178	181
Adamts5	-1.52356	0.0166979	-4.39864	0	-2.99155	0	1405	1372	1356	1028	1043	1114	283	330	356	311	411	581
Adck2	1.04814	1	-2.34636	8.72463e-06	-1.56181	0.032669	46	48	48	70	44	60	12	21	29	31	24	32
Adcy7	1.69082	1.25019e-09	-2.01243	2.93967e-12	-1.41834	0.000787101	137	137	148	270	267	297	63	81	71	83	105	98
Add1	-1.20534	0.085687	-2.03518	0	-1.92129	0	815	887	814	909	662	875	369	478	425	417	446	396
Adgra3	-2.58308	4.22715e-20	-2.63621	1.16658e-21	-4.46152	1.25619e-49	323	364	309	155	130	166	92	169	129	59	78	77
Adgrl1	-1.5576	1.97226e-07	-2.12168	6.61831e-21	-2.23667	4.28858e-23	446	480	463	366	313	364	185	235	253	168	246	185
Adgrl2	-1.60997	2.13465e-06	-3.37011	0	-3.08154	0	1173	1295	1219	910	858	908	304	412	411	334	366	437
Adra1b	-1.34442	1	-2.49176	0.0120011	-1.95934	0.104849	14	11	12	11	12	9	3	6	6	9	4	5
Adrb2	1.56105	0.754444	5.50664	8.00055e-10	4.1967	2.37396e-06	3	10	4	13	10	8	27	27	43	18	36	16
Adssl1	1.24043	1	3.01964	0.0104235	2.94987	0.0156959	4	2	5	7	7	2	5	19	11	10	14	8
Aebp2	-1.02594	1	2.56276	5.18474e-48	1.99374	1.20369e-24	238	290	262	286	290	322	687	733	648	540	564	414
Aen	1.51196	0.00661402	5.57349	1.64538e-74	4.27141	2.27539e-38	92	124	109	199	150	225	623	660	563	540	513	295
Aes	-1.10866	0.434699	-2.72218	1.79741e-54	-2.28611	0	612	792	694	720	686	799	209	274	306	295	327	259
Aff1	1.1218	0.607713	2.86752	1.66519e-65	2.42532	9.63789e-35	400	399	381	544	446	563	971	1332	1191	963	1083	734
Agfg2	-1.01129	1	-2.1399	5.3446e-15	-1.90098	5.66671e-11	132	148	153	153	155	192	68	76	63	83	75	61
Agpat4	1.24437	0.733112	2.08385	3.051e-06	2.14352	1.45086e-06	50	45	44	61	63	79	67	112	121	108	121	62
Agpat5	1.06922	1	2.74952	1.41932e-32	2.61335	1.15559e-28	87	148	113	156	132	144	278	335	364	311	322	240
Agpat9	2.39222	1.41646e-08	7.57445	8.83891e-91	7.70629	1.77956e-91	28	36	28	93	79	85	197	258	262	236	288	165
Agt	-3.79616	0.00405046	-5.98252	5.90883e-05	-15.2194	1.52053e-06	10	19	8	5	3	3	0	0	6	1	0	1
Ahdc1	-1.202	0.533714	-2.51568	5.36671e-13	-2.60187	3.70223e-13	149	164	151	155	154	141	52	57	80	50	50	70
Ahsa1	1.17576	0.104526	-3.22738	3.56126e-69	-2.5584	1.43001e-37	409	596	538	700	650	758	130	177	181	180	220	177
AI429214	1.13285	1	-2.67886	7.93258e-05	-2.18457	0.00251132	30	27	35	33	43	46	12	12	11	10	8	22
AI607873	7.20214	0.127874	29.013	1.60047e-09	31.5541	3.3475e-10	0	1	0	5	4	2	14	12	14	20	13	8
Aig1	1.52543	1	30.4072	2.53062e-10	30.0428	5.54135e-10	0	0	1	0	1	1	14	17	11	16	14	9
Aim1	-1.12957	1	-2.86788	5.44392e-07	-1.92981	0.00235289	43	42	38	40	49	38	8	25	11	19	18	24
AK010878	1.2717	1	2.63567	1.55619e-05	2.49259	8.20217e-05	9	13	22	16	33	16	36	37	46	33	43	30
Ak1	1.48941	3.44049e-05	3.56577	1.06254e-91	2.96942	2.25734e-42	193	259	252	408	374	439	801	960	804	767	771	484
Ak4	-1.61602	3.10478e-11	2.44534	2.28077e-55	1.86019	1.59258e-24	351	399	355	282	245	271	850	957	961	712	727	544
Akap1	-1.28953	0.0727009	2.1565	6.16847e-17	1.88236	1.87939e-11	278	371	318	297	263	313	647	795	690	691	700	378
Akap12	1.44718	0.122627	-9.90402	2.57617e-17	-2.08081	0.000504112	31	39	30	44	59	66	3	2	5	12	18	16
Akap5	1.11852	1	6.05356	1.14469e-28	4.52251	1.99625e-17	12	12	12	17	16	14	67	80	78	60	61	37
Aknad1	2.43552	0.129328	10.1363	4.54831e-18	9.56944	3.1728e-16	3	3	4	11	9	9	40	38	29	37	32	26
Akr1b10	1.0576	1	3.14083	1.83393e-18	2.98598	4.83963e-16	25	36	25	33	37	36	91	102	84	84	101	63
Akr1b7	2.04851	0.978319	7.92864	4.95344e-06	10.0782	5.10772e-08	0	0	4	4	1	5	13	13	9	14	19	9
Akr1c12	1.17915	1	-2.9045	0.0112521	1.26983	0.856764	6	17	9	15	11	18	5	3	3	11	13	15
Akr1c14	-2.34227	6.95932e-07	-3.18118	6.06349e-12	-6.35892	5.51744e-22	50	76	62	33	33	27	21	16	23	15	3	10
Aldh18a1	-1.11319	0.385324	2.02049	1.47213e-37	1.62839	1.71356e-17	483	575	513	536	520	591	975	1221	1059	879	934	657
Aldh1l1	2.33779	0.126172	2.58715	0.0173846	7.18239	2.06016e-14	4	5	4	12	11	13	14	12	9	32	37	23
Aldh1l2	-1.18109	0.0703786	2.41522	1.23559e-49	1.86873	1.58836e-24	1035	1220	985	1084	972	1150	2345	2838	2848	2046	2271	1546
Aldh3a1	-3.24491	4.70184e-16	-9.78526	2.52069e-37	-10.1596	1.01662e-38	57	74	73	23	22	28	7	7	7	4	12	3
Aldh3b1	1.92105	0.0170762	-3.34089	0.000597024	-2.23646	0.0309648	13	14	13	24	33	33	3	4	5	5	5	7
Aldh4a1	-1.26886	0.743796	2.27221	1.01236e-07	2.10174	4.6821e-06	29	35	23	24	20	36	58	73	72	65	73	39
Aldh6a1	-1.14548	1	-2.31335	5.03065e-05	-1.75055	0.0132349	33	44	41	33	41	46	14	20	18	19	14	31
Alg14	1.08668	1	-2.04691	1.26373e-05	-1.12949	0.861136	45	84	79	79	89	94	39	38	26	60	76	41
Alkbh2	1.62812	0.567077	2.06508	0.0405938	1.58708	0.372569	5	9	9	16	7	21	12	17	20	11	8	16
Alkbh7	1.49226	0.243394	-2.6485	0.00110511	-1.55178	0.204882	17	19	19	24	33	39	11	5	5	15	12	7
Alox5ap	1.79514	0.00902889	-2.89169	9.78266e-05	-1.47318	0.282933	16	20	24	43	34	49	5	8	8	8	15	16
Alox8	2.78585	1	44.0906	2.09109e-15	12.479	0.00099902	0	1	0	0	2	2	22	21	18	8	6	2
Aloxe3	-2.09986	1	41.0867	1.78652e-42	27.1745	4.14951e-26	0	1	3	1	0	1	57	68	58	37	52	25
Als2cl	3.42894	0.0227063	8.34014	1.93668e-11	13.8449	2.17252e-21	3	2	3	4	18	11	23	24	24	41	39	31
Amer1	-1.14631	0.425192	-3.5455	8.19665e-41	-2.63142	4.11198e-26	189	247	203	232	180	238	58	64	62	78	85	70
Amigo1	-1.02703	1	-3.01907	0.000702323	-1.23281	0.9899	11	19	15	19	19	13	3	4	8	11	13	11
Amigo2	-1.33579	0.0258628	-4.70693	6.14586e-35	-5.21318	5.32741e-40	105	111	116	100	88	102	18	24	30	16	24	21
Amot	-1.00103	1	-3.50482	1.73682e-42	-2.32021	0	716	756	750	878	849	868	208	217	225	255	315	344
Angpt1	-1.71304	0.607924	-9.07274	1.43062e-05	-3.24735	0.0158562	18	8	12	12	8	6	3	0	1	4	0	7
Angptl6	1.20858	1	11.5689	2.64001e-42	14.0267	3.32304e-51	6	14	2	17	10	4	81	94	89	120	101	80
Ank	-1.86532	6.23282e-14	-2.22437	0	-2.5535	0	727	803	740	513	421	489	258	391	404	267	338	253
Ankle1	-1.44758	0.0224285	-5.84879	4.64632e-28	-4.33306	3.31708e-21	72	87	77	54	66	70	13	15	13	10	18	24
Ankrd1	1.00721	1	2.61959	5.47721e-56	1.32003	0.00013319	236	316	273	304	310	354	692	814	703	370	395	283
Ankrd23	1.11306	1	-2.38136	0.0116076	-1.73778	0.171304	15	11	14	16	18	18	4	8	5	5	9	8
Ankrd37	-1.02978	1	3.24102	4.03005e-15	2.41081	1.51197e-07	18	28	15	27	22	20	66	71	66	48	58	36
Ankrd39	-1.33168	0.87303	-2.3239	0.00404488	-1.54421	0.243635	13	21	21	14	16	18	6	10	8	6	12	16
Ankrd42	2.5508	0.000930255	3.19973	6.62046e-07	2.89231	1.87631e-05	6	6	14	25	24	29	27	36	23	22	30	21
Ankrd6	1.42302	0.633886	-2.08563	0.0421075	1.14476	1	16	14	9	24	17	24	3	11	5	12	16	15
Anks1b	-1.00624	1	-2.09065	0.000361484	-1.05545	1	56	41	43	59	59	45	17	21	31	35	47	46
Ankzf1	-1.00895	1	2.11612	2.45315e-12	1.50189	0.00128125	41	68	54	63	65	60	110	132	111	74	85	76
Ano8	-1.01123	1	-2.01874	1.74309e-12	-1.74083	4.37791e-08	207	222	193	243	213	264	76	113	128	102	143	100
Anp32a	-1.04474	1	-2.24998	2.61209e-17	-2.4921	9.37038e-21	348	556	475	520	463	546	182	218	223	163	161	198
Anxa8	1.86575	0.409558	43.4593	9.65849e-98	24.0412	6.70044e-62	4	6	5	7	12	14	218	250	214	144	141	73
Aoc3	-1.32589	0.95693	-2.48766	0.00773907	-2.56841	0.0056998	23	10	20	19	14	14	2	11	9	7	10	3
Ap4s1	1.06266	1	-2.03333	0.0256961	-1.47354	0.337084	16	15	15	15	26	16	7	9	7	13	12	5
Ap5b1	-1.52646	0.0616941	-2.09728	3.05912e-05	-1.23522	0.458739	49	42	54	41	31	39	13	28	30	32	43	38
Apaf1	1.36666	0.00172145	4.81882	9.15535e-172	4.75955	1.76598e-169	254	255	255	393	437	389	1104	1337	1347	1289	1330	911
Apbb2	-1.32015	0.000315548	-2.00684	1.10744e-24	-2.05086	1.89237e-25	534	630	575	539	480	517	256	306	326	253	292	268
Apc2	-1.3877	0.00960443	-2.59972	1.57542e-18	-1.86381	6.68083e-09	182	192	147	141	127	172	54	78	74	97	101	72
Apcdd1	-3.3153	1.44338e-38	-3.01269	1.52081e-33	-6.58594	4.95696e-91	331	433	341	121	125	142	113	143	119	37	57	66
Apobec1	1.15196	1	4.47335	6.51514e-20	4.17655	1.00467e-17	21	20	26	32	33	25	111	99	97	106	110	57
Apobec3	1.20081	0.267247	-2.58904	1.1813e-18	-1.63524	4.81083e-06	134	175	162	217	222	219	49	67	70	70	111	95
Apobr	1.45083	0.212289	3.18564	2.16012e-14	3.31198	4.19181e-15	23	27	16	38	28	46	71	82	63	81	71	59
Apol6	1.16112	1	-5.4771	6.74616e-10	-1.60441	0.110007	39	29	29	49	46	37	4	7	7	11	21	26
Apol7a	-1.02336	1	3.99539	6.85212e-36	2.44352	3.90625e-13	39	57	50	48	61	57	192	224	181	121	144	80
Apol8	-1.62733	1	11.7068	1.6257e-19	9.05636	6.14312e-14	3	4	3	2	3	2	38	56	30	34	33	23
Apol9a	1.16971	0.917817	3.73005	2.73734e-30	2.56214	1.87065e-14	69	61	55	81	72	101	216	269	226	192	158	110
Apol9b	1.61186	0.00520576	3.1578	7.68197e-20	2.58991	5.56196e-13	40	68	49	90	102	102	155	201	151	132	175	87
Apoo	1.64704	0.333306	2.08754	0.0127392	2.1884	0.00649585	5	13	9	22	15	15	15	17	26	17	19	21
Aqp5	-1.3713	0.250176	-8.29517	7.65389e-31	-8.8618	5.2388e-30	110	165	161	125	109	135	17	11	25	6	12	28
Areg	-1.61862	1	35.2882	1.30935e-29	24.5308	3.40754e-19	1	2	0	1	0	1	40	43	38	27	33	19
Arf5	-1.08656	0.971728	-2.00197	3.1429e-16	-2.10626	7.23599e-18	186	268	244	271	220	256	104	132	120	115	118	85
Arhgap18	-1.31138	0.0365654	-3.61817	6.53402e-35	-2.43689	2.36404e-18	260	316	312	246	265	278	88	74	88	97	115	135
Arhgap19	-1.36397	0.00895578	-3.07685	3.27283e-26	-3.13485	6.79193e-26	162	189	170	141	138	167	55	51	67	45	51	63
Arhgap22	-1.15661	0.600447	3.6291	2.52166e-70	1.98433	3.753e-15	112	171	158	142	145	156	488	643	506	292	335	216
Arhgap27	-1.36354	1	3.09053	0.00251347	2.35925	0.061642	4	3	6	3	6	2	10	18	14	16	8	6
Arhgap29	-1.0795	0.91158	2.08366	1.33005e-30	1.52536	4.31541e-10	503	501	489	543	525	551	987	1073	1135	772	756	666
Arhgap30	15.2563	0.431457	87.57	5.26031e-07	69.3548	1.16669e-05	0	0	0	1	3	2	12	15	5	15	7	2
Arhgef15	-1.27103	1	-10.8558	1.07904e-08	-3.10196	0.00144869	12	19	15	20	13	9	0	3	1	4	5	5
Arhgef19	1.34032	0.648881	2.14632	6.5202e-05	1.76022	0.0106376	19	22	12	36	20	27	33	46	38	34	31	25
Arhgef2	-1.14983	0.299045	2.26512	1.59035e-32	1.92499	8.81613e-21	771	756	698	750	687	837	1536	1932	1733	1493	1605	1073
Arhgef33	4.03922	0.885889	38.1278	5.54107e-12	24.5205	2.253e-07	1	0	0	2	1	3	12	23	18	15	14	3
Arhgef39	1.05237	1	-2.3894	1.13117e-05	-3.01632	1.31284e-07	28	60	39	50	49	56	13	25	16	9	17	14
Arhgef40	-1.03429	1	-2.31696	1.34037e-29	-1.73554	5.91813e-14	307	354	312	381	353	363	135	155	140	187	190	162
Arid3a	1.21027	0.723011	2.04036	1.64368e-07	1.56648	0.00389424	48	75	50	85	64	95	95	143	124	102	105	55
Arid5a	1.0719	1	16.2456	1.2079e-151	10.8375	1.66276e-106	20	19	29	33	28	24	339	392	406	264	282	171
Arih2	1.10701	0.861907	2.26114	6.10753e-25	1.85458	6.4692e-14	204	198	236	272	269	285	477	530	473	430	427	290
Arl11	1.99701	0.290956	2.94968	0.00216292	3.06635	0.00168497	4	6	4	6	16	11	12	17	14	16	15	11
Arl13b	1.24439	0.11125	2.728	1.38599e-36	2.46542	1.5436e-28	109	128	122	157	180	184	318	341	343	322	294	236
Arl16	-1.18568	0.743672	-2.1532	8.62208e-07	-1.73985	0.000520274	46	69	52	46	56	62	31	24	24	32	32	28
Arl4d	1.21861	1	2.47584	0.0305673	2.12642	0.124904	4	4	6	10	3	7	13	13	10	16	6	7
Arl5b	-1.15528	0.839286	3.05186	2.29895e-39	2.1311	1.66707e-13	64	59	81	63	75	68	190	224	225	132	161	126
Arl6ip1	1.76268	0.776775	4.29449	5.59268e-06	2.46923	0.0427958	4	2	6	6	7	12	15	21	18	9	10	10
Arl9	-1.69539	1	4.53698	4.14089e-05	2.60063	0.0652417	0	6	3	3	2	1	15	18	10	11	6	6
Armc7	1.35338	0.609291	3.12477	6.82377e-11	1.97757	0.000973066	13	24	22	33	29	31	46	85	59	45	33	34
Armc9	1.13546	1	-2.61562	7.91583e-08	-1.12677	0.893369	44	59	64	82	80	58	20	21	24	48	62	33
Arntl	1.5398	0.000522433	2.59465	8.65789e-23	2.21085	6.29785e-15	84	70	83	130	147	150	196	229	207	164	212	132
Arpin	-1.21713	0.204357	-2.02589	2.51956e-12	-2.20108	2.0075e-14	170	202	173	185	145	193	94	100	81	64	98	76
Arrdc3	1.20626	0.534293	9.08823	1.5104e-187	6.15878	4.57885e-131	56	63	77	90	84	102	575	674	577	447	409	309
Arrdc4	-1.44825	0.000707503	2.13432	3.14245e-23	1.35029	0.00118906	130	141	135	98	115	114	281	325	282	194	187	147
Arxes1	1.03754	1	-3.31047	2.49384e-06	-2.86004	3.57978e-05	21	25	26	29	35	23	8	8	6	9	10	5
Arxes2	-2.67667	2.99257e-07	-3.76097	8.17972e-12	-5.80836	1.92297e-16	35	69	56	23	23	23	12	11	20	8	8	10
Asap1	-1.40312	0.000422957	-3.13354	0	-2.44482	0	2896	2983	2656	2432	2216	2488	836	970	999	982	1170	1189
Asap3	-1.16679	1	2.11654	0.00289228	2.59816	3.55549e-05	15	13	9	8	13	16	16	35	30	36	29	28
Asb11	1.51286	1	6.09089	0.000110677	5.16106	0.00104809	0	2	3	2	6	1	9	10	14	10	4	12
Ascc2	-1.01386	1	2.14138	3.107e-25	1.84041	7.40786e-16	312	301	313	369	356	343	615	790	638	536	655	461
Asic1	-2.3415	4.59006e-13	-3.47369	5.53628e-24	-4.57557	1.52481e-30	110	117	126	61	46	69	25	35	44	21	29	24
Aspa	-2.18143	0.0238957	-2.07527	0.0147736	-1.95038	0.033833	17	15	17	9	6	11	6	6	12	11	6	7
Aspm	-1.42554	9.37222e-05	-2.2241	0	-2.12577	0	1043	1120	1042	820	890	920	437	509	535	407	534	504
Asun	1.02194	1	2.0045	2.78987e-18	1.49624	3.17901e-06	201	209	251	230	278	281	447	443	465	337	341	275
Asxl3	1.21996	0.847904	-2.20463	7.03367e-05	-1.43449	0.123446	52	55	42	78	56	79	24	20	25	19	46	35
Atad5	-1.04872	1	2.05412	1.78568e-31	1.69846	6.70646e-17	699	704	682	722	804	801	1422	1540	1434	1134	1285	1004
Atf3	1	1	144.726	3.20757e-14	61.3291	6.72952e-06	0	0	0	0	0	0	21	14	18	5	11	5
Atf4	-1.08924	0.814768	2.00712	1.85867e-25	1.63983	5.124e-13	1001	1413	1334	1283	1282	1430	2369	2738	2554	2247	2208	1469
Atf6	1.01783	1	3.22282	1.08902e-64	2.65735	2.36299e-45	186	257	235	277	247	279	686	793	753	578	707	454
Atg9b	4.58781	6.09564e-15	45.3991	1.06907e-168	52.1909	9.99543e-182	8	16	13	72	60	67	499	676	563	704	777	415
Atoh8	-1.04865	1	-7.64953	7.35158e-67	-6.51085	3.13449e-70	134	138	156	155	144	178	22	17	18	23	21	19
Atp13a4	1.06142	1	16.9481	2.3953e-11	19.4635	6.78751e-12	1	0	3	0	1	4	18	36	22	33	39	11
Atp1a3	1.28551	0.460641	-2.6453	1.89067e-06	-1.2352	0.530818	30	37	37	61	42	53	13	13	14	25	36	20
Atp2a3	1.5508	0.522088	12.3256	3.30511e-55	17.3489	3.26562e-74	9	13	5	24	12	13	92	140	114	167	183	109
Atp6v0e2	2.34224	7.78347e-05	2.71259	9.68601e-08	3.74944	1.09982e-14	13	17	13	45	32	41	40	46	34	57	56	43
Atp6v1h	1.15704	0.302028	2.54789	1.23943e-41	2.22397	1.23164e-29	242	318	331	368	400	432	739	852	727	716	671	518
Atp8b2	-1.82822	2.73485e-12	-2.0327	0	-2.94886	5.41109e-37	738	782	667	528	401	472	301	413	396	222	262	230
Atxn7	1.35888	0.00835899	2.01627	4.23913e-16	1.72569	1.5857e-09	138	141	121	199	202	235	263	257	306	228	238	199
AU019823	1.04836	1	2.01383	1.34132e-12	1.56428	3.85692e-05	96	101	113	133	106	141	228	221	189	162	159	145
Avil	1.56577	0.28057	5.60434	1.76518e-23	3.785	4.35352e-12	8	21	11	25	26	22	62	86	83	51	65	31
AW011738	1.36267	1	3.03587	0.000103456	2.83121	0.000435889	7	6	7	8	7	17	15	21	27	20	16	19
Azin1	1.08173	0.801114	2.57041	6.13128e-59	1.93172	5.20876e-28	646	678	722	837	892	855	1665	1859	1871	1368	1340	1102
B130006D01Rik	1.17699	1	-2.42187	0.0113193	-1.24507	0.946161	28	11	20	24	34	24	9	4	12	18	13	15
B130024G19Rik	-1.18108	1	-2.16757	0.000350947	-1.67115	0.0312394	41	53	38	37	49	44	18	15	29	18	23	34
B230209E15Rik	1.85562	0.444681	8.38349	1.03896e-18	10.0699	5.94593e-23	4	2	10	11	12	12	49	56	35	42	64	52
B230216N24Rik	-1.07679	1	-2.88128	0.0186277	-1.16099	1	15	8	11	8	18	11	2	7	3	8	6	14
B230217O12Rik	-1.51123	0.73804	4.6126	9.52384e-16	1.38242	0.545214	8	12	10	5	9	9	43	57	43	14	14	12
B3glct	-1.23367	0.979702	-2.76868	2.80089e-05	-1.2632	0.598508	19	27	25	19	24	24	9	8	9	18	24	12
B3gnt9	-1.19088	0.945895	-3.22398	5.69158e-09	-1.6102	0.015421	46	35	39	40	33	45	10	11	17	23	32	17
B430319G15Rik	1.1754	1	2.01435	0.00122729	2.21812	0.000164924	11	17	15	13	21	25	28	33	28	29	31	32
B4galt2	-1.26896	0.0219709	-2.82859	7.47628e-32	-2.08966	1.21365e-17	213	235	223	222	169	227	72	88	83	107	112	90
B630005N14Rik	-1.02396	1	3.14048	7.46959e-67	2.31405	7.01445e-35	209	241	256	258	249	298	720	813	736	584	566	425
B630019K06Rik	-1.73802	0.171271	-2.24572	0.00761765	-2.54895	0.00337015	13	22	16	13	9	12	7	4	12	4	8	7
Bach1	-1.0883	0.945895	2.07736	2.55238e-25	1.69029	1.45274e-12	191	213	223	202	216	255	392	480	464	374	380	269
Bach2os	2.04713	0.976987	7.4701	1.26709e-05	10.8024	4.05906e-08	2	1	1	1	2	7	10	14	9	12	20	13
Bak1	-1.08035	0.937535	-2.27687	3.7326e-26	-2.15362	9.02146e-23	314	333	317	357	308	379	139	153	142	162	157	113
Bax	1.20847	0.257246	2.05588	9.25341e-16	1.82309	9.61519e-11	132	191	167	213	236	239	319	393	317	301	360	203
Bbc3	1.10489	1	11.0448	5.12352e-48	5.99946	1.41642e-23	21	24	26	24	24	44	252	327	229	174	168	76
Bbs10	1.21229	1	-2.76063	0.000300989	-1.50972	0.245916	17	24	19	24	22	39	7	9	6	12	11	15
Bbs9	1.34148	0.159398	-2.58923	5.42858e-08	-1.05334	1	34	55	56	80	81	65	16	22	19	47	46	39
BC018473	1	1	117.93	1.45816e-10	55.2386	4.15126e-05	0	0	0	0	0	0	16	9	18	4	12	3
BC022687	1.23685	1	5.42354	1.68177e-26	3.7821	2.4971e-15	24	28	18	41	30	30	120	155	116	105	101	52
BC028528	1.00375	1	-3.48793	2.52714e-05	-1.60846	0.164489	12	21	26	20	20	29	8	6	3	9	12	14
BC029214	-1.05138	1	-2.10813	0.00195027	-1.48586	0.152422	27	36	22	33	36	25	16	13	12	23	21	11
BC029722	-1.1205	1	-2.15761	9.23716e-07	-1.93474	4.22858e-05	48	75	65	52	73	70	19	39	31	28	36	29
BC030499	-1.4213	0.812692	-3.16864	0.00159242	-1.45141	0.513821	7	14	17	11	10	10	4	2	6	7	8	10
BC030867	-1.16358	0.696084	2.20505	8.09455e-18	1.58316	9.93185e-06	68	96	90	95	79	80	162	221	191	143	143	101
BC031361	1.35114	1	2.34594	0.0234779	2.4716	0.0158431	5	9	5	15	7	8	15	16	15	22	19	5
BC039771	-1.42206	0.960263	-25.8034	1.61981e-07	-2.13783	0.131184	12	9	13	8	5	15	0	1	0	5	1	9
BC100451	-1.07945	1	-3.52186	3.5868e-21	-2.19461	1.4281e-09	114	124	112	115	124	140	22	45	35	36	60	57
Bcl2l12	-1.09936	1	-2.95309	5.84315e-05	-2.54315	0.000946769	23	19	22	27	16	25	5	11	6	6	8	10
Bcl6	-1.45248	0.0440654	2.97071	4.13998e-24	1.39059	0.0224987	67	77	74	51	60	64	226	229	207	98	131	65
Bcl7c	-1.5266	0.0132659	-2.19102	1.81359e-07	-2.01508	3.29651e-06	58	58	75	49	42	55	33	25	31	31	31	29
Bcl9	-1.57068	1.10151e-05	-2.12713	1.16143e-14	-2.33231	7.43891e-17	127	170	136	104	104	113	63	74	71	49	68	61
Bcorl1	1.1527	1	2.83479	4.81683e-18	2.18314	9.2214e-10	74	72	53	93	74	102	158	215	209	171	153	98
Bet1l	1.30183	0.430149	3.64676	2.35397e-25	2.8186	2.37996e-14	16	33	36	43	39	47	95	121	102	81	90	60
Bfsp2	-1.1166	1	24.629	7.46242e-08	6.37549	0.141558	0	0	1	1	0	0	10	17	7	3	3	2
Bglap3	-2.10012	1	7.6987	6.02729e-06	7.00044	3.36962e-05	1	2	1	1	0	1	10	13	11	8	11	10
Bgn	-1.15612	0.16911	-2.26126	0	-1.83201	0	1528	1768	1601	1744	1516	1685	591	796	841	840	918	807
Bhlhe40	-1.50093	0.000414683	2.41986	9.54705e-23	1.48553	7.20819e-05	336	306	259	261	200	245	677	831	745	492	479	333
Blcap	1.25082	0.271184	2.99767	3.09665e-28	2.50228	1.14825e-18	70	93	66	107	105	122	210	248	245	224	195	134
Bloc1s2	1.38933	0.0903552	4.73442	2.56183e-39	3.34253	4.20531e-23	74	99	81	107	165	138	419	439	368	327	309	187
Bmf	1.71097	0.000616769	-29.3948	5.60506e-30	-4.56839	7.08655e-13	40	40	45	79	80	91	2	2	0	3	7	16
Bnip3	-1.30694	0.00736895	3.7041	4.11305e-157	3.48327	4.33708e-147	319	367	362	339	274	323	1329	1275	1355	1173	1231	1096
Bnip3l	1.04239	1	2.47417	2.75573e-41	2.02467	3.78881e-24	250	256	242	307	299	305	598	661	639	512	494	450
Brix1	1.08777	0.986797	2.94812	1.15057e-47	1.9643	4.8668e-18	289	375	336	417	410	439	1007	1017	978	723	719	458
Brox	1.16145	0.449665	2.12061	2.54905e-20	1.89348	3.9034e-14	117	143	173	199	185	202	291	323	325	294	288	208
Brpf1	1.00884	1	2.70551	1.25537e-32	1.9315	4.04092e-14	236	295	267	307	302	329	654	872	689	566	589	341
Bsdc1	1.13548	0.889223	2.38886	1.25301e-18	1.67926	2.46737e-06	74	98	95	118	115	120	190	257	207	171	163	99
Bsg	-1.12996	0.362986	2.12306	1.54231e-31	1.65037	3.55968e-14	1191	1590	1290	1458	1277	1456	2434	3297	3130	2177	2612	1701
Btaf1	-1.02033	1	2.25784	1.67716e-54	2.05971	1.45683e-40	829	871	856	931	1010	986	1802	2078	2047	1692	1918	1475
Btbd19	1.71551	1.94733e-05	4.77927	1.27255e-78	5.49851	6.79113e-111	77	82	61	147	124	171	307	428	348	437	436	299
Btc	1.40391	1	5.593	6.96304e-05	2.0194	0.468721	3	2	1	4	2	4	15	10	11	6	2	4
Btg2	2.05748	0.0017974	84.0121	1.01755e-226	67.3194	3.26741e-188	19	26	14	41	47	54	1571	1816	1711	1586	1498	811
Bub1b	-1.47805	2.82598e-10	-2.69152	2.53928e-59	-3.6359	3.36035e-80	594	703	695	505	509	558	244	269	244	160	196	170
Bub3	-1.03174	1	-2.19029	1.09208e-21	-1.79357	1.15842e-12	273	317	347	327	344	389	115	169	155	151	204	148
C030034I22Rik	1.0159	1	2.07519	0.000555536	2.15883	0.000315041	14	20	15	19	19	20	39	24	41	39	34	29
C030039L03Rik	1.48547	0.761894	2.35623	0.00436652	3.09354	1.91443e-05	6	10	7	17	11	12	13	20	23	16	28	25
C130026I21Rik	3.03983	0.0230241	4.67853	1.71832e-05	3.73232	0.000727847	2	3	6	16	5	19	16	19	19	8	13	19
C1qtnf1	1.32375	0.095647	-2.79334	4.25369e-13	-1.62662	0.00055803	76	97	76	132	105	148	26	32	33	64	45	38
C1ra	-1.38834	0.110909	-2.86023	1.25249e-11	-2.17329	5.84847e-07	69	81	96	67	56	84	18	29	41	31	49	29
C1rl	1.22771	0.889344	-2.83776	8.63644e-06	-1.84924	0.00915693	24	27	30	46	35	35	9	15	5	13	18	11
C1s1	-1.48157	0.00410756	-2.81172	1.26333e-16	-1.98244	2.77274e-08	93	109	98	88	70	78	35	39	35	40	50	55
C1s2	-1.38416	1	-2.59543	0.0166123	-1.06403	1	9	10	12	8	8	10	3	4	5	8	12	8
C3	-1.08803	1	-2.49935	0.00721208	-1.49	0.398217	12	10	20	15	15	15	3	5	9	8	10	9
C330006A16Rik	-1.15828	0.602999	-2.07724	6.92046e-11	-1.46946	0.000760354	86	116	107	101	90	120	44	56	52	80	69	53
C430049B03Rik	-1.38693	0.242254	-11.3645	2.05123e-39	-3.03443	5.84955e-11	343	394	334	306	285	311	34	31	31	76	87	166
C530005A16Rik	1.79654	0.975523	4.95968	6.36812e-05	3.43627	0.0123557	1	2	4	3	5	7	12	16	9	11	9	4
C630043F03Rik	-1.05006	1	-2.51971	9.21911e-05	-2.22972	0.000945367	30	22	27	31	25	32	7	13	12	6	17	11
Cabp1	2.14901	0.68646	8.99445	1.17911e-08	10.368	3.436e-10	0	4	1	5	4	4	13	22	14	14	20	19
Cacna1a	-1.20968	0.0342408	-9.70445	2.48614e-166	-8.15547	2.37337e-154	290	341	339	305	285	346	34	36	32	32	41	41
Cacna1g	-3.07984	4.54089e-06	-6.23586	1.84433e-12	-4.63479	1.96798e-09	32	32	29	14	8	13	2	7	6	2	6	11
Cacng7	1.09981	1	-2.21359	0.041064	-1.95997	0.133923	13	15	7	12	13	20	4	7	5	2	8	7
Cactin	-1.01135	1	2.02524	7.05107e-13	1.55841	2.39859e-05	250	321	264	311	295	357	522	680	531	496	503	267
Cacybp	1.32553	0.0038986	-2.35819	5.46893e-25	-1.93362	0	463	738	706	859	981	1088	262	281	277	298	354	288
Calcrl	1.02434	1	2.50066	2.67119e-08	2.13414	1.17429e-05	36	48	38	46	58	41	109	76	125	89	79	81
Calm3	-1.09257	0.363677	-2.29356	0	-2.2501	0	1031	1282	1229	1281	1133	1367	473	566	541	516	544	451
Calml4	1.326	0.609004	-4.85809	6.4303e-09	-1.97536	0.0122407	22	39	31	35	48	59	4	4	11	11	12	21
Camk2a	1.90711	0.0305794	-8.05069	3.27271e-06	-3.53423	0.00162959	12	13	9	25	24	27	1	2	1	3	2	4
Camk2b	2.59138	0.000144195	-2.32497	0.0127733	-1.05065	1	19	17	19	72	47	48	9	4	11	20	10	20
Camkk1	1.23156	0.415666	-2.11385	2.3535e-07	-1.86825	2.68867e-05	70	95	71	121	93	125	30	36	48	30	49	42
Capg	1.19705	0.270867	2.19517	1.9359e-19	1.6978	6.14487e-09	281	426	375	458	471	576	753	896	769	680	692	403
Capn6	-1.64156	0.0700012	-4.26226	1.029e-11	-2.44077	2.64706e-05	92	90	80	71	54	62	19	21	23	29	20	52
Car5b	1.45446	1.06515e-07	-2.04546	1.42628e-23	-1.51809	7.79266e-09	374	464	482	748	692	798	189	255	217	267	290	275
Car6	-3.23458	0.0646564	11.9523	2.22987e-31	4.64518	1.30385e-09	7	9	7	3	2	3	70	113	104	44	44	17
Car9	-1.32771	0.555662	3.07808	2.75773e-13	3.03216	9.4852e-13	52	49	32	59	29	29	117	155	151	117	145	127
Carhsp1	1.04741	1	3.79608	1.39203e-66	2.83769	2.222e-32	172	199	192	239	199	251	701	821	667	606	574	369
Cars	-1.09366	0.769493	2.23806	2.22731e-35	1.86227	1.01525e-20	470	547	527	529	530	589	1076	1349	1120	956	1131	702
Casp12	1.17703	0.967073	-3.26046	1.90521e-10	-1.90868	0.000515767	68	67	85	111	88	104	20	21	28	21	41	48
Casp4	1.73529	0.12087	4.23048	4.02598e-14	3.4108	2.4265e-09	5	12	17	17	27	25	52	50	46	35	39	38
Casp9	-1.06003	1	-2.44787	6.23816e-09	-1.74008	0.000518719	65	79	69	88	73	73	20	30	39	46	30	41
Casq2	-1.07482	1	6.11422	1.72594e-19	5.51838	1.47258e-16	6	7	11	8	10	8	50	53	49	53	44	32
Cass4	3.06013	0.781918	27.0405	4.7887e-15	23.9353	5.98379e-13	0	1	1	2	4	2	16	20	29	19	20	15
Catsperd	-2.16834	1	8.80768	1.83468e-09	6.43549	7.65493e-06	3	1	2	2	1	0	18	22	17	13	12	14
Cav1	-1.21837	0.0664751	-2.31847	0	-2.07291	0	1715	2063	1989	1775	1872	1864	805	864	872	834	862	947
Cbr1	-1.11565	1	-2.01727	3.05609e-06	-1.65875	0.00110664	65	85	98	79	82	98	49	40	36	62	39	42
Cbr2	-1.41836	0.0110334	-2.37687	2.72917e-13	-2.10157	7.32246e-10	96	130	135	99	97	100	44	50	61	57	47	60
Cbx6	-1.31806	0.00624387	-3.27853	6.32038e-59	-2.52448	0	1035	1146	993	1020	814	985	263	349	385	372	432	402
Cc2d2a	1.07565	1	-3.98987	5.75689e-31	-2.02007	7.86787e-10	197	194	192	250	236	248	44	51	55	78	88	110
Ccbl2	1.18942	1	-3.41161	6.29762e-07	-1.82794	0.0223394	30	51	43	42	65	64	5	19	13	13	22	29
Ccdc102a	-1.02548	1	-2.12964	3.92702e-10	-2.013	1.36988e-08	82	103	92	113	89	113	40	57	36	39	49	44
Ccdc117	1.18667	0.343171	3.02298	2.09683e-39	2.6226	2.6989e-29	168	182	210	268	254	253	532	646	559	525	565	337
Ccdc137	1.04941	1	3.96493	3.30326e-32	2.54572	1.36027e-14	83	127	106	126	109	151	389	479	411	322	305	154
Ccdc15	1.10991	1	2.41463	2.80051e-18	1.9555	7.52416e-10	66	60	63	74	86	85	154	166	148	116	144	97
Ccdc169	1.81088	0.929872	7.90302	1.08489e-08	6.59836	1.96932e-06	1	2	3	6	5	2	19	13	19	16	13	11
Ccdc174	1.21132	0.45398	2.60248	4.68104e-20	2.02124	1.3845e-10	86	112	117	146	132	167	299	276	259	224	252	141
Ccdc186	1.06968	1	2.58368	4.32152e-46	2.30713	3.46003e-35	437	432	421	503	546	567	1119	1239	1064	926	1105	847
Ccdc24	1.29936	0.471438	-2.18801	5.29096e-05	-1.21982	0.60916	42	54	43	72	76	62	13	26	26	24	43	42
Ccdc28b	1.30237	0.423114	-3.91412	1.59353e-10	-2.37804	3.20009e-05	26	49	45	63	47	72	8	11	12	14	15	19
Ccdc55	1.02363	1	2.81899	2.5812e-31	2.08696	1.03582e-15	319	372	326	374	400	442	1014	1019	892	819	766	477
Ccdc58	-1.1678	0.984703	2.12303	6.05589e-09	1.94721	6.76146e-07	56	49	63	63	54	51	134	120	111	123	107	86
Ccdc61	-1.30301	0.101616	-2.16289	1.02945e-10	-1.75813	3.26672e-06	106	100	108	97	78	107	41	59	49	49	68	55
Ccdc77	1.16119	0.628817	2.1967	5.38256e-18	1.63456	1.04449e-06	83	103	110	137	116	148	221	248	196	171	171	124
Ccdc80	1.09275	0.903861	-3.4851	7.73934e-41	-2.26477	8.78278e-20	212	260	250	299	307	313	60	85	67	88	105	112
Ccdc86	-1.11138	1	2.15032	9.66537e-10	1.49422	0.00525892	83	112	102	98	101	112	177	242	236	192	153	85
Ccdc88c	2.15545	1	22.4681	2.67793e-07	15.5272	0.000106068	1	0	0	1	2	0	6	14	11	9	7	4
Ccl2	2.05579	9.06084e-05	9.66007	9.7908e-69	5.13815	6.37904e-29	27	37	53	100	88	92	370	478	311	241	212	130
Ccl4	1	1	160.195	1.03432e-13	38.1484	0.00208089	0	0	0	0	0	0	19	28	12	4	8	1
Ccl5	1.39739	1	67.215	4.45984e-126	29.2345	8.67049e-79	6	8	8	11	12	13	449	641	454	274	232	129
Ccl7	1.00127	1	3.91265	6.92527e-31	1.82393	7.59454e-05	25	34	37	35	39	38	125	133	127	60	71	38
Ccl9	1.36598	0.0195488	-2.22475	5.41124e-13	-1.61495	2.77298e-05	223	274	286	394	445	404	113	111	135	141	141	178
Ccnb2	-1.38732	0.144162	-2.5728	3.29191e-09	-2.10027	3.14921e-06	72	81	88	62	61	80	22	35	39	52	41	18
Ccnd1	1.13247	0.41978	2.25464	7.06045e-34	1.28594	0.00144449	356	429	411	509	504	567	800	977	987	563	563	362
Ccne2	1.66576	8.61207e-08	3.67718	1.19284e-117	3.01615	1.47413e-43	99	124	109	193	218	234	402	425	421	342	326	293
Ccng1	2.58426	3.02416e-43	4.73127	2.59226e-185	5.96102	2.42342e-226	985	1166	1179	2952	3509	3571	5392	5308	5354	7038	6921	5191
Ccng2	-1.28583	0.210233	2.23533	2.02464e-17	1.28079	0.0621297	65	83	65	75	54	64	142	178	168	92	87	83
Ccnl1	-1.03613	1	4.07298	8.41245e-94	2.64923	6.73881e-51	292	374	356	378	377	393	1328	1550	1377	973	975	666
Ccrn4l	-1.0538	1	6.00789	1.19458e-120	3.80814	5.31957e-40	67	61	58	64	79	63	347	417	385	264	249	173
Ccsap	-1.28882	0.132643	-2.14578	2.5627e-10	-1.79312	1.52628e-06	91	125	106	113	75	103	51	48	54	56	60	56
Cd109	1.20318	0.0199275	2.1657	2.79689e-43	2.49878	4.45267e-65	562	628	571	820	817	836	1129	1424	1366	1460	1649	1149
Cd14	1.5439	0.336062	4.23085	8.08127e-15	3.06177	8.96133e-08	11	12	13	29	19	17	51	53	53	40	44	23
Cd248	-1.4953	3.70611e-05	-3.08488	1.06233e-35	-3.14272	1.04008e-35	384	443	420	356	304	312	103	137	175	116	142	123
Cd274	1.55901	0.586316	7.45129	2.87769e-23	7.4807	8.00041e-23	6	8	9	17	14	11	45	59	74	64	62	42
Cd276	-1.24464	0.055036	-2.02778	4.84932e-16	-1.86314	1.02927e-12	183	226	189	170	191	199	80	109	113	105	123	81
Cd300lb	1.00845	1	-2.35018	0.00560952	-2.55522	0.00390431	17	21	13	25	14	21	6	6	10	10	6	3
Cd44	1.12092	0.516931	3.1474	2.25591e-64	2.30349	5.28358e-35	505	558	484	640	683	703	1483	1803	1717	1198	1396	870
Cd55	1.57605	1	21.5394	6.27891e-22	20.617	6.88565e-21	0	5	2	4	7	2	35	79	49	38	69	39
Cd74	1.33313	1	3.00658	0.000632314	2.11734	0.0776694	4	6	6	8	9	8	13	19	18	16	12	5
Cd80	4.95637	0.0407597	105.651	6.91088e-84	127.675	6.94493e-98	1	2	0	3	9	7	113	131	119	140	171	103
Cdc25a	-1.00507	1	2.03871	9.69311e-14	1.62068	2.32301e-06	144	179	163	189	156	220	339	325	346	295	293	175
Cdc25b	-1.27447	0.0146029	-2.08835	3.51691e-20	-1.94802	1.74343e-16	359	401	363	364	288	379	154	193	205	167	216	172
Cdc34	1.29011	0.164018	2.89986	2.10899e-22	2.01148	9.07451e-10	131	227	186	260	274	277	461	629	518	419	420	219
Cdc42bpg	1.20651	1	12.2233	5.69915e-23	11.5874	3.48295e-21	5	4	3	5	4	8	44	72	39	47	56	35
Cdc42ep2	-1.17741	0.359491	-5.22966	2.75721e-50	-5.93565	1.04504e-58	144	176	152	155	134	179	31	25	36	23	22	31
Cdc42ep4	-1.34121	0.033132	2.10228	3.98835e-19	1.2005	0.155526	91	113	101	83	88	94	194	241	222	126	142	85
Cdc42se2	1.06601	1	2.05431	1.1291e-25	1.72645	2.52321e-14	223	272	265	293	322	329	510	562	524	469	470	327
Cdh1	-1.58421	0.00364339	-3.24731	3.6116e-15	-5.29562	2.09894e-23	72	68	76	52	58	49	19	24	25	8	16	15
Cdh26	-1.07407	1	-5.38943	2.48603e-49	-3.1423	9.31763e-22	126	175	177	182	149	187	38	28	24	46	45	54
Cdk17	-1.26294	0.0504914	2.33532	1.641e-31	1.26986	0.0116911	160	163	167	149	150	154	341	446	389	203	237	161
Cdk18	-1.3633	0.110199	2.03746	1.85905e-10	2.07291	8.26137e-11	78	70	56	58	54	63	126	172	130	146	142	120
Cdkn1a	3.47535	3.83763e-25	28.6709	6.89247e-218	21.9034	7.2768e-174	73	112	113	368	394	442	2604	3258	2867	2555	2479	1317
Cdkn2aip	1.03622	1	2.37381	2.64569e-22	1.54416	3.3697e-05	73	87	75	99	86	99	173	223	176	121	124	104
Cdkn2c	-1.1777	0.103147	-2.46523	6.3176e-35	-2.35725	5.45827e-31	339	374	351	353	319	384	123	170	150	150	150	134
Cdkn2d	1.06942	1	-2.04169	8.9146e-06	-1.60352	0.00596905	43	60	51	58	61	73	20	28	29	37	24	31
Cdkn3	-1.08485	1	-3.28557	2.42591e-09	-2.2193	8.51309e-05	55	67	96	81	84	68	14	32	22	25	28	40
Cdt1	-1.25035	0.0818383	2.04175	3.40378e-18	1.412	0.000156066	330	345	311	309	278	337	608	777	688	488	558	312
Cebpb	-1.38032	0.00934796	2.35196	1.60504e-22	1.87261	5.85694e-12	199	220	220	192	141	209	432	596	519	429	456	277
Celf4	1.54632	0.0283358	2.83043	3.23387e-15	3.60212	2.73571e-24	27	34	36	49	65	61	77	104	101	122	134	82
Celf5	1.32791	0.307091	3.78567	7.92923e-29	5.98374	2.02775e-85	34	42	35	56	55	61	106	178	149	235	230	176
Cemip	-1.12879	1	-2.86962	0.000108509	-1.20592	0.958666	22	30	16	24	27	19	7	8	9	25	13	16
Cenpf	1.04686	1	-2.93264	0	-2.44455	0	1789	1967	1881	2279	2182	2444	661	655	649	595	740	853
Cenpv	-1.14907	1	-2.13817	2.59648e-05	-1.60267	0.0116486	37	39	54	38	43	51	24	20	18	29	30	19
Cep104	1.04737	1	3.45313	4.41927e-33	2.99039	3.56486e-25	96	122	89	121	118	136	341	395	349	322	379	193
Cep112	1.11116	1	-2.96613	7.38519e-06	-1.49405	0.146605	33	21	36	40	44	33	9	11	11	24	16	18
Cep131	-1.10812	0.93524	-2.16817	4.65728e-14	-1.71901	1.2722e-07	214	216	186	235	191	225	89	110	93	121	146	81
Cep162	1.21191	0.0308816	2.57912	3.65525e-60	2.45013	2.64316e-53	278	333	272	406	408	434	719	835	778	667	796	619
Cep170b	-1.23904	0.945895	3.58091	1.08179e-18	3.1268	4.08464e-14	27	27	30	26	28	25	98	111	100	106	95	54
Cep19	1.54267	4.51918e-05	-2.15741	1.10204e-10	-1.23597	0.141254	81	124	104	188	168	199	47	49	50	66	102	72
Cep85l	-1.12826	0.965637	2.88304	2.61704e-28	1.79341	5.53435e-08	76	87	92	94	68	102	231	286	237	134	190	118
Ces2e	31.8194	0.0136681	285.912	4.19767e-22	781.184	7.79965e-42	0	0	0	3	4	6	31	55	20	89	120	65
Ces2f	2.44042	0.636108	43.9226	3.63173e-31	72.1947	2.30584e-47	4	0	0	7	5	0	56	78	63	134	113	60
Ces2g	1.21361	0.67677	3.82729	1.89402e-30	4.93746	5.15073e-51	45	56	44	66	73	66	149	241	182	241	280	173
Cflar	1.10109	0.922785	2.01495	1.0167e-18	1.5042	2.21146e-06	215	199	210	277	262	265	435	459	396	304	330	272
Cgn	-1.26163	0.513155	-3.15361	4.25461e-11	-2.39339	6.48886e-07	42	57	59	43	42	61	14	19	18	17	19	27
Cgref1	1.40411	0.502729	4.22696	1.22339e-16	5.12277	1.26822e-21	22	20	26	34	32	46	102	100	93	129	148	65
Chac1	-1.14248	0.877516	4.05007	2.5173e-96	3.84162	4.41621e-50	65	81	76	68	57	102	267	358	298	281	311	230
Chd3	-1.04617	1	-2.79705	0	-2.58158	0	1045	1175	1070	1342	1045	1292	369	441	397	397	437	390
Chd5	1.41485	0.694569	4.58653	1.13423e-13	5.8439	2.30919e-18	15	14	15	31	16	26	51	70	88	104	97	51
Chka	1.07688	1	6.20557	6.1033e-76	4.17653	8.37087e-146	124	148	151	174	174	183	764	1057	877	606	641	458
Chpf2	-1.38872	0.0271222	-2.31457	1.46375e-12	-1.92189	4.45019e-08	126	186	147	147	106	131	43	80	80	82	85	62
Chrd	-1.79697	0.00557545	-2.24768	1.21633e-05	-2.10636	0.000121119	36	58	36	30	24	30	12	27	20	18	22	19
Chrnb1	2.13118	2.5604e-05	3.07336	1.21148e-13	3.49581	5.72832e-17	24	38	27	78	70	73	81	120	80	101	133	68
Chst1	-1.64025	0.0749007	-2.46417	2.25326e-05	-3.32092	6.15673e-08	61	44	39	39	35	29	22	16	22	18	15	9
Chst11	-1.26531	0.0697154	-2.67205	6.62174e-24	-2.05047	1.13233e-13	242	261	251	248	201	248	72	102	116	98	142	114
Chst12	-1.38987	0.193591	-6.6481	4.20036e-21	-4.77384	1.20559e-15	63	74	53	55	37	68	7	11	11	8	16	14
Chuk	1.25081	0.00627146	3.03757	2.12952e-84	2.82715	7.36038e-76	254	333	313	438	430	442	888	944	958	798	915	730
Cish	1.45363	1	4.12799	1.05942e-07	2.23548	0.0353203	5	7	5	12	8	9	20	26	27	14	16	7
Ckap2	1.19364	0.225179	2.86984	2.63521e-40	2.39285	3.50917e-27	263	356	351	426	469	449	960	944	925	839	852	551
Clcn3	1.50566	2.8126e-07	3.47284	4.6731e-75	3.32689	9.55286e-71	204	221	219	363	361	409	669	773	852	696	744	621
Cldn9	-2.0623	0.118713	-6.95009	1.55907e-06	-4.43019	0.000222583	9	17	17	9	9	6	1	1	4	0	2	7
Clec11a	1.00401	1	-2.25015	0.0147501	-1.96838	0.0551374	14	22	22	20	16	32	14	10	2	7	10	11
Clec2d	-1.22554	0.757227	-2.96502	5.32675e-10	-2.09274	3.45614e-05	104	101	95	90	107	89	28	34	42	37	36	63
Clip2	-1.24189	0.0541939	-2.27233	7.46048e-22	-1.947	6.3644e-15	298	328	264	290	252	296	112	135	155	144	171	126
Clk1	1.05633	1	2.23019	3.56857e-28	1.6463	7.91081e-11	310	410	435	450	503	463	870	878	873	575	719	533
Clk4	-1.02454	1	2.38278	5.53564e-33	1.89798	1.43725e-17	217	314	242	263	299	315	585	649	644	515	462	425
Clmp	-2.26197	8.18865e-08	-3.76234	6.99754e-18	-4.95441	7.64843e-24	100	92	98	50	47	53	24	27	28	8	21	27
Cnbd2	1.44915	0.729729	4.39055	1.52987e-11	4.61168	4.20833e-12	7	10	9	17	20	7	37	41	40	43	49	25
Cnga3	2.91527	0.526313	57.1562	2.74815e-43	40.501	1.22171e-29	0	2	1	2	4	5	49	85	63	45	55	31
Cngb1	1.28441	0.854135	4.4923	9.48792e-21	4.34591	3.04217e-19	19	18	15	33	24	21	66	88	87	85	65	68
Cnih2	1.19233	1	-2.76365	0.000255221	-1.64202	0.115309	28	22	15	27	26	38	4	12	8	12	12	14
Cnksr1	-1.41173	1	6.46364	2.49318e-05	5.89996	0.000114966	0	3	2	1	2	1	14	12	9	15	7	8
Cnn2	-1.18891	0.237047	-2.60722	3.54217e-27	-3.01414	1.17961e-33	393	482	422	418	381	475	130	167	213	132	135	144
Cnn3	1.14328	0.191896	-2.88458	0	-2.08761	0	946	1140	1131	1428	1327	1536	349	376	415	443	549	484
Cnnm2	1.14788	0.917817	2.28074	2.09589e-13	2.133	4.96793e-11	97	97	59	115	107	118	164	221	210	197	191	135
Cnnm4	-1.05929	1	2.79448	1.50177e-12	2.86441	5.23454e-13	40	45	31	45	34	49	73	128	134	101	127	93
Cnot7	1.22344	0.115167	2.26175	2.18026e-27	1.88487	1.03675e-15	146	149	153	208	214	218	329	347	362	258	314	242
Cnpy4	1.02493	1	-2.14499	6.22594e-13	-1.78214	7.79168e-08	97	120	106	127	122	137	39	55	60	59	59	56
Cobll1	-1.23725	0.0727292	2.07234	1.43185e-22	1.61816	1.02676e-09	293	321	297	317	242	302	604	693	639	530	543	356
Col11a2	4.10955	5.83488e-05	6.48078	1.0516e-10	6.62361	7.68586e-11	2	5	4	24	13	17	22	30	23	26	26	20
Col12a1	1.27475	1	8.39016	1.88046e-08	6.27734	1.0117e-05	3	2	3	2	7	3	19	35	18	17	27	7
Col17a1	1.65347	0.601537	2.84295	0.00244525	3.52286	0.000116499	3	6	7	7	17	7	21	15	11	19	20	16
Col1a1	-1.72628	1.15742e-07	-4.1108	0	-3.27208	0	6664	7139	5983	5045	3806	4587	1201	1899	1893	1802	2124	1887
Col1a2	-1.71269	2.18603e-10	-3.21842	0	-3.28861	0	18445	20523	17781	14346	11058	13391	4691	6809	6726	5140	6266	5200
Col28a1	-2.75524	1	10.3075	2.34668e-06	7.83401	0.000224832	0	1	2	1	0	0	12	9	14	14	7	4
Col2a1	1.26937	1	30.3458	2.2877e-37	20.0607	2.59325e-22	2	2	2	3	2	4	54	84	60	54	44	25
Col3a1	-1.28174	0.155362	-5.11626	0	-3.09446	0	5322	6347	5876	5693	4591	5709	934	1273	1321	1380	1866	2113
Col4a6	-1.52512	2.63421e-08	-2.39785	0	-1.99254	0	1330	1473	1473	1114	1034	1128	481	685	672	617	770	673
Col5a1	1.14568	0.488233	-2.39902	0	-1.61285	2.82994e-08	2318	2536	2245	3604	2627	3298	766	1235	1064	1395	1589	1263
Col6a1	-1.31032	0.0204659	-3.40547	0	-2.90512	0	1517	1711	1537	1595	1194	1465	348	529	568	482	602	494
Col6a2	-1.15087	0.520953	-2.93482	5.87663e-32	-2.19249	0	770	835	771	918	703	793	207	291	337	327	376	338
Col9a3	-1.43726	0.627339	3.29004	1.00556e-12	3.80684	1.74322e-16	12	16	19	12	11	15	56	56	47	62	62	49
Commd5	1.23154	0.900637	-2.99952	1.98426e-05	-1.97921	0.00913923	20	27	36	35	44	40	10	7	11	6	17	17
Commd7	-1.12923	0.732376	-2.04824	9.00847e-12	-1.64275	2.5567e-06	115	116	131	125	127	122	56	68	57	76	74	62
Coq10b	1.21881	0.454913	2.19781	6.95033e-14	1.55062	0.000496236	48	55	51	71	69	79	104	126	117	89	83	58
Coq7	1.56175	1.87647e-05	-2.22966	2.88277e-11	-1.56907	0.000242117	75	108	90	176	143	178	35	42	48	60	60	47
Cpeb2	1.5756	0.000989007	9.43275	5.18358e-151	7.33783	1.08293e-117	56	65	71	114	115	124	537	650	672	525	501	338
Cpeb4	1.33278	3.26154e-05	2.62557	9.15893e-71	2.51711	2.60764e-62	349	463	366	606	598	623	973	1147	1042	996	1000	847
Cpox	1.21824	0.179327	3.67588	3.04037e-83	3.15555	2.38684e-42	193	315	246	353	368	341	846	1016	960	887	835	566
Cpt1a	-1.07042	1	-2.42026	1.88736e-23	-1.47789	1.02015e-05	272	271	305	333	275	319	102	127	131	186	227	143
Cpt1c	1.19096	1	3.94488	7.93102e-22	4.74126	1.51069e-28	21	28	23	30	35	35	86	112	94	130	126	75
Cpt2	1.15883	0.30232	-2.14736	1.06643e-17	-1.48632	9.96105e-06	157	188	195	219	241	270	86	87	84	113	128	108
Cracr2a	1.06207	1	-2.13163	0.027661	-1.54866	0.32879	14	16	12	22	17	13	3	9	8	9	12	5
Creb3l2	-1.62209	5.12374e-08	-2.77661	4.86551e-32	-2.455	4.692e-25	346	334	315	260	211	248	105	137	127	131	139	121
Creb5	2.33225	1	20.4723	7.06996e-11	13.8374	9.17919e-07	0	1	1	2	1	3	20	18	11	8	11	12
Creld1	1.30038	0.793626	-2.20768	0.00626228	-1.04577	1	19	16	15	29	21	26	6	7	10	13	19	14
Crlf2	1.70677	0.197567	2.07019	0.00710021	2.50153	0.000234766	15	11	9	28	24	18	16	30	29	37	27	21
Cryl1	-1.10522	1	-2.98424	5.72712e-05	-2.45324	0.00103671	17	36	24	23	21	37	8	8	10	9	17	4
Csf1	-1.35857	0.00582026	2.54155	2.98687e-28	1.68326	3.35435e-09	747	824	858	674	632	788	1751	2548	2071	1531	1543	911
Csf2	3.37263	1	98.4247	1.14306e-09	38.3451	0.00163163	0	0	0	0	0	1	14	14	8	4	7	2
Csrnp1	-1.5641	0.387193	21.448	2.16108e-109	7.47928	2.37832e-35	16	11	20	9	11	15	277	424	347	137	134	73
Csrnp2	-1.16233	0.677836	4.16964	2.40631e-80	1.85564	1.09695e-09	120	132	104	103	120	135	479	564	480	253	235	152
Cst3	-1.02874	1	-2.18224	6.78895e-19	-1.71253	1.16403e-09	297	472	476	476	431	495	183	224	173	230	273	193
Ctc1	1.01326	1	2.17561	4.06526e-20	1.90949	8.37796e-14	242	265	225	292	260	316	469	662	510	513	509	334
Ctdsp2	-2.5413	1.28281e-41	-2.44243	4.62358e-38	-3.84903	5.05198e-130	407	452	409	200	171	212	164	184	184	107	115	95
Ctdspl2	1.12119	0.584625	2.03689	7.33295e-24	1.73421	5.71992e-14	264	315	300	338	402	409	621	627	579	483	528	452
Ctf1	1.08044	1	-2.51835	0.0242134	-1.2843	0.953316	11	16	8	18	14	12	2	3	9	14	4	8
Cth	1.50853	0.000373671	4.67718	2.07196e-129	4.76134	8.48461e-131	68	83	93	127	155	147	364	399	405	395	417	308
Ctps2	-1.0649	1	-2.069	0	-1.69262	2.42307e-11	917	1135	1010	1029	1144	1176	473	497	541	503	615	606
Cttnbp2nl	1.00948	1	4.35156	1.25693e-143	2.39752	1.99139e-26	148	163	144	165	187	184	650	744	635	384	405	267
Cxcl1	1.96779	0.0127942	24.8201	4.80542e-80	11.1541	5.01778e-40	14	35	22	53	49	60	619	662	508	333	318	124
Cxcl10	1.42756	0.769933	100.646	1.41484e-148	54.8907	1.63619e-115	8	20	5	16	14	25	1068	1393	965	769	639	366
Cyb5r1	-1.05159	1	2.47565	1.01371e-23	2.50026	5.63605e-24	179	198	207	211	188	251	392	592	507	490	588	342
Cyp1b1	-1.24559	0.103477	-5.80541	3.87968e-95	-4.67274	4.63525e-56	263	373	302	301	283	290	42	71	52	44	83	65
Cyp26b1	-3.17332	1.91182e-06	6.41014	6.23485e-51	2.3334	7.92466e-08	31	32	33	14	12	9	185	270	180	70	91	56
Cyp2d22	1.21998	0.903861	-3.58475	5.59696e-07	-2.18512	0.00269373	18	27	26	33	35	33	5	8	7	9	8	14
Cyp39a1	1.03204	1	-6.40229	1.20333e-16	-1.90186	0.000695415	38	39	50	46	51	56	8	6	6	14	25	25
Cyp3a13	2.46649	0.533102	24.469	2.60839e-30	12.2735	3.53182e-12	2	1	2	7	3	5	39	53	42	20	28	15
Cyp4f17	1.43673	0.250174	3.21312	1.05041e-12	3.75441	2.44137e-16	26	27	37	46	53	52	80	138	81	132	119	77
Cyp4f40	5.23574	0.0887258	43.5655	8.23564e-26	48.5526	1.51654e-28	1	1	0	2	4	8	31	44	30	40	42	28
Cyr61	1.24148	0.344101	11.0638	2.03345e-150	5.45547	4.45027e-76	138	181	159	227	231	232	1435	2075	1929	962	1063	522
D3Ertd751e	1.15617	1	-2.58972	0.0023677	1.00665	1	27	35	22	31	44	38	8	10	15	20	17	42
D430020J02Rik	1.22935	0.435396	2.07882	6.26002e-12	2.00817	1.37618e-10	49	51	52	74	72	72	95	118	111	105	107	82
D6Wsu163e	1.08533	1	2.20548	1.23311e-14	2.04081	1.70469e-11	54	84	81	81	83	113	159	166	168	158	138	132
Daam2	-1.89006	0.018566	-33.8768	5.55163e-19	-6.10264	2.33792e-10	24	24	30	14	12	22	0	1	1	4	3	5
Dact3	-1.599	0.00819276	-2.14789	1.26713e-06	-1.7504	0.000284492	48	61	53	44	30	44	22	27	28	32	39	18
Dap	-1.12602	0.261532	-2.37893	0	-2.24186	0	838	968	880	979	802	1008	355	412	390	414	398	340
Dbp	-2.46894	3.17415e-05	-2.48125	1.18167e-05	-4.133	5.74894e-10	31	37	32	19	10	18	15	9	17	6	9	8
Dbr1	1.11151	1	2.39887	6.30987e-13	1.81527	4.69379e-06	89	87	103	132	119	111	203	283	204	207	174	111
Dcaf4	1.33115	0.116033	2.76694	3.08431e-21	2.75342	1.59666e-20	48	77	81	106	99	114	182	208	192	209	214	125
Dchs1	-2.10238	0.770872	4.03465	3.24173e-05	3.82279	0.000152565	6	5	2	2	2	3	16	27	12	19	20	10
Dcn	-1.39119	0.598081	-4.77284	1.36576e-09	-2.00791	0.00816904	37	53	66	36	47	47	9	9	15	11	26	36
Dctd	1.18237	0.9448	-2.01169	0.00123673	-1.45977	0.129956	18	39	36	43	40	45	17	15	15	19	23	19
Dcun1d3	1.01343	1	2.11433	2.70088e-13	2.09701	1.02243e-12	82	85	71	104	75	103	146	184	187	184	172	126
Dcxr	1.75844	0.00378384	4.85992	1.47548e-29	6.30544	2.0397e-50	27	38	56	79	78	91	178	230	195	282	309	153
Ddias	1.78766	7.21339e-06	12.8902	3.03164e-184	9.82166	6.3591e-175	53	68	57	131	116	124	808	777	755	601	653	438
Ddit3	1.05403	1	7.66582	3.88029e-160	6.24876	1.61017e-135	92	133	117	134	140	145	852	940	882	779	821	473
Ddit4	1.25558	0.169341	6.24676	6.90335e-143	4.45133	2.56876e-85	118	169	149	221	188	228	836	1063	887	734	713	432
Ddr1	1.04313	1	2.41113	4.7459e-19	1.47067	0.000680444	149	160	133	203	141	196	294	440	366	227	250	154
Ddx26b	1.23186	0.149885	2.012	3.95807e-16	2.16928	1.09923e-19	99	125	126	159	177	166	196	256	270	232	279	219
Ddx60	2.26325	0.430496	14.0272	6.45725e-18	15.1396	3.60292e-19	1	3	3	2	8	9	38	36	31	47	36	24
Def6	-1.02052	1	3.29331	5.07442e-21	2.41701	7.63224e-11	53	54	51	65	52	64	175	198	161	148	148	76
Def8	-1.38987	0.00259734	-2.60125	1.08954e-22	-3.45215	2.19893e-38	183	220	189	150	162	185	63	80	90	53	48	63
Defb41	-1.56149	0.024861	-2.90021	1.41653e-10	-2.0033	3.41348e-05	53	71	75	43	57	48	16	25	29	21	39	35
Dennd2a	-1.3139	0.0751665	-2.42484	2.951e-15	-2.11126	4.63813e-11	225	248	210	224	186	197	83	97	109	84	105	120
Dennd2c	1.07619	1	5.12929	2.91476e-124	3.92264	3.1416e-60	101	123	90	123	134	137	509	591	550	475	416	299
Dennd2d	1.13803	1	9.43053	5.76848e-15	5.92202	5.32057e-08	2	5	2	4	2	6	24	31	35	16	24	13
Dennd4a	-1.36943	0.000229892	2.02733	2.32804e-27	1.56284	1.25854e-10	334	344	318	274	289	287	641	757	676	475	591	438
Depdc1b	-1.29302	0.263496	-2.35299	3.18446e-08	-2.33385	5.7027e-08	57	63	55	44	48	66	19	24	33	25	28	19
Depdc5	-1.07265	1	-2.06375	2.27935e-14	-1.50391	2.76677e-05	227	224	229	228	234	281	115	125	98	129	160	146
Depdc7	1.15088	1	6.15566	6.17222e-46	4.52665	9.53226e-26	20	22	28	31	31	32	131	182	131	117	115	75
Des	1.69319	0.0307461	3.02159	4.20498e-11	4.87478	3.22851e-23	29	32	38	64	61	71	99	116	92	196	191	86
Dffb	-1.23006	1	7.91187	3.35077e-29	7.96657	4.3983e-29	19	14	8	13	11	15	93	148	97	127	125	69
Dgat2	-1.04013	1	2.53007	0.000806439	2.24369	0.00650828	10	17	17	24	12	13	45	33	35	49	32	15
Dgkh	-1.0511	1	2.10084	7.59923e-13	1.92588	1.214e-09	84	64	80	77	84	93	144	176	173	132	172	121
Dhcr24	-1.07148	1	-2.69249	0	-2.17446	0	1368	1425	1245	1604	1268	1550	396	572	583	603	653	537
Dhrs9	1.24684	0.405819	6.56956	3.16248e-136	5.27007	2.47677e-106	55	46	59	79	79	75	301	419	363	262	311	241
Dlg4	-1.15661	0.627335	-2.00234	2.15644e-10	-1.6417	9.026e-06	203	230	196	234	161	242	107	98	116	119	123	125
Dlgap4	-1.14281	0.770076	2.79199	1.38254e-30	1.79132	4.76084e-09	99	95	110	97	99	115	258	341	274	197	199	131
Dnaic2	4.87679	0.134834	12.992	1.59164e-06	8.07989	0.0014637	0	2	0	5	4	4	11	8	12	7	7	4
Dnajb1	1.28568	0.0921781	3.43615	2.63731e-38	2.05308	3.3849e-13	204	314	296	364	403	447	901	1049	895	643	615	357
Dnajb14	1.11888	0.957646	-2.92803	4.86159e-18	-2.21483	1.08959e-10	134	155	126	178	190	173	44	50	51	48	59	72
Dnajb4	1.14555	0.501627	2.14567	2.99058e-22	1.52829	7.74282e-07	146	224	214	272	253	251	417	435	423	316	313	228
Dnajb9	1.13782	1	6.26651	1.62832e-119	5.06185	6.50621e-94	42	57	57	69	60	78	307	343	351	280	298	186
Dnajc22	1.04218	1	-4.40044	3.21519e-08	-1.4576	0.21447	19	26	25	27	32	26	2	7	7	16	13	17
Dnajc9	1.0673	1	2.70928	1.49363e-33	2.23496	1.69358e-21	235	334	327	344	343	426	799	879	793	709	777	452
Dnm1	-1.4965	6.27624e-06	-2.11729	7.01587e-20	-2.54594	1.38341e-28	462	441	441	367	301	387	181	243	231	156	195	159
Dnm3	2.27609	0.0959748	3.47457	0.000109053	7.42479	7.60192e-14	2	4	7	17	9	9	21	12	14	31	36	28
Dnm3os	-1.04944	1	-4.94519	1.09374e-12	-2.23473	0.000536658	441	414	411	416	524	475	72	77	115	123	111	289
Dos	1.25094	0.985525	2.42373	8.77251e-06	2.43989	1.21235e-05	21	24	19	21	25	48	52	49	58	47	70	35
Dot1l	-1.09873	0.663538	2.16951	1.83717e-35	1.74225	7.58969e-18	475	526	502	567	485	546	947	1283	1126	881	982	672
Dpf1	1.05028	1	3.34393	1.06388e-08	2.16666	0.00380768	11	7	13	14	13	11	36	38	33	27	19	19
Dppa2	1.75566	0.4412	6.71507	3.05018e-14	5.62941	1.48044e-10	3	6	6	11	10	10	37	35	33	35	32	16
Dpy19l3	1.1063	0.96968	-2.01584	7.51188e-11	-1.6666	3.3003e-06	125	147	147	193	156	192	58	85	70	65	90	86
Dpysl2	-1.04583	1	-2.03505	0	-2.12699	3.14231e-18	649	637	533	723	640	677	274	311	336	283	277	264
Dsn1	-1.07767	1	2.06063	2.52127e-23	1.66283	6.42714e-11	140	163	164	160	177	168	303	368	315	262	279	207
Dsp	1.12836	1	21.6142	9.94584e-17	17.114	1.52976e-12	0	3	0	2	0	2	21	29	24	21	22	12
Dtwd1	-1.31956	0.801114	-2.36888	0.000710518	-1.84019	0.026109	24	47	18	23	28	27	12	14	12	11	19	16
Duox1	-1.7832	1	10.6116	1.673e-15	6.37259	4.4942e-08	4	6	1	2	3	2	39	48	36	33	28	9
Dusp1	-1.22261	0.773782	9.56513	8.28929e-96	3.83443	3.15784e-23	51	55	76	61	46	67	552	626	607	304	235	140
Dusp16	-1.01114	1	3.60024	2.12517e-35	2.74135	2.66592e-21	93	129	111	124	142	116	398	437	388	346	344	195
Dusp3	-1.15342	0.523015	2.40298	2.96123e-28	2.1393	1.16105e-20	176	196	168	171	176	200	444	455	428	415	420	283
Dusp4	-2.08585	4.80328e-05	10.1381	6.52219e-148	5.60802	9.42818e-99	42	56	42	26	25	27	445	564	448	259	301	199
Dusp5	-1.25318	1	4.27996	1.04937e-18	2.04993	0.000636774	21	22	15	22	11	21	61	109	87	42	43	30
Dusp6	-1.79689	0.0096881	5.19205	3.79538e-45	2.79388	6.15966e-14	30	54	45	28	34	21	210	238	236	132	144	73
Dusp8	1.02083	1	5.64456	2.30109e-76	3.61646	2.63889e-29	36	59	39	51	59	49	235	266	273	178	178	112
Dusp9	-1.1979	0.845366	-2.00595	9.14582e-05	-1.70696	0.00372235	37	36	39	32	37	40	17	23	17	21	26	16
Dyrk3	-1.01592	1	3.92223	8.97782e-18	2.51011	3.81633e-07	16	28	18	25	22	24	76	108	66	57	53	40
Dyrk4	1.64504	0.324589	2.35518	0.000703061	2.46471	0.000430781	9	11	8	22	12	20	22	26	20	24	29	14
E030024N20Rik	-1.10662	1	-2.81879	5.11665e-08	-1.33167	0.278009	107	105	99	112	109	108	26	45	43	57	58	105
E230016K23Rik	1.64949	0.0412802	-7.82805	7.69331e-10	-1.41351	0.334834	18	17	21	37	34	37	5	1	1	12	14	12
Eaf1	-1.90268	3.64031e-12	3.19155	3.24389e-64	1.37533	0.000121513	165	184	165	103	106	106	484	637	564	230	245	205
Ears2	-1.05731	1	-2.24649	0.000107668	-1.50021	0.0861721	30	40	27	36	29	42	11	16	17	13	27	22
Ebf3	-1.45854	0.000718502	-2.70654	2.03858e-22	-2.90613	2.40435e-24	191	186	210	151	150	170	58	84	81	51	86	58
Ece2	-1.02519	1	-2.1012	1.92446e-07	-1.32139	0.0982411	75	97	97	74	109	123	33	51	47	57	73	65
Ecm2	1.07041	1	4.02448	0.000654359	2.65643	0.0719876	0	4	4	1	5	4	11	9	14	10	7	4
Eda2r	3.00431	2.00624e-34	11.2901	8.2875e-43	12.0261	2.5777e-74	65	82	96	269	289	293	862	992	955	1044	1023	753
Edn1	1.14101	1	4.33983	8.94963e-10	1.75451	0.183107	9	10	5	6	14	12	34	45	29	15	20	6
Eea1	-1.07879	0.872148	2.11272	2.52189e-33	1.7278	7.55354e-18	1096	1116	1056	1188	1180	1177	2314	2388	2379	1769	2103	1593
Eed	1.03224	1	3.30742	3.7406e-65	2.28759	3.26485e-31	177	261	216	253	252	280	649	781	780	529	537	374
Eef2kmt	-1.62799	0.110199	-2.93896	6.07508e-06	-3.19958	2.0805e-06	22	31	31	12	21	27	6	9	14	6	12	7
Efcab8	1.12723	1	9.66592	4.8859e-06	5.04908	0.0149041	1	1	1	0	1	3	6	17	10	6	7	3
Efna1	-1.40111	0.259987	2.84882	8.25228e-16	2.30826	1.42532e-09	35	45	33	26	28	40	83	121	127	89	100	63
Efna4	-1.60044	0.181634	-6.15489	3.27343e-09	-2.80742	0.000132285	18	24	20	15	15	15	3	4	3	4	8	9
Efnb1	-1.68632	0.362294	2.03303	0.00851885	1.84692	0.0366605	16	28	16	23	9	9	26	60	40	46	38	23
Efnb2	-1.08131	1	3.23516	1.2604e-37	2.56224	1.0049e-23	194	181	183	213	183	209	535	670	657	550	520	324
Efnb3	-1.43807	0.927416	4.42758	8.72905e-13	3.19943	6.49044e-07	9	6	16	8	12	5	41	51	50	41	26	29
Egr1	-1.80095	0.0012733	14.2657	7.44155e-134	5.41167	4.88531e-47	84	78	92	68	43	54	1156	1421	1156	552	522	274
Egr2	-1.07523	1	12.6216	8.40097e-19	6.6976	3.54763e-09	3	6	4	3	8	3	53	66	53	47	24	15
Egr3	-2.10411	0.21387	4.42693	8.7657e-12	2.57949	0.000383232	14	9	8	3	9	5	32	62	49	27	33	18
Ehd2	1.24388	0.140342	-3.92162	1.80753e-41	-2.86182	9.64597e-26	505	635	616	853	739	958	132	163	163	157	191	233
Ei24	1.09015	0.93554	2.69217	5.26556e-45	2.177	1.17253e-26	184	241	227	247	278	303	534	666	597	475	547	349
Eif2ak3	-1.14882	0.532146	2.48496	1.4215e-30	1.8576	1.10033e-13	201	210	215	228	189	220	436	636	532	412	424	290
Eif2b4	-1.44842	0.0544998	-2.93806	1.80125e-12	-2.77695	5.65475e-11	70	122	79	63	70	84	22	45	27	32	33	28
Eif4ebp1	-1.10877	0.95395	2.26988	8.36843e-20	1.67885	4.20958e-08	208	334	314	274	265	358	616	753	608	517	530	336
Eif5	1.07112	1	2.27988	3.61752e-36	1.82104	4.36157e-19	720	906	807	939	1053	1040	1769	2049	1852	1579	1648	1062
Eldr	1.02644	1	-2.07326	8.21271e-06	-1.1809	0.631072	50	64	67	57	67	93	30	29	30	38	59	50
Elf1	1.13437	0.698805	2.95363	1.21473e-42	2.42531	4.97684e-27	114	131	126	172	150	169	342	431	351	317	328	224
Elk3	-1.05582	1	-2.1479	2.33888e-12	-2.13727	1.08089e-11	218	241	210	270	213	258	76	127	118	97	91	111
Ell	-1.11464	1	2.50408	2.91024e-20	1.80592	8.03498e-08	57	90	84	88	70	83	198	209	183	143	160	99
Ell2	1.18601	0.564665	2.11112	5.96481e-13	1.5539	0.000144836	55	100	83	89	115	124	168	185	159	126	123	105
Elmo1	-1.20343	0.882552	2.72595	3.43516e-14	2.42676	1.752e-10	44	30	32	29	36	38	82	116	100	93	90	66
Elmod2	1.40096	0.0414817	2.16729	1.61495e-11	2.56667	4.94585e-17	93	77	85	136	136	147	199	191	177	179	234	217
Elmsan1	-1.0266	1	2.7667	6.40294e-32	1.95055	2.33651e-13	209	182	171	241	195	206	474	562	568	381	405	280
Elovl6	-1.11454	0.597625	-2.7824	2.37934e-40	-2.5396	2.52182e-33	556	633	636	639	602	671	179	249	246	208	234	245
Elp2	-1.02024	1	-2.1671	1.09692e-18	-1.68252	4.03044e-09	249	323	324	324	353	344	133	146	143	143	189	177
Emb	-1.66224	5.71965e-05	-2.34172	1.21584e-12	-2.39895	7.23344e-13	103	120	135	72	88	91	57	51	48	40	52	51
Emc8	-1.33008	0.010746	-2.17291	2.34497e-17	-2.22823	6.88103e-18	212	312	252	230	222	225	97	144	124	136	114	84
Emilin1	1.09037	0.946669	-6.09643	1.50887e-111	-3.5739	3.41218e-52	300	320	324	407	354	444	33	58	68	74	96	84
Eml1	-1.40315	0.00399587	-2.10472	1.00457e-13	-2.2776	8.34834e-16	222	266	203	182	182	211	94	136	107	76	114	101
Emx2os	1.1751	1	-3.71334	7.69336e-05	-1.78586	0.116326	25	23	18	27	31	33	8	9	1	5	10	20
Enc1	-1.02867	1	6.088	1.16544e-136	4.0592	3.2484e-50	191	214	196	221	214	248	1150	1430	1178	895	969	519
Eno2	-1.55288	0.0178722	3.96572	4.88745e-48	2.9047	1.33885e-22	49	78	52	38	45	51	245	248	231	189	185	127
Eno3	1.10861	1	-2.23486	9.45344e-09	-2.8734	3.79098e-12	59	63	79	89	81	90	24	39	29	22	21	24
Eogt	1.71878	0.00582026	2.16336	7.63108e-07	2.66842	6.3432e-11	56	40	35	103	88	73	90	111	92	120	141	81
Epha2	-1.19989	0.727336	15.9383	6.10688e-154	7.5441	3.90829e-97	96	93	101	90	91	102	1335	1855	1587	842	882	427
Ephb6	-1.39224	0.318135	-3.19649	7.32718e-09	-2.20198	0.000103712	52	49	57	46	35	52	4	29	18	21	26	22
Epn3	-1.09083	1	2.08632	1.21792e-06	1.65436	0.00327877	45	44	51	54	44	52	89	129	83	94	84	47
Eppk1	-1.0278	1	-2.15769	7.41381e-06	-1.46814	0.0415116	46	50	37	49	48	54	14	24	25	35	26	26
Ercc1	-1.11381	1	2.15792	1.56655e-09	1.49482	0.0130509	32	46	31	35	39	40	76	84	81	51	67	39
Ercc5	1.23582	0.14885	4.40519	5.48934e-132	4.04498	3.72307e-120	117	161	154	198	209	214	621	680	641	662	587	434
Ereg	2.46551	0.00311588	18.3133	5.11144e-72	17.5125	4.76416e-69	12	10	7	24	34	26	170	178	202	151	233	117
Erich1	1.25951	0.750827	2.85098	1.22548e-10	2.92283	7.13966e-11	28	29	35	36	58	41	102	90	76	99	100	62
Erlin1	1.07049	1	2.29541	3.54397e-41	2.151	3.91956e-34	255	306	272	349	345	345	569	697	694	611	649	468
Ern1	1.03148	1	2.60392	1.53499e-22	2.70113	4.35373e-24	197	178	188	243	223	214	387	588	545	530	594	361
Ero1l	1.6593	3.21269e-08	14.038	2.52919e-253	14.1419	3.77715e-252	247	264	211	475	458	467	2937	3815	3692	3687	3721	2512
Ero1lb	-1.38703	0.610839	2.1039	7.70382e-05	1.62942	0.0291739	19	18	19	17	12	18	37	35	49	33	30	25
Errfi1	1.0625	1	6.50203	3.53096e-114	3.23579	3.96367e-26	50	64	50	61	73	69	324	421	350	194	202	118
Esco2	1.07724	1	2.05709	2.56119e-16	2.08885	1.36064e-16	98	109	100	126	123	137	215	214	217	186	248	184
Espn	1.23276	1	2.41278	0.000807338	2.43729	0.000723522	10	11	13	11	19	19	20	40	25	38	20	22
Esrra	1.07863	1	2.2004	6.12482e-10	2.20073	1.32415e-09	38	48	46	61	48	57	89	119	90	102	115	64
Ets1	-1.07829	1	2.99857	1.98576e-47	1.82873	5.75776e-14	297	358	356	349	358	386	1004	1098	995	696	675	421
Etv3	1.0736	1	2.1432	3.42223e-16	1.86935	1.13016e-10	118	156	152	166	184	182	283	295	354	289	299	182
Etv4	-1.47951	0.177604	2.88355	6.80477e-15	2.62232	6.11373e-12	31	32	36	24	23	31	76	117	101	100	90	61
Etv5	-2.85213	2.80587e-06	5.00431	2.33249e-48	3.07558	1.3792e-17	30	29	37	20	8	11	138	169	187	103	103	79
Eva1b	-2.775	8.61644e-23	-4.35999	2.67416e-40	-7.15134	1.7445e-81	155	239	206	93	66	92	44	54	42	31	26	23
Eva1c	-1.25781	1	2.44214	2.0714e-05	2.76433	9.61196e-07	15	38	22	21	18	30	62	71	53	83	83	35
Evc	-1.04778	1	-2.63839	1.75808e-23	-1.36448	0.00178239	234	234	223	285	224	263	79	94	96	143	197	149
Evpl	5.96427	0.0412802	274.129	2.06982e-99	77.0667	2.79004e-38	1	1	0	3	7	6	206	241	215	80	64	32
Eya1	-1.3466	0.0076614	-2.58802	1.20882e-22	-2.23769	1.56077e-16	161	212	203	171	153	174	74	71	82	73	82	91
Ezr	1.13162	0.743906	2.84794	1.73469e-32	1.95475	3.04195e-13	235	277	250	319	333	354	695	836	693	582	541	324
F3	-1.55269	0.000458454	-2.11803	6.70282e-12	-1.94867	1.92135e-09	370	492	468	332	313	351	187	195	258	196	194	254
F730043M19Rik	-1.00661	1	-2.65795	2.85233e-06	-2.00401	0.00104079	30	29	35	38	30	41	9	11	16	13	21	11
Fads3	1.05636	1	2.34002	1.45353e-36	1.9343	2.82128e-21	243	278	260	323	302	338	530	737	612	496	574	390
Fam102a	-1.02995	1	2.15828	6.01099e-07	1.91278	6.93541e-05	64	56	37	54	59	66	94	138	119	113	120	61
Fam110b	-1.17471	1	2.11002	0.000287884	1.27754	0.590613	30	38	25	36	30	26	61	91	50	43	54	19
Fam110c	1.38514	0.95315	44.8578	6.10852e-92	23.9793	3.36595e-64	4	14	8	8	15	19	383	492	330	238	261	116
Fam111a	1.1162	0.309228	2.02764	1.55409e-38	1.63753	1.51841e-18	748	919	896	1049	1121	1162	1760	1857	1684	1392	1512	1137
Fam114a1	-1.06853	1	-2.0324	6.00112e-15	-1.50236	1.45418e-05	411	562	570	511	539	630	275	224	270	301	354	324
Fam117b	-1.01969	1	2.50607	2.78653e-25	1.91426	5.09056e-12	104	134	105	148	111	133	279	283	316	238	223	171
Fam131b	-1.27937	0.363605	-2.15976	2.85913e-07	-2.62962	4.92406e-10	54	92	66	65	71	56	29	41	30	26	28	23
Fam133b	1.02098	1	2.43269	1.80713e-40	1.61649	7.05021e-11	182	208	198	238	229	233	453	545	468	316	354	247
Fam135b	-1.61208	0.403299	-8.69669	4.02933e-09	-5.94466	6.96343e-07	28	17	25	12	20	19	2	2	4	1	1	9
Fam13b	-1.18072	0.0814019	2.43247	1.2521e-57	1.81386	1.5188e-23	340	369	360	332	359	366	801	932	934	631	718	523
Fam162a	-1.17062	0.147457	2.89153	1.67638e-76	2.58588	2.06681e-58	300	374	302	330	301	341	910	962	1011	836	894	698
Fam171a1	-1.11032	0.842301	-2.36251	3.83123e-20	-2.117	2.38874e-15	263	312	283	319	252	332	87	130	156	134	135	120
Fam171a2	-1.39989	0.127948	-3.88228	7.65305e-16	-2.75131	6.93743e-10	61	84	87	62	56	75	11	28	22	17	42	22
Fam171b	-1.55559	3.10011e-05	2.40267	5.7557e-33	1.69555	6.05222e-11	109	135	138	100	92	94	283	341	316	221	212	189
Fam180a	-1.56855	0.957646	2.50026	0.0152709	2.07196	0.107222	4	4	11	3	4	7	17	14	18	21	6	11
Fam212a	-1.32544	0.81345	3.52443	1.76488e-13	3.18886	5.76814e-11	20	21	25	23	16	19	77	86	76	88	78	39
Fam212b	2.22334	5.65842e-07	16.0255	8.94451e-172	14.69	1.8356e-135	31	26	34	69	78	90	455	559	488	498	490	313
Fam214a	1.04552	1	2.58961	7.89329e-22	2.64841	2.16321e-22	53	66	59	72	68	77	155	172	145	171	159	124
Fam214b	1.17674	1	6.02613	1.69809e-31	2.89193	8.07046e-10	27	32	26	39	31	47	157	197	173	104	95	41
Fam46b	-1.45039	0.137673	-2.2147	1.48357e-05	-4.2818	2.67662e-12	32	50	44	30	34	37	11	19	28	9	12	7
Fam50a	-1.01789	1	2.08922	5.65078e-18	1.9871	2.08435e-15	258	334	299	352	315	352	609	697	595	675	650	391
Fam53c	1.04133	1	2.2482	1.16053e-25	1.64864	2.00286e-09	183	198	162	223	202	236	362	445	447	320	325	221
Fam57a	-1.03916	1	2.03876	5.99554e-11	1.18771	0.394904	65	79	63	84	77	71	131	138	163	70	101	66
Fam58b	1.07072	1	-2.43818	1.84929e-08	-1.27743	0.236573	41	55	57	62	60	69	18	22	24	35	41	39
Fam71f1	1.35732	0.650085	7.20148	5.91299e-37	7.01045	8.85196e-33	25	19	15	29	29	36	137	188	115	155	153	96
Fam83d	-1.34468	0.150487	-2.17997	7.48825e-08	-1.65648	0.000717005	85	97	95	70	70	101	33	35	62	63	56	42
Fam83h	1.07107	1	8.08983	2.35005e-22	7.9073	4.16681e-21	1	9	6	5	8	7	44	46	45	38	49	37
Fance	-1.37752	0.181223	-2.03127	2.66371e-05	-1.78933	0.000740086	50	58	43	33	38	57	20	27	29	30	27	24
Fancf	-1.03163	1	-2.08545	0.00071164	-1.45365	0.115843	31	30	31	34	38	32	15	15	15	20	30	11
Farp2	-1.13484	0.928322	-2.14139	1.48325e-09	-1.97275	1.32641e-07	164	141	128	165	136	147	54	79	76	82	66	64
Fas	1.04333	1	19.1681	5.41168e-86	10.6016	3.24029e-48	10	13	14	16	14	15	224	280	229	164	143	77
Fasn	-1.27481	0.00192906	-2.20856	0	-2.1216	0	2963	3015	2781	2823	2382	2863	1141	1505	1451	1377	1473	1147
Fat1	-1.05912	1	2.58997	8.50181e-32	2.3109	8.94363e-25	2445	2349	2153	2722	2344	2645	5174	7087	6392	5517	6351	3860
Fat2	4.1853	0.140705	80.4587	1.09813e-54	47.0311	6.47482e-33	2	0	1	5	5	6	73	117	88	53	68	32
Fblim1	1.01384	1	-2.73924	1.15664e-05	-3.03301	2.51636e-06	33	45	49	36	54	60	14	9	24	7	20	13
Fbxo21	-1.24749	0.161623	-2.14886	6.97447e-13	-2.23276	1.32309e-13	203	227	169	204	153	205	90	113	83	90	89	79
Fbxo31	-1.23847	0.250684	-2.41463	1.15178e-13	-2.2524	1.54175e-11	111	135	125	124	109	116	42	42	73	49	58	51
Fbxo33	1.97142	2.84001e-07	3.81189	5.36e-36	4.02529	8.97316e-39	41	50	45	99	103	111	158	196	178	195	210	125
Fbxo34	1.03832	1	3.50713	6.19487e-47	2.45798	2.66316e-22	89	112	114	135	118	128	333	433	367	290	277	181
Fbxw9	1.24697	0.686786	3.48987	1.64455e-19	3.16928	3.68813e-16	33	43	48	52	67	61	131	193	121	139	153	89
Fdxacb1	1.01014	1	-3.08543	0.00150931	-1.73139	0.186157	9	20	11	15	17	15	2	4	7	5	8	9
Fgd4	-1.22247	0.578348	-2.53905	2.16507e-09	-2.71426	8.75235e-10	62	56	83	64	64	64	25	28	28	22	23	26
Fgf10	-1.52076	0.508972	-5.61572	8.47767e-08	-3.8615	2.27532e-05	23	26	46	23	18	32	4	4	9	3	6	14
Fgfbp3	-1.09827	1	6.44591	1.03266e-23	5.33064	1.778e-17	11	9	12	6	12	16	73	76	64	70	56	40
Fgfr3	3.3729	1	90.2524	5.13484e-09	81.4534	7.23088e-08	0	0	0	0	0	1	12	13	8	11	12	5
Fhl4	2.10546	0.280043	3.33567	0.00158898	1.94217	0.307128	2	3	5	8	11	6	11	12	12	8	6	5
Figf	1.0861	0.882552	-2.40664	3.67233e-31	-2.02795	1.34468e-20	492	574	554	721	627	705	215	242	232	240	252	271
Fitm2	1.01003	1	2.02498	4.25767e-08	1.91521	1.42714e-06	48	39	41	51	52	48	85	85	96	89	88	60
Fkbp4	-1.0501	1	-2.02278	0	-2.23	0	838	1002	1001	986	999	1174	463	519	454	384	509	337
Fkbp7	-1.36114	0.72665	-2.18312	0.00474873	-1.9822	0.0210004	27	29	25	18	35	16	7	14	17	9	14	16
Flnb	-1.15253	0.318302	2.03463	2.9127e-22	1.28138	0.00257194	1854	1896	1730	2022	1639	1917	3179	4501	3859	2351	2689	1796
Flnc	1.03023	1	2.8994	7.76075e-31	2.12547	7.21682e-16	1227	1387	1100	1590	1346	1540	2853	4599	3702	2748	3134	1824
Flrt2	-1.00823	1	-2.02015	0.00196329	-2.94558	5.77554e-06	42	27	29	41	39	34	10	20	20	10	12	10
Flrt3	-1.31373	1	2.65952	0.00395283	1.57379	0.629422	6	6	5	6	3	6	10	19	18	13	10	3
Fmn1	-1.19761	0.336901	-2.54833	8.52361e-20	-2.18024	5.39649e-14	334	344	301	322	297	339	138	146	110	123	147	160
Fn3krp	1.06031	1	-2.88827	3.91581e-15	-1.80702	9.3925e-06	88	93	102	123	115	112	37	28	35	49	45	56
Fndc7	1.47496	0.844425	3.04459	0.000237329	1.49094	0.540168	8	8	9	12	22	9	25	38	16	16	10	10
Fnip1	-1.33191	0.000179165	2.6938	5.77503e-59	2.20496	3.24361e-37	873	982	1015	810	901	798	2497	2802	2618	2114	2094	1864
Fos	1.39287	1	48.094	3.08134e-72	32.358	2.01599e-56	4	3	7	9	2	12	212	263	233	188	188	79
Fosb	2.48488	0.367752	39.883	1.05403e-55	21.0649	3.22103e-26	3	1	2	7	9	2	75	107	78	43	55	31
Fosl1	-1.20019	0.960937	28.258	1.59541e-137	14.2799	2.36454e-98	49	66	56	67	40	59	1472	1895	1591	1029	915	446
Fosl2	-1.38957	0.00178773	2.19647	3.11238e-22	1.36235	0.000715716	446	487	416	414	365	354	906	1154	989	705	628	448
Foxc2	-2.47808	5.70214e-06	2.70471	1.56424e-13	1.03884	1	53	46	37	24	19	21	102	148	130	57	51	29
Foxg1	-1.58443	3.62785e-07	-2.38407	7.93268e-24	-2.61943	2.37369e-27	326	341	320	236	246	246	128	148	149	117	112	132
Foxl1	-2.94372	0.0186424	2.53481	3.25412e-05	1.50371	0.294539	10	12	9	5	4	3	24	27	30	18	15	12
Foxo3	-1.38483	0.0683056	5.78613	8.58219e-110	3.40749	8.62969e-32	94	87	86	81	58	87	448	615	532	347	329	209
Foxo4	-2.04583	1.57596e-07	-2.25974	8.25954e-10	-2.78381	2.82785e-13	86	77	86	52	47	43	32	44	37	25	33	28
Fpgs	-1.17957	0.610839	-2.06983	1.84822e-08	-1.78846	8.43741e-06	64	90	77	78	74	76	30	41	43	33	54	37
Frmd8	-1.01215	1	2.22879	8.52807e-10	2.0361	1.12759e-07	109	110	143	159	121	138	252	323	255	289	293	140
Fry	1.12329	0.561527	-2.03409	6.4578e-18	-1.30491	0.00225114	283	296	275	363	375	383	112	168	152	234	228	170
Fst	1.37639	0.900625	6.07255	1.05437e-16	3.51863	5.1877e-07	11	10	7	16	21	8	60	68	48	42	32	22
Fstl3	-1.18087	0.835966	2.01505	1.79669e-09	1.29948	0.103169	57	95	71	74	75	70	146	160	152	117	101	61
Fut10	-1.20627	0.635443	-2.24362	3.96827e-08	-1.92306	1.2064e-05	65	68	75	74	66	61	19	33	43	38	37	29
Fv1	-1.22228	0.444883	-2.37416	5.71893e-10	-1.62497	0.00068747	56	76	61	54	60	70	20	31	32	35	43	36
Fxn	-1.17197	0.800393	-2.06625	4.48195e-07	-1.9601	3.69666e-06	55	62	81	67	60	70	27	40	31	38	33	26
Fxyd5	1.33058	0.0964762	2.47724	5.80224e-19	2.10228	9.4932e-12	42	56	60	84	85	76	122	142	137	114	122	84
Fyb	-1.05439	1	3.79969	3.41588e-07	2.80607	0.000659876	6	5	8	9	4	8	21	30	24	19	23	10
Fzd2	-1.35033	0.0105513	-6.64991	5.42981e-95	-5.36893	1.33094e-68	260	321	251	257	206	256	31	47	50	43	47	58
Fzd5	1.16682	1	2.75288	9.90053e-13	2.98254	9.03394e-15	37	39	37	50	50	54	77	125	119	132	121	74
Fzr1	-1.07085	1	-2.57024	1.22241e-27	-2.22735	1.83123e-20	214	245	216	263	213	260	79	100	90	101	97	93
Gabpb1	1.03025	1	3.74586	1.80395e-48	2.51519	3.58326e-22	101	116	112	133	134	128	400	451	411	322	290	189
Gadd45a	1.42294	0.151724	14.5658	4.96948e-138	10.2418	4.00111e-107	33	39	45	67	66	61	569	654	524	446	468	255
Gadd45b	1.02819	1	6.50194	1.47791e-67	2.66536	3.25297e-13	46	72	45	55	65	75	339	418	327	178	151	91
Gadd45g	1.65632	0.00813812	6.49706	1.07038e-43	2.81307	1.22786e-12	46	60	57	102	97	116	317	449	323	191	174	82
Galt	1.12334	1	-2.00916	0.0135843	-1.50241	0.240871	19	18	24	34	22	24	6	14	11	7	19	13
Gamt	-1.46331	0.150142	-5.40945	1.77836e-15	-4.60724	5.48888e-13	42	59	60	47	34	47	15	9	6	9	6	18
Ganc	-1.09551	1	-2.27901	0.00600073	-1.49465	0.311753	19	14	23	16	13	31	9	8	8	10	14	12
Garnl3	1.7302	0.000569425	2.28106	2.95443e-10	3.19549	4.40335e-21	33	48	38	88	73	79	83	96	99	135	149	84
Gas1	-1.65687	3.36145e-05	-6.56647	2.24243e-94	-6.13639	8.66681e-70	702	741	701	516	436	567	96	124	116	96	90	145
Gas7	-1.93424	2.44735e-12	-6.07335	3.36661e-124	-5.19043	4.35155e-88	789	823	859	523	430	545	143	151	123	126	155	174
Gata2	1.30695	0.58295	2.73055	1.44731e-09	2.00506	0.000183458	31	36	30	42	53	53	71	105	97	87	67	35
Gata3	1.75127	0.616825	5.95412	3.83303e-10	3.33736	0.00056729	6	4	5	9	11	11	19	40	35	25	12	12
Gatc	-1.05678	1	-2.00627	2.83783e-07	-1.45987	0.0095091	60	67	75	66	73	84	26	42	35	38	54	41
Gatsl2	1.16506	0.896238	-2.18992	2.62492e-07	-1.81729	0.000128139	92	72	72	112	99	112	32	41	38	34	43	48
Gbe1	1.13725	0.888859	3.51831	1.85582e-36	2.58388	2.5588e-20	131	162	117	206	166	171	478	444	549	394	341	284
Gbp3	4.50654	2.51338e-07	17.0039	1.2678e-48	20.5823	2.60743e-56	4	7	7	28	32	36	110	116	92	159	126	80
Gbp7	3.26984	4.63498e-05	5.32174	9.21207e-13	8.71266	9.57309e-26	10	8	4	29	25	31	52	39	30	67	64	56
Gcat	-1.52957	2.39104e-05	-2.56611	1.05734e-23	-3.0885	2.87098e-31	218	317	333	224	186	250	94	120	131	89	102	78
Gcc1	1.0032	1	2.04089	1.59446e-14	1.68046	2.01569e-07	83	107	103	114	95	134	182	244	187	178	170	126
Gch1	5.71932	0.0108227	14.9319	6.22398e-11	15.2682	4.14475e-11	1	2	0	7	4	11	16	18	17	17	18	14
Gcnt2	1.5678	0.428446	2.24032	0.00170038	1.62151	0.187536	6	14	10	21	15	19	25	17	27	18	19	10
Gcnt3	1.07284	1	-3.26974	0.00158259	-1.63502	0.30701	7	17	12	12	16	17	2	4	5	9	6	6
Gdf15	-6.54135	1	21.5262	2.38589e-10	16.3906	1.29892e-07	1	0	1	0	0	0	12	26	14	19	11	7
Gdnf	1.15372	1	10.2087	2.10478e-108	6.57951	5.52727e-64	39	39	41	68	51	41	358	485	410	285	309	170
Gdpgp1	-1.40529	0.657684	-2.32746	0.00233332	-1.99449	0.0214775	21	37	20	26	24	14	8	13	13	7	13	17
Gem	1.01593	1	7.01326	1.68904e-69	3.74309	9.67929e-24	48	53	66	66	62	70	409	436	353	250	233	126
Gemin4	-1.17112	0.591873	-2.28348	4.46207e-12	-2.29624	7.28443e-12	120	128	145	127	106	160	55	51	70	51	69	45
Gfer	-1.02407	1	2.147	1.25842e-14	1.83887	3.51618e-09	119	155	151	146	151	187	276	340	318	314	273	169
Gfpt2	5.74998	1	84.8342	2.96723e-08	109.945	1.83025e-10	0	0	0	0	2	0	11	13	7	17	15	6
Ggta1	1.11208	0.946669	2.51702	4.03675e-24	2.10173	2.71658e-15	174	188	174	233	230	233	394	489	504	417	435	245
Ghitm	1.23837	0.00700731	2.16452	3.32526e-39	1.98046	3.41985e-30	447	600	580	741	777	825	1137	1318	1139	1105	1171	827
Gja1	1.30281	0.0159058	2.37618	1.59066e-27	2.19477	2.07808e-22	234	301	250	387	426	375	546	702	664	602	658	408
Gla	1.06496	1	2.08845	7.21768e-11	2.74513	1.9736e-20	69	79	65	92	75	98	142	165	149	186	248	134
Glcci1	1.18798	0.628817	2.31361	1.93087e-15	1.80128	4.22302e-07	46	51	61	76	66	77	103	132	140	93	101	80
Glce	1.19697	0.100486	2.3101	3.17227e-35	2.188	3.24744e-30	225	312	268	394	356	370	537	678	688	562	669	465
Glipr1	2.09215	5.12374e-08	8.11764	1.30681e-115	8.05976	1.69105e-114	49	74	57	128	158	152	482	518	491	512	585	314
Glipr1l1	2.07516	0.0328339	2.32398	0.00333136	3.13063	3.59688e-06	10	4	11	18	19	24	18	20	22	26	25	25
Glrx	1.02493	1	-2.60976	5.64167e-05	-2.56323	0.000123549	30	58	42	35	47	73	23	14	13	14	17	17
Gltscr1	-1.28988	0.109523	-2.40613	4.51644e-13	-2.143	4.81317e-10	75	88	96	82	74	78	30	39	41	37	42	37
Gm10069	1.23728	1	-2.20023	0.00368198	-1.31952	0.605015	15	32	31	42	31	39	5	13	18	15	17	24
Gm10439	1.3963	0.0374372	-2.26348	1.04884e-07	-1.64456	0.0011664	55	57	61	99	87	96	32	24	22	30	36	35
Gm11974	1.23983	0.617466	11.8275	6.84931e-133	6.94477	1.59685e-87	38	58	46	63	66	76	597	623	492	375	356	224
Gm12603	1.29535	0.54448	3.80733	2.60315e-22	2.81709	5.58792e-12	11	34	28	31	42	37	83	111	91	68	76	54
Gm14827	-2.7192	0.159556	3.39019	1.72278e-06	1.84685	0.11933	7	15	2	6	2	2	26	31	27	15	20	8
Gm15417	1.56024	0.538521	3.1855	6.59458e-06	2.92994	6.03409e-05	8	12	8	13	23	15	32	40	20	31	21	27
Gm15441	-1.15733	1	5.92887	1.0405e-05	1.91441	0.455507	1	4	4	3	1	5	9	31	17	5	10	2
Gm15708	-2.14192	0.197109	2.18642	0.00372529	1.51378	0.39939	6	12	10	2	7	6	22	24	17	15	19	7
Gm1943	1.18064	0.870728	2.15097	8.67917e-09	2.04019	2.27319e-07	32	64	48	73	66	58	107	100	108	99	116	68
Gm20300	1.2629	0.833066	-2.22875	0.000572954	-1.5508	0.0954565	48	39	24	57	49	59	18	11	22	19	25	25
Gm2115	1.44367	0.531976	-2.13166	0.0260696	-1.29976	0.758206	14	12	16	25	17	29	3	7	10	11	10	10
Gm38403	1.40027	0.297474	2.10793	1.29707e-05	2.65057	2.27462e-09	24	45	42	56	50	75	63	107	70	74	126	83
Gm38426	1.88668	0.142936	2.9926	3.40083e-05	2.80957	0.000197532	8	15	7	21	26	19	35	32	25	40	28	14
Gm4262	1.90433	0.172851	2.25545	0.00991416	2.40311	0.00443387	7	7	7	15	18	14	10	21	18	16	17	16
Gm4787	-1.0083	1	-4.32603	2.70881e-06	-1.91277	0.0419121	20	18	18	13	21	31	3	6	4	9	9	10
Gm4952	-1.94153	1	4.16374	0.000762238	1.88624	0.51055	2	2	3	1	1	2	10	10	11	4	4	5
Gm5176	1.87134	0.62844	3.79666	0.000483637	2.14836	0.207015	3	5	1	5	8	7	12	13	11	6	9	4
Gm527	1.19619	1	3.0519	3.41626e-06	1.70219	0.147684	4	13	11	10	17	12	30	37	21	16	18	12
Gm6329	-2.10735	1	13.3379	1.26405e-08	14.1513	5.18901e-09	3	0	1	0	2	0	26	20	13	27	24	9
Gm6498	-1.47112	0.693269	-2.55543	0.00877459	-2.25648	0.0387038	14	13	11	12	9	9	5	2	8	6	4	6
Gm6634	1.29526	1	3.91835	5.64023e-09	3.85486	1.71288e-08	9	6	12	15	10	16	46	35	28	33	35	33
Gm805	1.26227	0.932153	-2.14996	0.00795679	-1.076	1	16	20	19	27	29	25	6	11	9	15	13	21
Gm8801	1.16091	1	4.41858	2.04485e-06	2.45551	0.0189815	3	8	6	5	9	9	19	24	35	11	24	6
Gmeb2	-1.00099	1	2.28175	6.93037e-17	1.68323	1.6349e-06	107	114	101	116	142	117	225	285	245	193	211	122
Gmpr	-1.53698	0.162348	-7.72842	5.56779e-13	-4.90613	2.13625e-09	19	30	29	19	17	23	4	2	4	4	6	5
Gna15	-1.1174	1	43.1052	1.08912e-12	46.9645	2.29247e-13	0	0	1	0	0	1	13	25	22	21	32	9
Gnao1	-1.56698	1.60219e-05	-2.40012	3.51691e-20	-2.00651	3.88112e-13	410	420	372	323	240	338	142	184	190	178	198	199
Gnb1l	1.13934	1	2.15567	1.43583e-05	1.49712	0.0814241	22	34	30	52	27	35	71	66	52	47	46	31
Gnb4	-1.31185	0.30232	-2.08312	5.34702e-06	-2.00797	2.54785e-05	43	56	52	43	48	43	20	26	28	20	23	29
Gng7	-1.94313	0.00285443	-2.32191	2.75159e-05	-3.09621	1.14374e-07	29	34	44	16	24	24	10	16	21	12	12	9
Gnl2	1.03682	1	2.38038	2.94168e-35	1.8032	5.92228e-16	364	446	402	460	459	548	944	1080	926	766	836	516
Gnpnat1	1.48017	0.018128	2.3647	1.90863e-13	2.38138	2.32822e-13	49	64	63	84	102	118	140	134	151	113	154	135
Gnptab	-1.03259	1	-2.04769	5.41853e-16	-1.27984	0.0106746	192	247	212	249	220	266	90	101	134	155	180	153
Golga4	1.09768	0.461063	2.30218	8.90922e-60	2.16248	2.02064e-48	988	1083	1050	1360	1206	1443	2318	2695	2357	2224	2515	1792
Gp9	-9.3123	0.945895	14.5752	1.98479e-09	7.48191	0.000397532	2	1	0	0	0	0	13	24	13	6	14	4
Gpatch3	-1.33096	0.758485	2.077	0.000131216	1.55231	0.0790387	20	18	26	20	19	17	54	38	44	37	35	24
Gpn3	1.35498	0.0665272	4.05727	2.94516e-55	3.23846	6.329e-31	65	78	66	114	111	105	264	330	276	254	245	156
Gpr137b	1.19511	0.622574	2.08828	6.20387e-11	2.04623	3.83531e-10	69	83	82	90	100	137	136	161	204	155	181	126
Gpr153	-1.05593	1	-3.32927	5.39718e-08	-1.42404	0.191699	41	47	39	49	31	61	6	17	16	28	23	34
Gpr179	1.34811	1	2.72184	0.0107871	2.1415	0.104927	3	5	4	5	7	7	14	11	9	8	5	12
Gpr35	-1.03371	1	5.19362	1.4692e-05	3.51802	0.00667702	2	6	0	3	2	4	14	16	14	15	10	3
Gprc5a	-1.06838	1	4.95992	4.05934e-32	2.87022	5.4415e-12	20	28	31	34	29	23	103	168	133	74	87	58
Gpt2	1.48572	4.82682e-07	2.47601	2.06465e-42	2.87892	3.74508e-58	207	227	211	393	342	384	481	590	568	610	701	484
Grhl1	1.61882	0.63744	3.54178	8.17875e-06	4.06984	4.11312e-07	7	5	10	13	9	20	26	38	17	32	38	18
Gse1	1.00826	1	3.01466	6.49887e-22	2.19818	6.47434e-11	98	114	97	118	112	134	266	396	298	263	263	136
Gsn	-1.09207	0.770076	-2.5823	0	-2.88166	0	1492	1764	1810	1854	1566	2002	551	737	727	522	593	565
Gsta4	-2.44375	2.15183e-25	-2.09726	1.18707e-18	-3.45393	3.2484e-50	203	286	238	114	106	126	108	135	111	82	72	48
Gstm1	-1.42285	0.00151245	-4.25303	1.02248e-51	-4.09722	4.84789e-47	245	315	292	210	210	279	73	67	64	68	54	76
Gstm7	1.0974	1	-5.0184	1.19939e-09	-3.39364	1.2783e-06	23	31	21	36	26	34	4	6	5	5	9	7
Gstt3	1.27475	0.895488	-2.74865	0.000317418	-1.60414	0.141752	20	20	17	24	25	36	7	5	9	8	11	15
Gtf2i	-1.14606	0.226932	-2.09514	0	-2.09513	0	658	720	666	712	651	722	297	364	341	287	332	317
Gtpbp2	1.03135	1	2.29097	2.87262e-23	2.69329	1.70558e-33	116	151	134	154	153	175	256	365	322	324	430	288
Gtse1	1.26083	0.232492	7.31151	7.98824e-120	5.20072	1.10777e-62	232	274	247	376	325	409	1717	2168	1766	1569	1484	776
Gulp1	-1.10935	1	-4.86538	8.16884e-15	-2.83409	9.87489e-08	59	58	74	58	75	68	12	13	15	16	16	32
Gusb	-1.12263	0.650085	-2.13495	1.20333e-16	-1.64964	3.30648e-08	153	182	180	174	170	191	68	95	84	101	128	72
Gxylt2	-1.62085	0.0276066	-5.89188	2.42297e-20	-3.72194	1.13621e-12	117	84	108	64	62	100	17	19	18	19	29	32
Gys1	-2.13664	3.05316e-18	2.60331	3.72577e-39	1.1453	0.233849	347	345	328	219	154	186	815	978	940	377	389	358
Gzmm	-1.39965	0.997511	3.35179	8.60945e-08	1.71886	0.102127	7	16	6	8	7	9	35	31	34	11	18	19
H1f0	-1.41328	8.30424e-08	-3.13946	0	-3.34118	0	1424	2029	1755	1372	1326	1585	515	653	524	495	532	461
H2afx	-1.42643	0.000337226	-2.23737	4.02224e-20	-2.83158	5.04219e-31	475	433	411	366	312	411	192	228	188	157	170	125
H2afy2	-1.04343	1	-2.89887	4.17779e-09	-2.95343	8.25791e-09	43	54	48	39	61	62	14	23	14	20	16	11
H3f3b	-1.06921	0.951026	2.11147	8.17789e-36	1.2646	0.000400272	1565	2256	2029	2014	2070	2263	3989	4601	3976	2593	2639	1876
H6pd	-1.38273	0.00358406	-2.51696	3.68224e-21	-1.97036	2.76132e-12	202	207	212	198	169	157	79	90	84	102	103	98
Haghl	-1.12785	1	-3.00203	7.8e-14	-2.61929	9.73987e-11	67	88	89	68	89	95	18	30	35	24	31	34
Haus2	1.23282	0.562934	2.28895	5.50756e-11	2.02412	9.06811e-08	57	46	73	82	83	89	137	128	148	133	106	104
Havcr2	2.14657	0.258714	5.12107	3.72837e-07	10.4847	6.21938e-19	3	5	3	7	11	10	25	17	17	46	35	33
Hax1	1.0847	1	2.01397	2.24014e-17	1.61252	7.98038e-08	121	155	131	168	176	170	254	300	285	244	233	156
Hbegf	1.12347	1	18.8519	6.53357e-120	7.82338	2.99648e-37	11	9	12	12	13	17	195	220	209	87	101	56
Hdac7	-1.28975	0.0757404	-2.66757	2.16592e-22	-2.402	0	740	735	687	666	598	705	233	283	320	232	304	325
Hdac9	-1.37107	0.578348	-6.15012	3.52288e-11	-4.28903	2.66739e-08	26	47	32	24	25	40	10	4	3	5	6	12
Hdc	1.68354	1	6.91591	9.08276e-08	6.94082	1.59103e-07	3	1	4	3	8	5	16	24	19	18	29	9
Hdhd3	1.20447	0.989413	-2.57728	0.000115048	-1.5159	0.148971	21	26	29	34	27	46	6	15	9	21	12	15
Heatr9	2.15128	1	54.3753	2.18249e-32	15.0128	2.74751e-09	1	2	0	3	3	2	69	74	43	22	12	14
Heca	-2.27525	2.81672e-14	2.63025	5.09921e-32	1.50522	1.3945e-05	148	157	151	75	74	85	362	447	423	265	238	161
Hectd2	1.10632	0.979772	2.23637	4.69945e-19	2.4122	1.2499e-22	187	189	214	202	286	275	422	474	458	426	490	450
Hecw2	8.45761	0.0504684	64.1544	1.20817e-22	84.8428	5.08339e-29	0	0	1	3	6	4	29	33	27	44	43	24
Helz2	1.28613	0.122479	2.57848	5.85999e-21	3.16294	1.06075e-30	206	192	196	343	244	310	446	600	537	726	670	436
Herc6	2.00848	6.01718e-09	2.53198	8.14385e-18	3.31068	9.06746e-31	58	67	56	122	138	165	157	161	151	225	200	153
Herpud1	-1.48951	7.05379e-05	2.80806	4.19961e-49	1.96534	2.27327e-19	152	195	161	125	140	132	432	527	502	322	384	257
Herpud2	1.22894	0.334239	2.13376	4.46626e-14	1.86441	4.18954e-09	81	77	77	107	100	131	139	195	182	151	167	106
Hhipl1	1.70543	0.224911	6.34905	4.47346e-24	7.70566	2.14682e-33	9	7	10	14	21	17	51	66	54	66	72	57
Hic1	1.60337	0.402664	6.06063	5.86818e-16	4.60473	8.9752e-11	10	10	14	16	21	27	50	100	65	52	72	30
Hid1	-1.13347	1	-2.71909	0.00614082	-1.44721	0.57471	8	18	20	22	10	15	4	6	7	6	9	15
Higd1a	-1.00588	1	4.75105	2.96297e-149	3.72233	1.11331e-72	145	184	142	179	188	178	766	765	751	633	605	452
Hilpda	-1.47917	0.700279	4.73151	3.35077e-13	2.53572	0.00016743	14	19	18	12	14	14	74	85	89	58	54	15
Hist1h1a	-1.56263	0.00201766	-2.65589	3.99598e-15	-8.6963	4.2026e-62	302	267	244	191	183	240	113	113	89	41	20	29
Hist1h1b	-1.59863	8.17346e-05	-3.45505	0	-6.15946	1.81922e-84	1617	1300	1302	964	1015	1145	450	445	366	226	217	220
Hist1h1d	-1.5338	8.83222e-05	-2.39064	0	-4.40708	2.24003e-62	1614	1433	1206	1046	985	1249	615	657	565	296	339	300
Hist1h2ab	-1.62209	0.00123811	-3.40322	1.30127e-16	-8.58779	2.37008e-33	71	78	68	43	54	59	26	21	18	10	6	8
Hist1h2ac	-1.36624	0.514187	-2.74952	1.11748e-05	-3.14844	1.21804e-06	48	41	49	33	31	55	26	13	12	11	15	16
Hist1h2ad	-1.65375	0.704103	-4.55072	0.00161779	-7.53127	7.72636e-05	10	18	14	15	11	3	7	2	0	3	0	2
Hist1h2ae	-1.29995	0.399388	-3.17812	1.64448e-11	-5.07151	3.85518e-18	76	83	97	62	65	104	33	27	22	15	12	21
Hist1h2af	-1.41609	0.0121543	-2.94008	9.6145e-21	-4.1804	4.467e-32	264	236	269	197	183	260	98	78	92	58	57	62
Hist1h2ag	-1.58646	0.163605	-5.09433	8.4801e-12	-6.29766	1.4556e-13	73	63	69	41	65	45	14	6	21	5	11	15
Hist1h2ah	-1.54175	0.285829	-3.10718	3.84644e-06	-9.98627	1.03243e-16	101	73	88	43	67	92	42	24	20	6	7	12
Hist1h2ai	-1.56801	0.297978	-2.58355	0.00026908	-3.53979	1.38706e-06	115	87	64	50	76	75	53	28	24	24	18	30
Hist1h2ak	-1.40591	0.0302002	-2.31368	1.13625e-11	-4.44227	7.44475e-29	197	183	207	134	157	200	86	72	102	37	44	46
Hist1h2an	-1.66384	0.150166	-3.16317	1.31632e-05	-5.55061	2.20591e-09	43	34	22	16	24	30	11	8	13	5	6	6
Hist1h2bb	-1.53763	7.51939e-05	-5.82934	8.34452e-65	-13.671	1.74148e-94	172	203	185	118	146	161	34	33	31	5	14	20
Hist1h2bc	-1.64458	2.30486e-05	-6.46583	4.21724e-59	-6.06511	4.71635e-55	174	163	155	111	123	116	21	26	31	23	28	27
Hist1h2be	-1.27393	0.28822	-5.23597	1.01422e-32	-5.6534	1.40942e-34	337	284	268	248	246	332	73	49	52	41	57	54
Hist1h2bf	-1.64726	0.0097389	-3.52226	1.39703e-12	-5.22295	7.3989e-18	61	53	55	34	39	47	19	20	10	12	13	6
Hist1h2bg	-1.29168	0.192115	-3.48967	4.78634e-20	-4.68616	4.34887e-27	150	141	133	123	123	139	53	29	42	25	31	31
Hist1h2bh	-1.73306	0.000276099	-4.7492	1.38466e-26	-7.92317	1.38067e-40	185	155	147	103	105	123	30	48	28	21	14	24
Hist1h2bj	-1.56551	0.00602624	-4.87401	1.48901e-24	-6.75149	1.28588e-30	122	112	103	85	68	100	23	34	14	16	18	14
Hist1h2bk	-1.80514	0.01126	-7.47965	6.36711e-19	-12.0421	1.06253e-22	79	58	53	31	46	47	7	9	10	4	5	6
Hist1h2bl	-1.44846	0.00455895	-3.56632	1.1116e-25	-6.23372	3.84386e-46	143	145	127	115	104	116	40	30	49	23	25	16
Hist1h2bm	-1.50746	0.0685388	-7.14061	3.75436e-27	-7.16879	2.91246e-26	178	204	125	125	133	135	33	19	20	21	15	31
Hist1h2bn	-1.4034	0.00615861	-3.16723	1.08406e-26	-5.61111	2.22993e-53	230	267	199	204	163	213	75	88	62	47	36	36
Hist1h2bp	-1.12781	1	-6.84324	6.36882e-14	-3.84633	8.67338e-09	30	31	28	27	31	34	5	4	4	6	9	7
Hist1h3b	-1.54219	0.0854769	-2.79479	4.66007e-08	-7.62546	4.929e-21	101	82	80	62	63	76	46	25	25	10	9	14
Hist1h3c	-1.45688	5.50694e-05	-2.29226	1.26809e-21	-4.10148	7.41211e-69	268	281	266	196	206	253	127	123	114	61	66	64
Hist1h3d	-1.49454	0.00104771	-3.08886	3.25215e-25	-6.49182	7.92489e-83	350	306	275	223	237	274	110	99	101	44	54	41
Hist1h3e	-1.55563	0.0013125	-2.77129	1.5284e-17	-4.20117	1.25044e-30	347	296	292	187	235	288	125	113	109	76	69	70
Hist1h3f	-1.39538	0.0935535	-2.63277	8.66474e-12	-4.84098	1.20676e-25	227	205	231	153	190	216	107	77	73	43	36	52
Hist1h3g	-1.43444	0.180638	-2.70535	2.2507e-08	-4.11868	1.53172e-14	183	147	141	125	121	142	70	60	49	55	20	35
Hist1h3h	-1.64931	0.012912	-2.27932	1.41011e-06	-4.09688	4.92612e-14	86	72	59	52	38	65	30	34	34	13	20	18
Hist1h3i	-1.33572	0.291365	-2.5983	5.65179e-09	-3.40392	4.41689e-13	158	105	108	92	117	120	48	48	52	29	41	36
Hist1h4b	-1.42709	0.0101478	-2.78956	1.20333e-16	-4.6153	1.52431e-28	115	109	103	92	81	95	43	40	37	18	25	25
Hist1h4c	-1.85748	0.00182828	-2.21172	5.1905e-06	-3.68291	8.87063e-13	105	82	71	49	65	49	44	37	39	20	29	19
Hist1h4d	-1.55872	0.000148623	-2.12537	1.52698e-13	-3.64132	3.78857e-35	998	822	877	620	614	816	464	476	369	238	259	222
Hist1h4f	-1.60286	0.000143089	-4.63298	5.39155e-43	-4.96621	6.84167e-45	292	256	266	190	195	212	73	52	55	59	47	52
Hist1h4h	-1.58198	0.000742943	-2.67685	2.76304e-16	-4.03388	1.53493e-28	310	231	239	192	181	210	104	97	100	61	69	58
Hist1h4i	-1.3724	0.116971	-2.86139	7.53197e-13	-4.62429	2.11081e-22	134	122	99	90	99	115	52	39	36	28	24	22
Hist1h4j	-1.57954	0.0254117	-3.14327	9.16253e-12	-4.97996	2.86551e-19	122	115	97	83	80	85	42	44	23	12	35	18
Hist1h4k	-1.48733	0.0334929	-2.60678	4.7746e-11	-4.01422	6.25917e-20	241	163	163	147	146	159	72	79	75	50	40	47
Hist1h4n	-1.54173	0.0487078	-2.64201	1.6002e-08	-6.15594	1.06354e-20	101	74	73	56	74	59	29	36	32	16	15	8
Hist2h2ab	-1.24215	0.521675	-5.34716	1.48943e-22	-3.99941	1.27827e-16	113	83	90	88	90	93	15	15	25	20	24	25
Hist2h2ac	-1.2694	0.503529	-4.54905	2.44182e-19	-4.20081	3.09138e-17	169	144	126	126	129	153	39	30	30	22	32	46
Hist2h2bb	-1.46185	0.0144702	-5.07374	0	-5.60087	0	3097	2668	2445	1956	2187	2500	582	525	559	395	460	548
Hist2h3b	-1.53511	0.0677587	-3.25466	1.89588e-10	-3.32353	1.07017e-10	105	79	80	59	66	78	37	19	27	20	32	25
Hist3h2a	-1.3415	0.283789	-3.52205	8.27919e-14	-3.07926	2.121e-11	148	117	97	86	121	111	33	29	44	37	41	36
Hist4h4	-1.35569	0.0361878	-4.09581	1.83717e-35	-4.74887	4.16223e-41	523	424	423	352	410	431	124	118	103	95	90	94
Hivep2	1.21356	0.244486	3.7481	2.00565e-90	2.64327	4.06121e-31	117	130	100	166	148	178	400	518	418	311	305	266
Hivep3	-1.39268	0.000344481	-2.16339	3.88449e-21	-2.33486	3.01236e-24	432	459	451	400	340	387	190	225	222	175	176	199
Hk2	-1.31497	0.0303933	4.21235	5.57745e-90	3.43541	1.52665e-56	365	320	307	319	255	314	1253	1607	1466	1228	1278	826
Hmbs	-1.06092	1	-2.37148	1.78269e-09	-1.92306	6.84926e-06	95	96	99	84	95	142	44	37	44	43	54	48
Hmga1	-1.56412	0.165354	2.12168	1.54303e-06	-1.16592	0.912466	23	32	19	17	18	20	54	56	51	21	25	15
Hmga2	1.32818	0.004259	4.09335	3.18107e-161	3.49988	9.28157e-136	196	233	238	357	306	371	841	1042	916	825	870	565
Hmha1	3.10774	0.00279783	3.75628	4.78851e-05	4.77494	2.15181e-07	2	4	7	14	14	20	14	18	19	26	20	15
Hmox1	1.1143	1	8.09704	6.9988e-132	6.27872	1.54793e-104	56	59	61	61	84	84	435	565	466	389	433	253
Homer1	-1.06657	1	2.88256	5.77181e-27	1.57164	7.04928e-05	97	101	94	129	83	108	282	291	289	145	145	150
Homer3	1.11528	1	2.83639	6.43349e-21	2.80174	4.37988e-20	80	114	94	127	110	137	234	336	268	306	310	167
Hoxa2	-1.02555	1	-4.00498	7.44491e-10	-2.83544	9.62037e-07	31	37	27	32	38	38	9	7	8	10	13	9
Hoxa3	1.41706	0.255251	-2.12725	0.00218481	-1.12165	1	17	26	26	42	38	34	6	11	16	18	20	21
Hoxa6	-1.00102	1	-2.18487	0.000967389	-1.48913	0.162977	21	27	25	34	24	27	9	12	13	21	13	13
Hoxa7	-1.15637	0.677686	-2.42803	8.03815e-13	-1.92787	9.55384e-08	96	115	86	87	91	122	41	45	39	53	52	43
Hoxb3	-1.01283	1	-2.68979	0.0177187	-1.06007	1	15	11	6	15	8	14	2	4	6	9	8	12
Hoxb6	-1.00754	1	-2.51366	0.000331836	-2.00148	0.00960868	26	22	21	24	28	28	2	13	13	11	10	12
Hoxc5	-1.04612	1	-2.7156	0.000203024	-1.43215	0.33846	33	23	34	22	42	37	9	12	13	18	15	27
Hoxd3	-1.07206	1	-2.07679	0.00264458	-1.40487	0.323056	47	46	61	67	59	41	22	26	28	20	36	48
Hoxd4	-1.21853	0.6215	-3.82595	5.0412e-18	-1.93696	1.33506e-05	133	129	98	108	109	130	22	38	37	47	60	71
Hoxd8	-1.04535	1	-3.2922	3.1273e-31	-1.93594	9.4247e-12	156	163	186	178	168	219	46	51	60	87	90	74
Hoxd9	-1.03767	1	-2.10076	4.1612e-06	-1.82481	0.000241503	55	52	45	63	52	56	22	28	24	25	28	27
Hsd17b11	1.41653	0.0519428	-2.38654	1.03377e-07	-1.05381	1	54	70	54	98	93	103	27	25	24	37	67	58
Hspa2	1.37122	0.0462767	-2.5927	2.24499e-09	-1.32228	0.115515	47	55	48	81	74	85	16	20	23	40	38	31
Hspa5	-1.13296	0.454497	4.41242	3.93729e-180	2.89646	2.78117e-48	2810	3799	3505	3374	3423	3565	13293	17627	14740	10127	11577	6708
Hspa8	1.0518	1	-2.28314	0	-1.78236	0	6217	7936	7839	8681	8287	9996	3090	3434	3301	3653	4413	3734
Hspa9	-1.13899	0.18481	2.16863	2.92023e-41	1.65362	9.6311e-18	2722	3542	3320	3190	3149	3449	6765	7422	6995	5583	5875	3860
Hspb6	-1.03843	1	-2.20045	1.22198e-08	-1.92397	3.68435e-06	91	88	87	119	74	107	37	46	41	46	45	42
Hsph1	-1.07341	0.641359	-2.19083	0	-3.32361	0	1307	1615	1516	1622	1502	1695	657	731	682	419	449	411
Htra3	2.34435	0.00040653	-6.59909	6.98887e-07	-2.35694	0.0120694	16	15	16	56	37	36	0	4	3	6	7	6
Hyal1	-1.21446	0.933356	11.5833	9.42929e-101	9.63061	1.34244e-87	37	35	36	29	34	41	355	533	407	410	388	219
Hyal3	1.85411	1	10.3401	5.84984e-08	6.04984	0.000770098	1	2	1	2	4	3	9	23	14	13	6	6
Hykk	1.61099	0.0673202	-2.44119	0.000224848	-1.21475	0.802105	34	35	34	51	74	69	13	10	20	17	29	35
Hypk	-1.10345	0.656858	-2.04842	4.56749e-23	-1.84858	0	436	651	594	599	507	665	255	311	270	298	312	259
Iba57	1.06528	1	2.08089	3.71595e-05	1.93502	0.000444732	26	16	27	32	21	33	38	60	50	41	49	39
Id3	-1.83752	4.15208e-06	-4.89442	1.01923e-29	-5.34791	1.13067e-30	85	144	113	72	62	82	16	28	27	18	27	16
Idh1	-1.0846	0.964546	-2.8656	5.86645e-39	-2.2732	2.06334e-24	562	696	691	684	655	756	211	236	248	274	246	295
Ier2	-1.29234	0.49995	5.90138	8.06587e-39	3.51351	3.34261e-19	55	68	79	57	60	65	328	510	391	264	301	130
Ier3	1.02678	1	17.2948	1.63348e-127	9.88215	8.0709e-90	51	56	37	49	57	67	712	990	870	537	584	277
Ier5	1.04977	1	8.77063	5.04777e-109	4.40942	1.18141e-34	119	112	117	144	138	146	863	1345	958	603	588	314
Ifi202b	4.78732	1.45428e-18	25.0116	2.30668e-135	20.0112	3.16425e-115	12	10	23	75	86	92	408	398	350	351	297	227
Ifi203	3.15925	4.06615e-10	7.72904	1.66516e-62	6.4882	3.30642e-36	12	15	17	61	45	57	98	135	118	102	90	84
Ifi204	-1.03607	1	4.55629	2.14569e-66	2.27587	3.52347e-12	44	53	62	55	56	68	260	252	228	127	119	102
Ifi27l2a	1.36456	0.749067	-2.03593	0.0288432	1.21138	0.933125	16	18	16	32	15	33	5	8	12	15	19	24
Ifit1	1.7489	0.00170406	37.2651	2.4764e-207	24.8005	6.46705e-185	37	37	41	70	84	81	1416	1668	1319	1112	976	682
Ifit1bl2	2.2456	0.289976	37.5028	2.67183e-51	22.725	4.57596e-31	1	5	3	7	10	7	117	142	99	89	79	38
Ifit3	1.40435	1	4.52216	3.24136e-09	6.12919	9.65438e-15	5	8	4	8	12	8	23	31	26	35	40	27
Ifit3b	-1.4389	1	3.54206	0.00122727	3.12961	0.00615145	6	5	10	1	7	9	38	24	14	32	23	10
Ifitm2	-1.21614	0.113719	-2.06278	3.2094e-17	-2.16271	7.31532e-19	242	349	352	294	283	324	151	184	131	151	153	114
Ifnb1	5.74338	1	168.478	5.86818e-16	64.1869	3.95824e-06	0	0	0	0	0	2	20	28	14	9	9	4
Ifrd1	1.26399	0.0792148	16.0837	7.65911e-244	8.51462	2.82257e-184	186	249	245	297	367	334	3550	4068	3544	2112	2120	1370
Ift140	1.08736	1	-2.02288	8.93697e-09	-1.48885	0.00244569	210	187	171	265	202	260	71	115	105	110	126	131
Igf1	1.41406	0.439721	-4.98222	1.15559e-06	-4.30341	7.62854e-06	18	17	20	31	26	34	7	2	2	1	2	9
Igf2r	1.84921	2.39059e-10	-3.85979	1.82587e-36	-1.91414	3.65682e-10	258	295	319	674	543	667	61	98	73	152	125	157
Igfbp7	1.34289	0.406522	-2.08557	0.000917574	-1.5607	0.0843765	23	35	30	37	41	60	9	18	16	15	21	18
Iglon5	1.12045	1	-3.16777	3.35218e-12	-1.74394	0.000649164	63	83	47	87	79	86	23	20	19	36	35	35
Igsf10	-1.04192	1	-4.2622	0.00183248	-1.56385	0.627753	15	21	7	6	23	19	4	3	3	4	10	12
Ikbke	1.18535	0.743672	2.1057	8.35609e-10	2.03606	1.02543e-08	68	85	48	91	88	99	145	157	131	122	170	104
Il11ra1	-1.09878	1	-3.66717	5.83602e-19	-3.05839	5.50084e-15	71	103	104	90	103	101	30	26	21	19	40	28
Il1rl1	-1.81746	0.0118108	2.01875	1.20179e-06	1.08082	1	33	33	34	18	25	21	69	72	66	46	30	28
Il23a	1.52613	1	26.0669	1.31959e-08	18.5795	1.0198e-05	0	1	0	1	1	0	8	17	11	8	11	5
Il4ra	-1.04845	1	2.01146	6.46327e-09	1.57736	0.000866104	44	54	46	57	54	49	86	107	104	62	96	61
Il6	2.40641	0.937535	34.5444	3.8866e-18	11.7804	1.56952e-06	1	1	1	4	3	2	36	55	28	22	11	5
Il6ra	-1.16073	0.754002	2.45302	1.01268e-19	2.13318	1.96156e-13	83	94	97	99	91	85	220	238	230	198	238	131
Impa2	-1.05257	1	-2.0619	6.32309e-09	-1.79262	5.21888e-06	78	95	85	93	84	109	34	50	44	37	50	51
Impact	-1.06436	1	2.57286	4.52803e-51	2.62746	4.87015e-53	304	402	367	342	427	403	841	1028	955	952	1024	739
Ing3	-1.00682	1	2.53513	1.23561e-16	1.76909	5.39599e-06	48	81	69	66	67	96	158	171	183	113	145	80
Inhba	1.65371	0.00106904	4.8888	2.27004e-66	2.84496	1.34745e-18	44	49	48	85	98	89	234	248	224	154	142	92
Inip	1.16306	0.505483	2.08684	5.44145e-18	1.86844	1.45175e-12	115	135	130	187	143	186	278	275	257	221	248	213
Inpp5d	10.0589	1.60219e-05	72.0776	4.86991e-46	123.589	2.92907e-67	1	1	1	11	14	14	78	104	66	150	169	85
Ints5	-1.37103	0.000650046	-2.04276	1.71319e-17	-2.05862	2.86343e-17	197	238	214	185	171	196	94	103	128	116	103	84
Invs	-1.0772	1	-2.01011	4.50939e-07	-1.71133	0.000149342	82	72	77	81	78	92	28	40	50	50	42	38
Ipo13	-1.66766	1.75867e-12	-2.42339	0	-2.97941	1.15037e-86	791	1068	932	699	564	684	357	385	432	284	315	295
Iqce	-1.07668	1	-2.49243	4.02228e-19	-1.6653	7.22719e-07	222	240	213	274	196	264	78	97	103	118	138	133
Iqsec2	-1.05376	1	-2.20054	5.33513e-09	-1.6456	0.000361346	83	96	85	101	75	117	31	54	38	43	59	52
Irak4	-1.0517	1	-2.08134	1.54852e-08	-1.83451	3.95824e-06	82	92	74	87	96	92	34	49	39	55	42	33
Irf1	1.23407	0.202957	2.32066	1.00311e-19	1.58933	5.06907e-06	155	182	160	214	241	261	380	462	340	287	300	179
Irf2	1.10931	1	3.32922	2.30925e-58	2.35794	1.2972e-21	80	89	89	119	98	117	272	304	304	219	217	151
Irf2bp1	-1.19111	0.587481	-2.43027	1.72389e-11	-2.17656	4.49992e-09	117	108	112	104	99	129	35	67	41	57	59	34
Irf2bp2	-1.34034	0.004259	2.05142	3.22645e-21	1.72536	4.32669e-12	343	349	337	302	279	318	614	832	731	635	671	421
Irgm1	1.20627	0.489157	3.49865	2.96093e-34	2.77498	3.68281e-22	98	115	110	147	141	167	389	437	330	349	319	201
Irs1	-1.31524	0.0303811	-5.24055	3.22453e-78	-3.79056	4.46205e-47	503	489	488	451	369	504	79	99	113	123	113	138
Irs2	-1.18057	0.642173	3.30116	4.99585e-29	2.37433	5.70231e-15	159	128	120	134	124	148	400	536	457	356	378	214
Isg15	1.71184	0.0230992	7.83924	1.1333e-49	5.91039	3.36827e-32	18	32	29	35	51	72	203	238	193	177	175	101
Isg20	1.83556	0.0997397	7.94639	2.24096e-31	5.184	2.13852e-16	6	12	15	16	22	33	78	105	88	59	74	34
Itga2b	1.20428	1	2.67084	5.47528e-11	2.19376	1.77504e-06	24	30	27	39	27	48	69	81	72	68	68	36
Itga3	-1.11511	0.681809	-2.41246	3.72187e-26	-2.17578	1.79852e-20	433	535	394	479	442	504	145	214	221	212	209	180
Itga6	-1.17065	0.323071	2.17012	6.00674e-24	1.84177	1.23699e-14	322	354	292	316	334	315	641	769	748	632	676	424
Itga7	1.47848	1	5.21015	5.82013e-05	5.45664	4.57756e-05	3	2	3	5	5	4	18	9	17	12	24	8
Itgb2	-1.16476	1	2.14501	0.0107557	1.75047	0.152368	10	7	10	8	11	8	15	28	17	21	18	7
Itgb8	-1.12258	1	-4.56508	6.39595e-09	-1.71475	0.0373419	26	27	24	21	29	30	2	5	10	12	14	17
Itgbl1	-1.76848	0.00426963	-5.80966	1.46666e-22	-3.96844	6.07574e-15	156	173	164	116	94	116	23	33	31	21	35	61
Itpk1	-1.43529	0.0308816	4.66785	3.46948e-82	2.4659	2.05894e-18	79	105	66	69	58	76	329	456	414	213	236	147
Itpkc	-1.19151	1	2.33929	2.14477e-07	2.51107	1.90545e-08	21	28	38	31	24	30	59	82	68	82	87	43
Itprip	-1.02749	1	3.66147	3.94365e-39	2.2511	1.52221e-14	96	124	115	126	116	138	322	547	396	259	287	183
Jade1	-1.15212	0.16527	-2.08199	0	-2.24042	0	1151	1339	1311	1258	1222	1372	539	689	646	517	544	559
Jade2	-1.41655	0.00528594	-2.87669	1.04751e-20	-3.20485	3.10207e-23	134	132	141	123	93	120	41	48	56	41	40	41
Jade3	-1.29588	0.0461596	2.1034	9.2798e-21	1.56216	3.45102e-07	120	152	167	126	144	124	297	331	316	233	255	173
Jkamp	1.09888	1	-2.15991	7.71397e-05	-1.48153	0.0875395	41	66	46	53	58	85	20	21	31	34	26	38
Jmjd1c	1.07564	0.779661	3.04706	1.36563e-65	2.16133	2.32278e-46	851	939	877	1123	1050	1181	2734	2950	2634	1938	2056	1571
Jmjd6	-1.01223	1	3.19845	8.32647e-45	2.18209	6.52947e-20	262	301	275	349	294	323	860	1028	860	671	696	411
Jmy	-1.22761	0.0314826	2.47983	4.70269e-52	1.68819	8.62189e-16	259	299	258	260	237	279	648	706	717	436	506	385
Jrk	-1.17114	0.498144	-2.21524	7.1947e-12	-1.88691	5.07927e-08	85	97	91	89	76	107	37	46	43	49	50	40
Jun	-1.25273	0.359977	23.6271	7.12713e-180	11.5593	2.38303e-129	296	285	324	268	259	322	6373	8819	6924	4189	4102	2016
Junb	-1.39802	0.332722	14.4004	1.13078e-94	6.03683	1.18427e-32	48	51	62	45	31	59	710	952	727	375	410	172
Jund	-1.2435	0.220048	2.2758	9.76318e-17	1.23529	0.115142	264	240	267	281	200	247	542	695	575	367	345	217
Jup	-1.22058	0.349519	2.22338	4.55287e-17	1.82493	2.1097e-09	97	141	124	111	108	126	241	326	257	253	233	151
Kalrn	-1.33513	0.0215364	-2.43831	0	-2.23843	0	775	753	656	638	579	708	273	320	331	276	311	347
Kank1	1.4705	0.588903	2.02887	0.0119086	3.59266	1.73133e-08	13	12	8	13	17	27	21	23	25	40	53	23
Kank2	-1.12611	0.579538	-2.8433	4.35981e-34	-2.49379	2.49889e-26	354	387	353	397	328	412	116	147	132	118	155	148
Kank3	1.22299	1	2.06446	0.00227539	1.42574	0.386048	10	19	11	24	16	17	22	40	23	19	23	13
Kansl1	1.06168	1	2.28263	2.6172e-51	1.98481	3.2357e-34	402	456	452	544	533	545	942	1099	1023	900	933	677
Katnal2	1.13694	1	-2.56981	2.23644e-06	-1.61378	0.0222418	29	38	34	41	39	54	12	16	12	14	24	22
Katnbl1	1.28176	0.202321	2.25809	1.76257e-13	2.15989	7.94568e-12	90	108	114	131	170	165	259	201	256	215	227	204
Kazald1	-1.99549	0.0641363	-3.57861	2.92734e-05	-2.44471	0.00423469	26	26	15	16	13	10	5	9	5	6	6	14
Kbtbd8	1.33486	0.0965712	2.70859	9.19304e-23	2.61841	8.97954e-21	60	61	65	89	96	105	149	174	194	168	152	148
Kcnd1	1.02359	1	-3.1685	0.00095877	-1.77983	0.145987	13	14	14	12	15	22	2	3	8	10	6	6
Kcnk2	1.01198	1	5.52131	1.44618e-39	3.92057	9.73215e-20	13	28	15	19	24	23	96	125	97	73	80	59
Kcnmb2	1.69408	0.0727292	2.21934	7.45654e-05	2.63475	4.1726e-07	15	21	15	21	40	40	41	36	39	48	50	32
Kcnn4	-1.34381	0.479572	3.90243	6.24002e-20	1.38505	0.176041	42	34	39	31	38	31	132	179	153	60	71	25
Kctd1	-1.14553	1	-2.66588	0.000331836	-1.7017	0.0755686	15	20	36	29	22	21	7	9	11	13	17	10
Kctd15	-2.45609	3.38132e-07	2.44736	7.1449e-15	1.08003	1	50	53	47	28	22	21	106	134	137	66	50	40
Kctd21	-2.25622	0.0424888	-2.1819	0.0192712	-2.72039	0.00297348	16	14	13	8	8	6	4	8	8	3	8	4
Kctd9	-1.02088	1	2.25826	3.904e-33	1.64528	1.052e-11	185	208	211	210	242	238	417	518	464	348	341	268
Kdm3a	1.015	1	3.21619	1.81398e-102	2.77813	2.08347e-80	443	473	457	549	510	570	1405	1672	1455	1224	1417	1044
Kdm6a	1.21695	0.102349	2.10304	7.71183e-24	1.71247	5.3467e-12	154	176	165	223	250	229	306	386	376	293	291	232
Kdm6b	-1.60637	0.000336852	3.15351	1.25509e-27	2.05426	4.09033e-11	383	351	273	272	202	265	927	1308	1063	802	696	518
Kdm7a	1.05999	1	2.69273	1.84132e-37	1.70241	1.68494e-09	99	112	107	124	138	131	259	317	302	188	198	136
Kif15	-1.25413	0.00833289	2.0714	4.96182e-32	1.57114	3.44537e-12	482	547	547	440	514	512	1107	1173	1057	839	863	683
Kif18b	-1.21168	0.40688	3.20842	2.96207e-29	2.24169	3.40852e-14	254	309	278	246	230	337	832	1047	888	754	694	388
Kif22	-1.30892	0.00926284	-2.08421	6.26653e-18	-3.06152	1.14816e-35	234	350	317	256	247	297	148	164	128	107	102	73
Kif26b	-1.31773	0.727642	-9.68504	2.86211e-19	-4.11377	2.6807e-09	95	131	79	99	69	102	7	15	10	12	18	39
Kif2c	-1.00671	1	-2.17963	1.34246e-27	-2.31719	1.73256e-30	396	461	412	473	467	532	172	220	205	159	185	181
Kifc3	-1.10217	1	-2.01233	3.70807e-08	-2.272	3.76524e-10	108	147	99	128	97	150	49	72	59	51	49	49
Kifc5b	-1.01031	1	2.49053	7.31446e-24	2.01558	1.11435e-13	138	147	147	157	158	185	318	429	360	304	350	193
Kin	1.01601	1	2.70806	4.16279e-25	2.2453	9.12719e-16	68	100	80	102	96	95	233	237	215	207	191	138
Kirrel	-1.23319	0.0378926	-2.14319	0	-1.98865	0	1154	1208	1129	1171	965	1184	424	649	612	583	615	497
Klc3	1.55341	0.723776	2.58937	0.00313354	1.62656	0.436724	7	10	5	10	17	13	15	23	21	11	21	3
Klf10	1.11355	1	6.01235	4.08612e-146	3.14241	6.28445e-35	93	102	102	115	155	115	593	666	570	315	345	242
Klf11	-1.75567	0.0603101	2.61751	1.06523e-10	1.69628	0.00459143	24	25	22	20	10	17	55	72	64	46	35	35
Klf2	-1.57413	0.461518	3.01379	5.35482e-09	1.47314	0.271001	13	12	13	9	7	12	34	43	41	20	19	15
Klf4	-1.25894	0.0664536	3.64764	7.02505e-96	2.30704	3.0642e-25	263	299	260	260	230	273	874	1191	1021	703	693	444
Klf5	-1.13474	1	2.63141	3.25715e-15	1.77585	6.06659e-05	32	42	37	31	39	44	81	121	98	64	76	50
Klf6	-1.03695	1	4.61856	2.58973e-157	2.91849	6.53699e-43	394	440	407	438	503	454	1867	2104	1902	1348	1317	853
Klf7	1.01852	1	2.87907	1.40263e-20	1.75999	3.21055e-05	50	45	42	53	53	57	114	163	129	73	97	63
Klf9	-1.36481	0.0651919	3.50516	5.20742e-51	2.32522	2.76027e-17	74	75	86	67	61	73	237	317	293	192	209	128
Klhdc1	-1.05308	1	8.56173	6.76957e-51	6.13658	6.80868e-28	7	20	11	13	11	18	103	114	118	87	68	70
Klhdc8a	-1.3623	0.243545	-2.1488	1.46931e-05	-2.4678	9.66656e-07	40	58	39	41	37	39	19	22	24	17	14	22
Klhl17	1.0219	1	-2.75738	1.62609e-10	-1.7303	0.000849217	56	94	72	92	86	85	23	40	19	38	38	46
Klhl21	-1.96103	1.46476e-05	2.53226	7.37779e-15	1.64705	0.000194953	105	108	106	59	65	66	219	295	319	190	221	103
Klhl26	-1.09162	1	2.82912	7.9681e-29	2.41073	6.2752e-20	114	101	136	124	126	126	287	393	344	316	295	209
Klhl36	-1.22908	1	-2.27937	0.00197123	-1.75919	0.0517173	18	36	18	23	22	23	11	9	12	12	12	15
Knstrn	-1.05101	1	-2.23699	5.00115e-26	-2.02433	2.98716e-20	439	568	547	527	518	681	251	237	219	251	265	220
Kpna2	-1.15524	0.282736	-3.42441	1.81166e-72	-2.73998	1.13355e-50	786	995	921	812	843	1077	239	291	277	263	375	307
Krt16	3.37133	1	709.529	1.8487e-42	127.278	3.93996e-11	0	0	0	0	0	1	88	109	65	24	12	8
Krt80	1.05804	1	3.14258	6.15111e-29	1.872	1.0048e-07	52	78	54	75	61	91	167	230	196	122	128	82
L1cam	1.63963	1	16.9813	2.66727e-12	11.2401	2.23692e-07	0	2	1	2	3	1	20	21	17	17	12	7
L3mbtl1	1.61786	0.855769	3.81633	0.000114671	2.7763	0.0122995	2	6	3	6	6	9	13	19	12	6	16	8
L3mbtl3	-1.22799	0.047162	-2.42564	3.21692e-29	-2.2054	3.12251e-23	394	440	378	363	357	435	153	199	161	177	173	177
Lamc2	2.17721	8.08087e-05	10.715	2.08209e-79	5.56963	1.09688e-28	17	31	31	64	71	65	289	341	236	182	143	100
Lamtor4	1.04614	1	-2.21612	0.000119939	-1.57087	0.0486696	27	82	65	69	67	73	21	25	33	40	38	27
Lasp1	1.04234	1	-2.1712	0	-2.02725	0	619	690	647	832	691	863	233	372	324	311	340	278
Lat2	-1.05748	1	3.22099	8.36549e-08	2.00967	0.00998618	16	14	8	17	10	15	33	60	34	28	26	20
Lcat	1.08642	1	2.59986	6.13403e-06	2.86062	3.01187e-07	14	17	10	16	16	20	25	44	41	40	33	40
Ldlrap1	1.15427	1	2.67955	2.56879e-08	3.45086	6.18472e-13	34	32	23	45	41	34	70	88	88	124	120	57
Leo1	1.22305	0.24916	2.91549	1.89402e-30	2.344	4.06602e-19	200	224	244	322	286	347	648	718	627	597	594	334
Lfng	-1.12136	1	-9.52127	2.07075e-12	-4.99353	8.19904e-08	27	36	33	19	35	46	2	6	2	3	4	11
Lgr4	-1.40446	3.28312e-05	-2.89344	1.593e-44	-2.54395	1.16575e-34	497	571	558	439	454	457	169	204	203	176	220	216
Lhpp	1.05939	1	-2.07198	0.0140736	-1.06574	1	16	19	16	19	25	19	9	8	8	13	19	14
Lhx6	-1.17353	1	-2.14341	3.05912e-05	-2.23616	1.77554e-05	43	55	49	33	55	58	18	22	30	16	27	20
Lif	1.66086	0.0414339	39.5683	4.5762e-196	25.4236	2.83646e-155	30	23	24	49	47	54	922	1216	1015	764	746	412
Limd2	1.16093	1	-2.41598	6.37712e-05	-1.90036	0.00390266	34	32	29	48	34	47	19	8	13	19	16	13
Lin52	1.49901	0.251125	2.95441	1.33673e-10	2.96434	3.07406e-10	14	24	14	34	28	29	41	57	60	46	63	40
Lincppara	-1.33376	0.459765	-4.96032	9.68787e-15	-2.25471	4.43416e-05	83	66	63	64	59	64	8	13	23	26	25	39
Liph	4.68062	0.642443	36.078	1.26636e-10	44.1328	1.78552e-12	0	0	1	1	4	2	16	24	10	25	24	9
Lix1l	-1.27995	0.0194372	-3.25505	3.6916e-38	-2.88085	5.05423e-31	213	250	249	223	196	230	61	85	78	62	90	85
Llph	1.02517	1	2.89038	2.35013e-18	1.8834	1.27512e-06	67	132	119	108	113	157	290	368	276	211	237	129
Lmnb1	-1.1453	0.090801	-2.11529	0	-2.45138	0	1123	1365	1237	1344	1136	1313	552	637	613	482	517	458
Loh12cr1	-1.27603	1	-2.67029	0.00273792	-2.50947	0.00835744	12	20	13	17	9	15	4	4	9	7	4	6
Lonp1	-1.19357	0.161246	2.98303	4.67356e-48	2.05423	4.13308e-21	860	995	933	919	779	1037	2555	3168	2814	2079	2192	1304
Lox	-1.57437	0.000140541	-2.62015	0	-2.69811	0	5896	6504	6043	4730	4343	4619	2050	2360	2824	1859	2088	2524
Loxl1	-1.2181	0.109807	-2.8449	4.70029e-39	-2.6184	3.09664e-27	270	343	293	279	259	330	72	134	121	110	133	90
Loxl4	-1.12785	0.721917	2.25698	7.86127e-23	1.26233	0.0273528	189	214	216	198	223	219	370	566	504	248	310	198
Lpar1	-1.16524	0.343125	-3.28055	7.27089e-43	-2.94012	2.12423e-35	642	770	719	696	706	729	205	218	241	201	224	264
Lpar6	2.01764	0.0271478	3.99477	4.39923e-11	3.60746	5.60217e-09	9	9	12	32	18	21	32	48	44	29	43	33
Lpin1	-1.76601	1.67367e-06	4.42718	4.47339e-96	2.77504	2.16158e-30	141	141	126	87	90	93	584	653	617	410	430	261
Lppos	1.08062	1	-2.49887	0.00629365	-1.12119	1	16	16	10	15	17	21	4	8	5	9	15	12
Lrif1	1.62016	7.52829e-05	2.7077	5.50878e-23	3.05061	1.00763e-28	122	134	107	193	250	244	367	341	295	351	384	330
Lrig3	1.01952	1	2.66893	3.81352e-13	2.63172	1.58058e-12	67	65	50	79	69	69	153	182	165	194	179	95
Lrp4	-1.24945	0.660448	-3.51764	1.27277e-09	-1.69109	0.00781329	34	38	32	29	30	38	11	10	9	19	22	18
Lrrc14	-1.17994	0.608717	-2.00388	6.54692e-08	-1.66364	9.81028e-05	78	102	79	76	79	101	41	45	46	50	67	33
Lrrc17	-1.03899	1	-29.4149	7.76035e-12	-5.72031	6.73184e-06	14	17	37	32	21	23	1	0	1	1	3	7
Lrrc28	1.37932	0.242754	2.18525	1.38818e-07	2.46121	5.59119e-10	25	32	41	46	44	68	61	91	68	88	76	68
Lrrc29	-1.22141	1	-3.33403	0.00369041	-1.4099	0.688237	25	17	11	17	20	14	11	2	3	14	7	15
Lrrc57	1.22992	0.807193	2.05356	6.55215e-07	2.1335	2.69134e-07	26	32	27	40	38	44	58	63	58	66	68	41
Lrrc61	1.092	1	-2.42822	0.0125355	-1.62764	0.274949	9	23	9	16	19	17	6	8	3	10	8	6
Lrrc73	1.03191	1	4.60938	5.8276e-07	3.78334	3.36519e-05	8	13	8	15	4	16	39	51	48	58	37	13
Lrrc8d	-1.09548	1	2.92234	2.01373e-28	2.06544	1.00702e-12	158	174	156	193	158	169	453	525	485	355	417	212
Lrrcc1	-1.17116	0.381651	-2.33988	1.04462e-20	-2.01742	1.43075e-14	598	680	613	571	675	637	280	258	287	273	298	323
Lrrfip1	1.08627	0.828111	2.83895	4.29758e-62	1.90726	3.52882e-23	498	621	540	713	658	729	1560	1687	1561	1140	1142	776
Lrrn4cl	1.08093	1	2.16274	0.0006499	2.38985	0.000105743	17	16	13	25	19	14	38	27	37	33	49	25
Lsmem1	-1.36802	1	10.0367	2.01575e-11	7.24901	1.59439e-07	2	2	2	0	4	1	18	24	23	13	18	13
Lsp1	-1.16913	1	-3.67335	7.39395e-07	-3.31625	4.75507e-06	37	35	22	39	27	28	10	8	8	5	9	13
Ltbp1	1.50209	0.0114923	4.13435	1.18996e-38	2.71381	1.35488e-17	55	64	58	119	94	97	216	308	229	143	199	123
Ly6a	-1.16651	0.284022	-5.18992	8.19402e-104	-3.20337	5.26987e-46	249	337	304	313	278	296	50	66	59	86	81	98
Ly6c1	-1.23822	0.694358	-9.47719	1.76555e-28	-5.18989	1.5107e-17	69	90	94	64	82	92	8	15	4	10	11	25
Ly6e	-1.10609	0.603222	-3.55994	4.02564e-97	-2.38183	5.92027e-33	554	642	607	632	541	735	134	187	199	241	268	219
Lypla2	-1.22115	0.762458	-2.2647	3.97696e-06	-1.60522	0.0127658	52	53	52	34	63	53	18	26	27	36	30	28
Lzic	1.29121	0.127256	2.99266	2.76367e-31	2.63117	2.85437e-23	75	80	95	109	128	140	237	244	285	237	222	175
Maats1	5.94249	0.312359	22.4563	1.13174e-06	38.176	3.9722e-11	0	1	0	3	3	3	9	17	5	16	12	21
Mab21l1	-1.02334	1	3.4118	6.0647e-21	2.90118	1.83424e-14	19	36	25	30	32	29	86	106	88	77	91	56
Mab21l3	-1.15272	1	25.9482	6.48748e-28	18.0104	1.14058e-17	1	1	3	2	2	1	46	55	41	25	46	22
Maff	-1.14509	1	22.2943	1.31572e-104	10.5803	7.7794e-56	18	25	14	18	17	23	443	490	371	254	209	125
Mafg	-1.09871	0.945895	2.03202	6.36711e-19	1.93538	4.25998e-16	190	218	227	235	195	245	398	486	439	452	450	288
Mafk	-1.25017	0.533714	8.31879	7.73974e-107	4.99432	2.42389e-41	63	83	84	79	64	71	578	761	624	443	450	227
Maged1	-1.00788	1	-2.82664	0	-2.54807	0	1613	1989	1922	2047	1981	2368	604	732	664	628	764	682
Maged2	1.22635	0.234139	-2.90423	1.19367e-22	-1.80127	6.47302e-08	244	300	318	431	349	454	102	115	86	127	154	174
Mak16	1.13196	0.7076	2.69164	1.40111e-30	1.99226	1.26942e-14	157	253	257	265	272	340	604	635	583	468	483	326
Malt1	1.20514	0.345634	2.36055	1.49753e-20	1.82599	1.18077e-09	75	113	111	125	147	147	237	256	227	203	177	144
Mamdc2	1.1285	1	27.4131	3.50601e-21	27.0805	1.35184e-20	0	2	1	0	2	2	24	34	36	35	25	27
Mamdc4	-1.0388	1	-2.51377	0.000738282	-1.60621	0.130134	19	17	21	24	19	21	8	8	7	7	14	13
Maml3	1.02622	1	-5.38684	1.16465e-49	-3.15317	3.75505e-24	157	188	167	216	183	214	32	36	29	43	47	65
Mamstr	-1.19287	0.692651	-7.60357	5.62455e-31	-3.31497	6.10818e-14	81	80	71	83	76	68	9	8	14	21	19	27
Man1a	-1.24836	0.197848	2.16041	2.85217e-17	1.84839	1.07987e-10	123	134	106	105	104	131	212	292	303	208	257	183
Manba	9.09051	0.0321385	35.4372	8.1797e-12	32.2504	1.75638e-10	0	1	0	2	7	5	16	20	13	16	19	7
Map1a	-1.30457	0.00641322	-2.73595	0	-2.74884	0	820	870	748	790	669	728	269	306	341	270	298	284
Map1b	1.35252	9.70061e-06	2.03646	1.42786e-33	1.90711	1.32254e-27	1926	2090	1839	3159	2875	3237	3809	4397	4040	3617	4351	2882
Map2k1	1.07778	1	2.28751	7.33792e-33	1.85809	1.43934e-17	204	225	207	288	246	266	449	555	489	415	422	304
Map2k3os	1.09047	1	7.26777	2.07862e-33	3.71685	4.38547e-11	9	14	10	13	11	18	69	95	84	49	43	27
Map2k6	1.24452	0.26895	-3.26418	8.66749e-17	-2.28748	1.76973e-09	84	88	71	120	118	115	28	24	24	28	38	36
Map3k13	2.69421	0.096182	9.81766	8.15381e-14	11.1636	7.02643e-16	3	3	3	8	10	11	27	44	23	43	29	28
Map3k6	-1.03273	1	2.35148	9.08537e-05	3.24363	3.70446e-09	11	19	18	22	17	15	34	49	33	65	55	31
Map3k8	-1.11586	1	2.54598	4.78615e-06	2.20807	0.000327597	15	20	14	17	23	11	44	45	39	43	42	20
Mapk8ip1	1.10224	1	-2.63719	2.52578e-12	-1.53429	0.00251908	65	89	81	114	78	110	21	35	35	49	55	43
Mapkapk3	1.23736	1	4.83195	2.94102e-22	5.64888	1.46557e-27	10	26	14	21	26	25	77	93	78	112	94	67
Mapre2	-1.08045	1	-2.71914	2.83699e-21	-1.93722	1.93988e-10	193	195	190	237	192	196	72	81	65	86	105	96
March3	1.26718	1	2.26228	0.00187869	2.4835	0.000317773	8	8	11	13	16	11	18	23	22	21	25	19
March5	1.28126	0.0303811	2.04862	5.99991e-19	2.00352	1.73838e-17	243	271	218	378	339	379	508	519	507	498	573	353
March7	1.00553	1	2.1578	5.05623e-39	1.77788	7.33496e-21	311	359	333	362	410	404	669	815	735	616	622	480
Marcks	1.11582	0.822034	-2.2799	5.35892e-18	-1.9093	2.2009e-11	333	346	342	478	403	452	143	171	146	184	145	182
Marcksl1	-1.13112	1	6.42454	1.10741e-88	2.52932	9.67369e-14	102	123	106	126	103	112	668	857	658	334	327	157
Marveld1	-1.28856	0.022939	-2.55208	1.03537e-25	-2.46779	1.46044e-23	316	352	312	318	247	325	96	144	155	122	151	110
Masp2	1.12504	1	3.1309	0.000234184	3.46776	3.04002e-05	3	12	1	5	7	9	15	23	14	18	18	18
Mast3	-1.11952	0.850313	-2.04221	2.33531e-12	-1.71128	2.56087e-07	219	236	198	258	195	229	88	129	112	120	121	125
Mast4	1.00151	1	3.35762	4.25745e-68	2.10036	4.14682e-20	373	398	319	453	372	454	1081	1412	1279	811	865	551
Mat2b	1.0884	1	-2.00115	1.35339e-13	-2.02633	1.3749e-13	215	302	297	319	338	373	137	139	138	103	142	138
Matn2	1.27927	0.00827131	-2.11246	5.57965e-19	-1.33654	0.00100045	220	242	251	323	360	382	100	127	119	173	172	167
Matn4	-3.7661	1	26.837	1.00412e-08	18.5405	1.17415e-05	0	1	0	0	0	0	12	13	12	11	11	2
Maz	-1.18158	0.102556	-2.07424	1.08979e-23	-1.80847	4.64152e-16	298	397	340	350	293	378	154	189	167	187	198	164
Mblac1	-1.2855	1	-2.02984	0.0428095	-2.65009	0.00840877	15	18	9	10	15	13	7	9	5	5	3	7
Mblac2	-1.05922	1	-2.45817	1.20567e-05	-1.6372	0.0204606	31	35	33	35	34	40	13	10	18	13	24	21
Mccc2	-1.04856	1	-2.60586	1.46638e-05	-1.49229	0.116803	30	28	29	31	23	43	9	12	13	22	18	16
Mcl1	-1.01812	1	2.48702	6.79934e-50	1.85866	7.18439e-23	679	857	799	904	837	930	1802	2108	2028	1505	1665	1034
Mdm2	1.5984	5.18738e-05	83.2533	0	48.6829	0	352	384	398	652	700	768	31194	35328	30235	21698	20694	11596
Medag	-1.02767	1	-6.4798	4.7966e-31	-4.84478	4.61896e-23	320	382	400	401	399	451	59	52	62	54	49	109
Mef2a	1.1541	0.189344	2.0035	4.17278e-30	1.75112	5.38135e-19	334	361	382	470	483	498	664	748	800	645	644	527
Mef2c	-1.51666	0.155649	-3.08914	1.16062e-07	-2.28018	0.000110072	43	50	53	52	28	32	18	13	17	14	21	26
Megf8	-1.0191	1	-2.62662	5.0966e-28	-1.54866	1.10468e-06	618	686	579	796	601	767	183	288	269	366	431	372
Metrn	-1.09036	1	-3.43156	4.80076e-29	-2.537	2.84625e-18	114	137	122	134	120	145	36	40	35	44	46	51
Metrnl	-1.28329	0.271106	2.16184	6.63973e-13	1.75929	9.58125e-07	58	92	76	60	61	84	135	208	158	141	138	103
Mettl21a	-1.02668	1	2.56787	1.52557e-18	2.30401	6.28166e-14	59	66	76	66	90	72	162	186	181	177	157	113
Mettl6	1.18526	0.375806	4.13224	8.83049e-123	3.39116	3.97836e-60	94	139	136	155	166	188	537	516	498	418	443	341
Mettl7a1	1.56419	0.0642656	-2.34648	0.000101765	-1.82501	0.00770501	29	42	49	48	79	92	16	19	17	21	25	17
Mettl8	-1.06532	1	-2.09207	4.39224e-05	-1.55941	0.0244925	40	52	35	37	48	54	16	27	19	28	23	27
Mex3c	-1.79627	2.45033e-08	2.06121	1.5846e-16	1.29312	0.0157364	219	239	265	151	152	167	464	534	530	363	342	203
Mfap4	1.22925	1	-95.1578	1.06388e-08	-2.64563	0.0421539	10	11	13	12	15	22	0	0	0	0	2	10
Mfsd11	-1.2807	0.195712	2.05336	3.15955e-12	1.77156	1.1113e-07	87	130	140	113	94	117	200	290	261	240	221	148
Mfsd7b	-1.14897	0.640806	2.13983	6.44975e-19	1.61081	3.25658e-07	132	159	156	159	149	145	306	379	295	258	268	170
Mgat3	-1.02409	1	-4.57285	1.25303e-11	-1.80875	0.00346342	37	37	39	47	32	50	11	4	10	14	26	20
Mgea5	1.00503	1	2.04445	1.39073e-52	1.72165	1.19352e-29	830	971	891	1031	958	1173	1744	2048	1846	1555	1659	1254
Mgp	-2.42563	0.0317835	-4.41804	7.72479e-05	-3.14661	0.00178605	14	10	16	5	9	5	3	5	1	5	3	4
Mgst1	-1.05034	1	-4.1453	2.65668e-11	-2.59291	5.84335e-06	49	81	77	74	77	77	24	7	19	22	19	34
Mib2	1.10291	1	2.58542	4.66845e-18	2.51061	1.42773e-16	70	74	74	91	87	103	145	250	187	178	214	138
Micall1	1.14981	0.587185	3.07684	1.03811e-39	2.47729	1.59778e-25	231	251	272	357	281	377	678	917	793	690	694	431
Micu3	1.54581	0.0299562	2.83595	2.8911e-15	2.66863	6.0566e-13	25	41	25	63	49	52	71	105	89	75	92	67
Miip	-1.05616	1	-2.87044	2.9424e-07	-2.18802	0.000152227	30	35	31	30	34	42	8	10	16	14	15	13
Mipep	-1.09253	1	-2.48035	6.23811e-08	-1.25107	0.308016	43	65	43	56	45	60	20	21	21	35	50	31
Mir125b-1	-1.83156	0.263322	-2.56145	0.00802708	-6.03727	3.20146e-06	19	37	16	11	22	12	13	4	11	4	2	5
Mir155hg	1.85777	0.557574	4.18923	4.31379e-05	2.04654	0.237336	0	5	5	8	6	8	14	15	15	3	8	9
Mir1938	2.15038	1	18.0761	1.71684e-11	12.8947	6.72309e-08	1	1	1	2	4	2	19	30	13	11	12	18
Mir5133	1.25721	1	2.66791	5.769e-06	2.38826	0.000236633	9	11	12	19	16	12	28	33	27	23	31	20
Mir763	-1.67798	0.996521	2.91306	0.00372705	2.41919	0.0397561	8	4	4	2	5	4	11	27	11	9	18	11
Mira	1.06356	1	-2.0112	0.00343339	-1.3333	0.40602	25	31	19	36	28	29	11	15	12	24	16	14
Mirlet7a-1	-1.96127	0.0772	-2.6177	0.00242231	-1.50678	0.290471	17	11	16	8	7	11	6	6	5	11	9	8
Mlkl	-1.01503	1	3.23891	1.77546e-54	2.38544	4.42942e-29	283	360	323	339	379	390	1036	1185	975	847	836	546
Mllt11	1.29939	0.115523	2.00489	1.00928e-11	2.07073	1.30388e-12	69	78	83	123	99	127	156	168	148	180	158	121
Mmaa	-1.18267	0.957321	-2.02475	0.00013308	-2.16506	5.42006e-05	35	41	53	51	38	38	22	24	19	20	17	20
Mmachc	1.47949	0.123932	-2.43443	6.96732e-05	-1.25169	0.569464	29	29	28	37	47	65	10	14	12	21	23	22
Mmgt2	-1.12733	1	-3.00697	2.70588e-12	-1.80653	7.54063e-05	56	62	53	53	54	70	16	20	22	30	39	22
Mmp14	-3.80452	2.05762e-152	-2.31019	0	-4.39025	3.90398e-166	1284	1399	1290	422	371	429	482	648	642	258	318	293
Mmp28	-1.34708	0.903861	2.55991	2.88384e-06	1.62413	0.0715798	13	19	12	14	6	18	31	49	36	23	29	17
Mn1	-1.59461	0.000120704	-4.76164	7.08406e-42	-3.67099	1.66676e-30	374	374	297	262	215	294	68	85	73	71	105	98
Mnda	2.04168	0.0660699	8.03007	6.9952e-22	5.01778	1.26098e-11	9	10	9	22	25	20	86	89	57	62	44	31
Mogs	1.01988	1	-2.10691	1.30575e-13	-1.6995	1.83064e-07	244	355	271	375	285	372	108	180	135	169	201	123
Morn1	1.82602	0.0811516	-2.46951	0.0112208	1.01516	1	16	17	11	28	36	30	9	6	3	6	21	16
Mospd3	-1.33072	0.408936	-3.19437	4.57889e-09	-3.42896	2.81865e-09	43	38	41	42	32	33	9	19	11	8	12	14
Mov10	1.09331	1	-4.21877	1.48556e-34	-2.55518	7.83629e-17	203	193	203	269	214	286	36	48	62	62	89	75
Mphosph6	1.07117	1	2.06895	1.13469e-20	1.29905	0.00836477	114	132	113	143	134	172	247	258	255	156	167	126
Mpnd	-1.19708	0.189257	-2.17157	2.28389e-18	-1.63365	3.5703e-08	240	298	227	266	208	272	103	142	116	149	177	125
Mpp7	1.15703	0.511768	3.63207	3.0378e-88	3.1569	5.33209e-45	134	159	168	224	202	195	528	627	560	548	479	375
Mpst	1.0227	1	-2.0202	2.71292e-06	-1.50926	0.00776392	45	66	73	68	77	74	25	39	29	36	47	34
Mpv17l2	-1.41337	0.101541	-2.21306	6.81324e-07	-2.25388	7.83099e-07	45	63	57	37	42	57	27	28	21	26	19	25
Mreg	-1.23085	0.776114	4.63062	1.12276e-35	4.16271	7.0256e-30	43	47	43	40	43	43	172	227	235	206	216	117
Mrgbp	-1.17669	0.728541	4.3519	4.50745e-103	2.88106	2.88441e-28	60	76	78	61	70	81	289	337	328	229	218	148
Mrgprf	-1.141	0.950792	-2.93145	1.08803e-12	-3.44918	1.52183e-14	55	66	63	70	53	65	20	21	23	17	14	20
Mrpl34	-1.05415	1	-2.12706	0.000513467	-1.79457	0.0107256	28	62	36	37	53	48	16	22	22	30	23	14
Mrpl36	-1.02217	1	-2.02555	0.00157367	-1.43686	0.184977	27	44	62	38	55	58	14	28	25	28	40	21
Mrpl41	1.04443	1	-2.37929	3.80431e-10	-2.14782	3.91308e-08	62	101	97	108	87	121	41	33	37	39	47	30
Mrps21	-1.0654	1	-2.21109	1.03576e-10	-1.86582	4.05471e-07	86	141	127	106	132	148	47	56	60	61	75	46
Msh5	1.47208	0.823932	2.93965	6.27058e-05	1.45958	0.522797	8	4	10	12	12	14	20	26	21	12	6	13
Mst1	2.4285	3.60688e-05	6.3936	1.38597e-30	9.09145	3.94104e-49	10	21	19	51	37	54	103	113	112	167	181	95
Msto1	-1.24211	0.0930129	-2.01387	4.99853e-14	-2.04697	2.9672e-14	177	216	244	193	203	201	89	126	109	98	127	75
Mtap	-1.53066	0.000667391	-3.91216	0	-4.29572	0	2211	2752	2588	1911	1870	1960	579	651	743	461	513	679
Mtbp	1.02535	1	2.08799	1.77762e-34	1.65159	3.41588e-15	253	329	294	329	349	368	588	686	596	497	488	404
Mtfmt	1.05261	1	-2.20546	2.75356e-05	-1.48083	0.061763	30	50	39	45	40	61	13	26	16	22	31	24
Mthfd2l	1.04751	1	-2.20802	1.29707e-05	-1.58605	0.0208558	57	54	46	75	44	74	19	29	25	29	31	35
Mthfsl	-1.45196	0.7076	-2.52406	0.00657476	-3.4213	0.000621576	13	14	13	9	10	13	5	5	6	5	4	2
Mtm1	2.2706	3.33131e-06	5.0498	5.05199e-32	5.18965	9.90107e-33	20	30	26	55	85	61	126	125	142	122	134	123
Mtmr10	-1.32409	0.0281918	3.62493	1.81512e-130	1.83185	4.30455e-13	112	136	119	107	106	110	385	498	482	217	254	177
Mtus1	1.10617	0.700138	2.25954	3.05136e-34	2.15895	7.12779e-30	240	262	255	337	318	322	571	644	537	545	577	453
Mum1	1.0021	1	-2.61123	1.36078e-27	-1.94929	1.67712e-14	222	266	231	302	240	299	83	111	88	108	130	116
Mutyh	-1.0171	1	-3.48667	2.56431e-06	-1.34858	0.427438	18	25	26	33	22	24	2	7	11	14	17	18
Mvk	-1.16935	0.320781	-2.09922	4.05987e-17	-2.14654	7.10949e-18	269	319	282	322	251	295	130	141	153	129	169	94
Mvp	1.07767	1	-2.30451	2.49809e-25	-2.49821	3.51955e-29	361	401	410	457	432	591	154	203	165	147	184	122
Mx2	1.8017	0.95693	54.5368	2.0611e-43	30.9965	1.74973e-26	3	1	2	5	2	6	113	145	98	93	66	33
Mxd1	1.29232	0.181411	4.98142	2.88042e-110	3.36981	1.78673e-35	48	74	50	87	80	92	265	332	281	197	218	144
Mxd3	-1.25175	0.419279	-4.44331	2.23119e-21	-4.09054	7.73432e-19	67	99	96	78	84	81	10	18	32	17	21	23
Mxd4	-1.01258	1	-2.38461	5.54568e-09	-1.68876	0.000732969	87	88	103	109	84	129	29	57	34	43	59	56
Mxi1	-1.2113	0.135296	2.29781	4.50088e-33	1.40812	2.16575e-05	151	180	171	178	147	158	361	414	406	229	241	209
Mxra8	-1.14419	0.750827	-2.33716	4.53732e-14	-2.4251	1.95701e-14	105	162	141	154	125	135	48	61	69	64	53	44
Mybl1	1.61668	3.68071e-05	11.0318	1.37055e-181	9.62037	1.23552e-190	141	151	106	226	240	288	1562	1456	1465	1343	1385	984
Myc	-1.83417	5.03942e-05	11.6604	1.70894e-137	4.83536	8.67094e-42	144	172	154	95	94	110	1631	2328	1684	856	925	445
Mycbp	1.25455	0.346505	-2.1226	7.46744e-07	-1.28851	0.189751	52	69	81	87	106	102	35	36	26	46	51	53
Myh7b	1.63753	1	11.6784	1.80587e-07	11.8596	2.09739e-07	1	1	1	1	2	3	7	20	13	18	11	9
Mylip	-1.21061	0.477506	-2.5063	8.35592e-14	-2.21345	1.99215e-10	235	305	277	281	228	277	113	117	102	95	103	150
Mylk	1.07788	1	-3.31343	1.81661e-16	-2.01589	1.21052e-06	108	96	118	129	145	132	23	38	39	50	44	59
Myo15	1.27091	1	4.82454	0.00036892	4.1479	0.00244465	0	1	5	2	4	3	11	8	12	6	10	9
Myo18a	-1.07575	1	-2.17876	0	-2.02266	0	959	1015	941	1142	877	1161	350	530	503	469	517	406
Myo1h	1.11674	1	3.51026	6.70241e-16	2.44497	8.64479e-08	47	41	34	57	44	59	124	168	151	120	121	52
Myo5b	1.16925	1	2.13654	0.0354836	1.4686	0.645053	6	3	10	9	7	10	12	13	17	6	11	10
Myo5c	2.34784	0.478656	9.73124	1.46675e-10	9.68551	4.7063e-10	4	1	1	5	8	4	23	23	17	26	19	14
Myo7a	1.6802	0.221593	-3.2924	0.00466827	-1.05735	1	13	11	9	20	20	25	7	1	2	10	10	10
N4bp1	1.15438	0.253649	2.47594	3.48152e-44	2.1563	9.72566e-31	240	319	268	368	363	380	649	760	684	626	651	443
N6amt2	-1.03891	1	-2.03018	0.000210778	-1.43006	0.117772	32	58	66	54	60	60	24	26	28	47	28	29
Nabp1	1.44436	0.0132304	4.26439	1.05438e-70	4.38531	1.73179e-72	74	74	66	110	129	122	326	302	305	333	328	246
Nacc2	-1.37255	0.0230433	-3.22092	1.00164e-23	-2.83871	2.61238e-19	187	208	181	193	123	175	56	56	71	71	65	59
Nampt	-1.07475	1	2.39506	1.85656e-35	1.89145	2.20772e-18	302	363	324	353	374	344	805	809	803	651	596	546
Nanos1	-1.17515	1	2.44827	7.33227e-10	2.0137	6.65637e-06	44	50	33	39	45	42	92	128	100	109	78	60
Nap1l2	1.45879	0.832841	-5.41399	1.86905e-05	-2.48466	0.0276526	33	31	27	63	64	27	6	6	5	5	7	22
Napb	-1.00115	1	3.16309	2.43324e-19	2.11407	1.59103e-07	36	37	42	42	47	45	113	149	112	79	70	84
Nars	1.07028	1	2.10826	2.31961e-29	1.6976	8.22042e-15	659	891	860	923	971	1107	1658	1864	1655	1454	1502	992
Nat6	-1.09256	1	10.8279	1.60708e-94	8.86225	6.92225e-81	29	42	37	43	33	39	326	510	370	365	366	201
Nat9	1.19816	1	2.75618	4.75832e-11	2.52235	9.56397e-09	37	27	20	41	34	43	83	79	76	75	82	49
Nav1	-1.23632	0.113117	-3.06801	1.58416e-33	-2.63274	2.6476e-25	527	486	471	472	430	510	135	180	185	169	181	192
Nckap5	-1.24188	0.700138	-3.44304	1.03746e-09	-1.86658	0.00162936	38	40	37	34	35	39	7	17	10	14	20	25
Ndel1	1.09165	0.914561	2.5207	1.83346e-37	2.03889	1.31321e-21	227	358	312	353	374	409	757	790	749	610	691	458
Ndrg1	-1.82405	3.7385e-08	8.46056	8.47946e-172	3.85919	2.65059e-58	440	472	382	329	221	281	3440	4174	3651	1875	1825	1166
Ndst2	-1.03097	1	-2.54797	1.51184e-11	-1.61724	0.000669839	67	91	89	81	96	102	23	35	41	46	46	54
Ndufaf5	-1.1144	1	-2.00676	2.00377e-06	-1.97508	6.54713e-06	50	61	62	56	57	68	32	28	28	22	32	30
Ndufaf6	-1.3712	0.427128	-2.12426	0.000387115	-1.69719	0.0205984	29	29	48	33	30	27	11	17	23	20	23	17
Ndufb10	-1.21194	0.118465	-2.28633	1.96578e-22	-2.09027	6.77425e-18	301	443	361	359	285	418	142	180	171	175	175	155
Neat1	1.08517	0.833368	2.02689	2.39366e-26	2.22945	1.846e-33	16724	16510	16098	19868	21726	21156	29798	37572	35948	32979	39786	33408
Neb	-1.20135	1	2.0692	0.00421122	2.92786	1.63642e-06	9	10	12	13	11	6	22	17	27	30	34	24
Necab3	1.37807	0.678625	2.20487	0.000276179	2.63443	2.11633e-06	19	13	15	23	19	34	24	38	45	37	48	35
Nedd4	-1.02137	1	-2.33133	0	-1.88261	0	4420	5229	5073	5499	5495	5812	1917	2229	2323	2293	2585	2573
Nedd4l	-1.27078	0.0295777	2.04859	6.35596e-23	1.58793	2.84364e-09	223	221	236	211	192	223	432	512	487	366	416	265
Nek1	-1.03937	1	2.0482	2.36233e-12	1.70447	5.54409e-07	193	188	193	227	184	237	431	393	378	291	311	334
Nespas	-1.55042	0.194088	-2.09521	0.0019339	-1.32845	0.482996	21	22	29	15	21	18	10	14	11	15	18	19
Neu1	1.26268	0.283789	2.04273	5.69622e-11	2.58573	7.01571e-20	57	66	73	97	83	109	112	153	146	180	191	119
Nfic	-1.46864	1.32059e-05	-2.63151	0	-2.989	0	997	986	937	853	644	840	311	431	405	323	332	288
Nfil3	-1.11466	1	2.22366	4.04149e-13	1.91647	1.69501e-08	59	79	77	71	63	91	122	181	188	148	146	103
Nfix	-1.43924	0.000344481	-3.4937	3.92811e-55	-3.11481	0	1110	1087	1009	877	764	981	277	297	371	312	338	339
Nfkb2	-1.3618	0.00236609	2.20974	2.75053e-24	1.39427	0.000112667	514	562	513	491	424	448	1074	1442	1100	802	819	531
Nfkbia	-1.02533	1	8.56043	4.35004e-114	3.43142	2.12452e-25	97	115	112	126	108	135	915	1159	771	405	449	231
Nfkbib	-1.05686	1	2.14707	2.33108e-07	1.61111	0.0049199	36	47	45	56	40	45	85	116	81	71	88	41
Nfkbie	1.04055	1	2.55944	3.16789e-09	1.43532	0.103345	40	45	27	48	44	44	111	104	78	50	69	37
Nfkbiz	-1.51173	0.00164708	2.8997	1.86104e-34	1.81909	4.61903e-10	109	112	112	70	99	88	310	343	337	221	219	146
Nfs1	1.03026	1	-2.50693	1.62354e-10	-1.73977	0.000114335	65	108	76	115	82	101	32	34	35	41	55	41
Nfxl1	-1.23344	0.0376927	2.57537	4.99179e-49	1.8944	2.99151e-21	272	295	278	267	258	275	701	783	746	573	567	407
Nfyb	1.11336	0.94723	3.04631	7.50607e-34	2.28241	4.74239e-18	112	183	170	186	192	223	458	490	492	405	375	242
Ngf	1.08788	1	7.76414	2.11614e-26	2.98916	2.79181e-07	25	28	20	22	32	39	171	243	172	93	91	31
Nhsl1	-1.06612	1	-2.30597	0.0363688	-2.33148	0.0394828	9	8	15	12	9	14	4	4	6	3	5	5
Ninj1	-1.10856	1	2.14372	3.85012e-11	1.63366	0.000154613	65	66	65	64	55	88	128	171	133	118	119	73
Nipal1	1.34808	0.468028	7.07505	1.70088e-67	5.92452	7.98661e-53	16	16	29	28	38	30	137	159	148	125	120	104
Nkain1	-1.50159	0.0144825	-2.21754	1.36058e-08	-3.14454	2.48185e-14	77	87	78	70	53	65	21	46	45	23	33	18
Nkrf	1.17446	1	2.13847	3.45193e-05	1.82195	0.00251351	40	36	27	42	64	35	59	90	79	51	77	54
Nme7	1.06198	1	-2.23833	4.64301e-08	-1.47442	0.0130951	76	81	81	94	82	120	33	50	26	42	59	54
Nmi	1.13928	1	-2.27734	9.19079e-05	-1.30719	0.369788	28	36	30	38	36	51	16	10	16	28	20	21
Nol3	1.30557	1	3.07483	0.00127775	2.9238	0.0036271	6	5	4	8	6	9	13	12	23	20	15	8
Nos2	1	1	95.2081	5.29899e-09	35.5496	0.00186315	0	0	0	0	0	0	5	14	16	6	3	3
Nppb	-2.87261	0.343171	8.15071	2.02464e-17	2.51593	0.0165149	2	5	6	1	2	2	35	35	41	11	15	6
Npr1	1.49944	1	9.84357	1.3619e-07	19.9646	6.50974e-16	3	0	2	1	3	5	12	18	24	48	38	18
Nqo1	-1.34815	0.00162352	-2.92681	1.58362e-34	-2.81548	1.64195e-31	191	266	268	199	194	233	73	101	79	81	96	70
Nr1d1	-3.03607	1.22137e-09	7.37953	3.10735e-110	1.99126	2.47109e-07	55	52	52	17	18	26	382	451	373	129	110	68
Nr2f1	1.17589	0.98966	-2.24488	7.02374e-05	-2.10781	0.000585036	26	41	30	47	37	49	13	19	12	14	14	16
Nr2f2	-1.52454	1.18035e-07	-2.13583	3.04663e-24	-2.4469	1.14995e-31	596	612	566	466	422	475	233	311	312	233	235	229
Nr2f6	-1.04247	1	-2.28726	3.19708e-13	-1.99826	1.6352e-09	108	111	120	129	112	139	37	61	54	46	61	56
Nr4a1	-1.16177	1	6.49507	1.19196e-26	5.99944	2.33808e-23	11	15	10	8	20	8	62	94	86	80	79	51
Nr4a3	-1.78548	1	6.82279	1.30182e-11	2.13665	0.215952	4	4	3	2	1	4	23	30	26	11	7	5
Nrg1	-1.25756	0.392621	3.60881	6.47953e-31	2.14636	1.28495e-10	90	94	105	98	69	102	362	393	313	240	228	135
Nrip1	-1.03609	1	2.48646	4.52952e-20	2.25215	1.22006e-15	140	113	145	143	145	163	308	425	290	302	328	240
Nrm	1.0811	1	-2.00884	4.28222e-05	-1.57049	0.0138188	44	63	52	63	69	68	14	36	31	43	28	26
Nrp2	-3.10215	0	-3.8061	3.28764e-40	-7.61373	7.06546e-121	914	931	916	385	284	376	184	266	300	111	108	128
Nsg1	1.32742	0.303921	-2.43405	1.44214e-06	-1.21001	0.569796	50	65	42	95	67	81	11	24	31	46	48	31
Nt5dc3	-1.45216	0.00121181	3.44011	6.08473e-65	2.31506	3.00436e-23	167	172	177	134	140	141	525	691	611	433	449	278
Ntan1	1.03139	1	-2.48534	3.91112e-09	-1.79506	0.000259033	88	83	94	110	99	111	38	28	43	41	41	59
Nuak1	-1.34859	0.0264952	-2.0746	1.22213e-10	-2.54005	3.54306e-15	87	99	102	83	77	89	40	53	49	38	48	23
Nudcd2	1.08907	1	2.42223	9.05495e-20	1.7679	2.06959e-08	207	317	315	325	378	354	707	730	623	558	532	339
Nudt16l1	-1.12305	1	-3.15723	4.18771e-16	-1.7499	3.14161e-05	57	84	76	66	79	80	25	22	23	42	44	33
Nudt18	1.58663	0.38755	2.3514	0.000736014	1.55565	0.26618	8	16	10	27	15	21	25	23	34	10	25	16
Nupr1	1.63217	1.1346e-05	3.99682	4.68465e-80	3.34358	9.4407e-41	71	118	100	172	169	208	363	423	393	362	334	234
Nutf2	-1.86091	0.168637	-4.13316	3.48988e-05	-3.64643	0.000151299	25	17	15	9	8	19	2	6	6	7	7	1
Nynrin	-1.27054	0.264437	-3.54309	2.8008e-20	-2.28673	7.92371e-10	146	133	121	142	109	118	35	38	43	54	52	62
Oas1b	1.41082	1	7.98432	6.92046e-11	13.5212	3.54602e-20	4	2	3	4	5	6	29	24	23	53	43	26
Oasl1	10.3198	0.000281891	120.448	2.01603e-68	50.2641	3.87106e-30	0	1	1	10	6	12	80	103	108	46	43	25
Oasl2	3.29672	9.92958e-10	13.3526	2.32e-98	16.5588	2.47214e-118	15	13	12	52	41	62	180	197	174	243	232	169
Odc1	-1.02111	1	2.00102	7.69781e-20	1.68218	4.10651e-11	349	429	437	437	450	500	800	885	798	741	776	465
Ogn	1.8738	0.0192082	-11.3025	9.71364e-23	-1.87498	0.00873765	136	167	187	319	407	339	10	10	24	48	67	127
Olfml3	1.1699	0.80699	-3.47333	9.43269e-13	-2.16437	3.32152e-06	41	53	46	60	65	66	8	15	18	20	23	19
Orai2	1.32853	0.431618	2.74436	1.37067e-11	2.39006	3.01201e-08	30	39	29	67	33	52	85	107	84	89	79	58
Orc1	-1.09855	0.81998	2.87478	8.76268e-59	2.28306	1.49354e-34	197	262	265	253	248	266	650	820	660	530	603	456
Ormdl3	-1.50683	0.0242913	2.16671	3.88323e-11	1.55852	0.00079819	64	92	86	59	53	75	166	176	193	154	130	80
Osbpl8	1.27917	0.00487472	2.2722	1.34696e-36	2.27412	3.11828e-36	244	304	269	387	402	429	543	663	696	644	611	528
Oser1	-1.08271	1	7.04008	3.69492e-80	4.12849	8.70584e-27	41	49	54	47	53	55	343	387	308	235	225	119
Osgin1	-1.06029	1	2.08882	6.10414e-06	1.93684	0.000114681	30	27	32	29	35	34	56	62	73	71	60	36
Osmr	1.05667	1	6.66597	1.62718e-173	5.37936	2.31939e-140	77	92	107	105	114	121	566	707	614	536	533	366
Osr1	-1.61958	8.15178e-06	-2.2415	5.31842e-16	-2.93657	8.5863e-26	339	343	374	248	237	279	167	151	164	94	117	133
Osr2	1.34672	1	3.73917	0.000151094	2.38359	0.0398092	4	6	2	4	5	10	10	19	18	12	10	6
Otog	3.43909	0.295531	15.1716	8.94963e-10	20.5491	2.81912e-13	0	3	0	7	5	1	8	20	24	18	28	20
Otub2	-1.5998	0.0946081	2.59025	2.54629e-11	1.63682	0.00646188	30	25	33	20	28	16	79	83	72	54	48	37
Otud1	1.00808	1	3.4529	1.21402e-05	3.18952	0.000134576	8	3	6	6	8	6	22	19	20	17	23	13
P2rx3	1.42441	0.804729	5.4046	1.27921e-18	5.49502	1.04363e-18	6	9	12	19	13	13	44	55	52	55	44	45
P2rx7	-1.13133	1	4.03324	1.04685e-12	3.4772	2.18447e-09	7	17	13	10	13	15	56	50	47	44	55	26
P2ry2	-1.33199	1	4.46686	3.37594e-07	1.72012	0.305035	3	7	5	7	4	2	15	30	25	5	10	10
P3h4	-1.00762	1	-2.87294	4.20709e-30	-2.12839	7.57623e-17	173	251	250	254	242	282	77	81	81	89	115	99
P4ha2	-1.09499	1	2.79442	1.0945e-31	2.43479	1.28536e-23	405	356	359	450	358	394	863	1248	1139	912	1051	699
P4ha3	-1.25793	0.499043	-3.43354	5.51818e-12	-2.23001	3.42968e-06	39	51	45	44	40	41	8	21	11	19	21	18
Pag1	1.05579	1	2.17548	1.87684e-09	1.76697	4.00863e-05	65	86	62	77	107	77	119	166	191	113	149	101
Pak1	-1.09385	0.947666	-2.03296	4.71324e-15	-2.41104	1.07054e-20	176	205	205	223	205	196	90	105	100	72	79	82
Palm2	-1.30198	0.111272	-3.58315	2.67851e-26	-2.73275	3.52294e-17	243	231	223	226	175	228	60	65	75	61	91	93
Paox	1.1194	1	-2.86551	0.0014139	1.01082	1	16	28	16	24	27	27	11	5	5	31	13	14
Paqr3	-1.16574	1	2.47629	4.87967e-08	2.56707	1.32337e-08	24	32	24	29	20	31	66	73	64	65	55	76
Paqr4	-1.22667	0.383717	-3.22551	2.54778e-17	-1.95554	4.17639e-07	72	83	91	76	69	89	13	34	31	43	48	30
Pard6g	-1.83879	0.000588821	2.82808	2.43524e-19	2.06026	1.11269e-08	62	56	52	39	30	39	158	180	156	133	130	77
Parp10	1.09799	1	3.33781	1.25503e-33	3.23217	1.57568e-31	111	166	151	195	160	191	420	595	448	493	542	305
Parp3	1.13695	0.440579	-2.63436	3.04136e-27	-1.88737	5.01039e-13	180	215	221	246	271	300	79	85	75	106	104	103
Parvg	-1.62585	1	5.52209	1.10499e-07	2.7462	0.0295589	2	8	0	1	2	4	21	19	18	13	9	5
Pbx1	-1.30255	0.178049	-3.69055	3.74739e-24	-3.07858	3.52589e-18	273	312	270	247	236	285	66	92	80	61	84	118
Pcbp4	-1.87225	1.0795e-15	-2.39528	2.78093e-28	-3.29587	4.09369e-45	235	261	278	169	156	157	96	117	118	78	87	61
Pcca	1.28113	0.205334	-2.02297	1.16015e-06	-1.36496	0.0571337	57	59	66	90	94	88	27	35	30	40	42	46
Pcdh10	-1.46717	0.0747026	-3.06522	1.57665e-12	-2.04724	8.82552e-06	181	189	193	138	151	160	66	69	53	69	69	121
Pcdh18	-1.52746	0.0273521	-5.56632	2.37776e-30	-4.33954	7.16055e-23	651	723	741	507	547	563	103	118	169	105	143	210
Pcdha10	-1.42663	0.633202	-3.31508	9.31125e-05	-2.95453	0.000693859	26	17	19	9	19	23	7	6	6	6	5	9
Pcdha11	-2.80122	0.000322069	-3.16709	1.7744e-05	-2.96248	0.000104981	27	29	19	9	11	11	10	9	5	7	4	13
Pcdha12	-1.33852	0.946702	-2.73247	0.00221656	-1.90592	0.0706448	11	15	20	9	11	20	4	8	5	6	8	9
Pcdha2	-1.84971	0.0401752	-2.39229	0.000314295	-1.68772	0.052454	49	40	44	26	34	24	19	17	21	15	23	37
Pcdha5	-3.26466	0.00034963	-3.33648	5.99792e-05	-2.38436	0.00590929	25	30	47	7	17	12	8	9	14	12	7	21
Pcdha8	-1.60681	0.526313	-3.22267	0.00341733	-1.89541	0.158624	17	12	19	7	12	16	7	2	6	3	7	14
Pcdha9	-1.91445	0.0559142	-2.84855	8.62913e-05	-1.98457	0.014714	19	37	34	15	26	13	6	13	13	8	18	17
Pcdhb15	1.17585	1	-2.53525	0.000538433	-1.03399	1	30	25	24	37	33	39	5	16	11	16	23	34
Pcdhb16	1.43985	0.359733	-2.09035	0.00377085	1.04992	1	32	35	29	57	59	45	11	16	20	19	34	43
Pcdhb17	1.14636	1	-2.28573	0.0222479	-1.12218	1	19	13	15	18	29	16	6	8	7	15	7	18
Pcdhb21	-1.45069	0.296522	-5.61287	4.11568e-12	-2.93714	2.4222e-06	38	37	42	34	32	28	12	4	5	5	15	18
Pcdhb22	1.05688	1	-3.63009	1.94072e-06	-1.63424	0.114023	29	18	28	30	30	33	5	4	12	13	12	19
Pcdhga6	-1.73833	0.532146	-5.11626	0.000727213	-4.17479	0.00393223	17	4	10	6	6	9	2	1	3	2	3	2
Pcdhgb8	1.12357	1	-4.09317	0.000165602	-1.40456	0.592405	15	14	12	19	10	25	1	3	6	6	12	10
Pcdhgc3	-1.61683	8.88241e-08	-2.47942	0	-2.36522	0	926	899	811	700	561	654	291	398	411	346	415	319
Pcdhgc4	-1.1555	1	-2.23761	0.000245164	-1.30984	0.409598	32	29	29	24	27	40	14	11	16	21	22	23
Pcdhgc5	-1.63849	0.130946	-3.71968	3.42191e-07	-2.17784	0.00265608	31	20	33	21	16	23	4	7	12	14	10	13
Pced1b	-1.18449	1	-4.22355	2.441e-07	-2.314	0.00131931	22	21	20	17	20	25	2	6	7	9	10	7
Pcf11	1.0488	1	3.87645	1.10849e-85	2.1899	1.20574e-31	387	448	409	492	531	497	1591	1827	1519	921	1010	703
Pcolce	-1.09169	0.583291	-2.92597	0	-2.37156	0	1054	1393	1187	1310	1200	1364	333	480	460	502	560	411
Pdcd4	-1.25512	0.166933	-2.09095	8.81105e-12	-1.84041	3.23224e-08	231	277	208	240	181	246	114	117	119	117	117	137
Pddc1	-1.31168	0.877363	-3.47588	2.86056e-05	-1.90019	0.0507085	18	23	21	21	15	19	4	6	8	3	11	17
Pde4b	-1.2807	0.463141	3.0891	3.34692e-24	1.94767	2.42707e-07	42	39	43	29	35	49	128	142	123	81	89	63
Pde7a	1.12445	0.964735	-2.04124	9.43514e-10	-1.20954	0.237335	349	301	357	440	454	435	138	168	204	241	258	298
Pdgfa	-1.1548	0.878585	3.70834	1.69045e-51	2.74869	1.77268e-23	58	62	77	72	58	69	232	268	249	175	218	131
Pdgfra	-1.54503	0.101541	-5.46051	1.28647e-19	-3.73467	1.38104e-12	468	498	506	356	356	404	87	88	101	71	100	195
Pdgfrb	-2.10519	1.07275e-15	-8.61292	4.23209e-134	-5.64034	7.9431e-88	515	560	505	289	291	297	55	58	75	68	94	106
Pdk1	-1.29164	0.0146584	2.10005	2.3103e-24	2.03444	4.8505e-22	286	333	282	275	258	281	609	654	673	529	643	584
Pdk2	-2.74795	0.00706726	-2.71189	0.00280706	-2.71781	0.00533467	16	14	13	4	6	8	7	3	6	4	5	6
Pdk4	-1.16366	1	3.66044	2.74834e-09	2.91148	6.43872e-06	9	7	12	8	12	8	31	41	34	33	22	24
Pdlim2	1.2117	0.377332	-3.36571	6.66517e-20	-3.24469	6.1854e-18	87	123	117	151	148	162	25	29	45	25	30	41
Pdlim7	-1.00623	1	2.01935	4.49013e-12	1.49099	0.000451744	97	120	124	131	124	140	191	291	226	198	177	116
Pdrg1	-1.01934	1	3.76638	9.8793e-37	2.85517	4.37433e-22	73	104	95	92	113	105	324	406	318	307	268	175
Pdxp	1.16583	1	3.07714	3.07767e-07	2.8381	6.06268e-06	12	10	11	13	13	19	27	44	34	38	34	19
Peak1	1.31047	0.001725	2.20141	1.71297e-31	1.70916	2.0908e-14	528	576	478	881	697	849	1092	1326	1161	924	971	720
Peg12	-1.11417	1	-3.38744	5.56478e-12	-2.61567	2.49255e-08	50	54	49	61	54	45	15	15	16	17	18	21
Peg13	-1.07921	1	-3.206	0.000113084	-1.78794	0.0966971	24	21	15	20	23	22	5	9	5	6	9	17
Peli1	1.38994	0.0505835	3.39832	9.36513e-34	3.33705	6.25324e-32	56	54	62	98	94	87	182	213	205	217	190	147
Peli2	-1.89252	5.18141e-10	-2.49891	7.789e-20	-3.41477	4.19691e-31	251	255	227	163	124	167	96	102	103	63	67	76
Per3	-1.83458	3.08876e-06	-3.37992	4.36168e-22	-2.58335	3.99483e-14	179	183	153	99	105	125	37	63	57	52	65	74
Pex11b	-1.08748	1	-2.15009	3.74866e-05	-1.96453	0.000377584	42	49	69	69	55	47	22	28	26	20	31	27
Pfkfb3	-1.09389	1	2.38547	3.73247e-08	-1.0875	1	20	22	34	25	26	30	59	65	62	29	15	23
Pfkl	-1.37761	0.000374164	2.55755	3.52141e-40	2.01784	2.84842e-22	518	609	557	521	401	506	1276	1595	1550	1206	1276	814
Pfkp	1.14541	0.378822	2.56148	9.90662e-48	2.44716	7.37478e-42	174	183	189	248	234	248	442	520	472	441	480	367
Pgm2	-1.08661	0.707812	2.24812	2.41548e-48	1.78883	5.9514e-24	452	518	446	535	484	501	984	1161	1119	845	918	681
Pgm5	-5.86867	0.000376684	-7.57231	1.91757e-05	-7.14086	7.36842e-05	7	10	15	3	2	1	2	2	0	0	1	3
Phactr1	-1.41062	0.702919	-3.37559	0.000195029	-2.35711	0.00819717	19	26	12	8	19	20	6	6	5	4	10	9
Phf10	-1.04083	1	2.17723	1.42281e-45	1.81947	2.82725e-26	537	676	556	675	625	680	1202	1397	1341	1078	1202	827
Phf19	1.0888	1	-2.11813	0.0003962	-1.9798	0.00218984	44	42	42	43	62	58	14	20	28	31	13	18
Phf20l1	-1.01058	1	2.14178	1.51579e-39	2.00799	9.14524e-33	716	735	701	823	837	830	1477	1748	1513	1417	1580	1184
Phka2	1.01354	1	-2.24824	1.23216e-20	-1.83939	3.48625e-12	377	388	401	476	405	504	164	172	196	179	215	214
Phlda1	1.18388	0.992811	5.3091	2.54256e-29	2.52446	2.91872e-09	66	77	97	113	82	138	384	543	384	257	226	109
Phlda3	-1.06539	1	5.30695	3.19543e-33	3.39125	6.49161e-18	88	108	103	128	91	108	460	659	514	426	389	178
Pi4k2b	1.48745	0.000629392	2.0489	2.20455e-14	2.35712	2.48567e-20	89	118	126	169	181	228	224	218	254	270	252	230
Pianp	-1.2067	1	-2.5987	0.00257759	-3.44993	0.000198438	33	19	16	18	16	33	7	11	9	4	9	6
Pidd1	1.8838	0.000605071	11.3031	1.99604e-103	10.5792	5.03724e-98	29	40	33	88	64	72	358	431	394	423	407	222
Pif1	1.28237	0.600503	-7.15564	2.16457e-17	-3.06809	1.05469e-07	48	48	59	85	60	88	3	13	6	12	12	24
Piga	-1.01242	1	2.62408	4.55387e-63	1.96103	9.70764e-29	527	578	550	597	639	674	1452	1472	1517	1089	1092	940
Pigf	1.60061	0.00944977	2.72031	5.06146e-14	2.96591	1.72408e-16	36	53	49	82	89	86	109	120	155	159	117	116
Pik3ip1	-1.45166	0.098873	-2.15602	5.02761e-06	-1.57113	0.0121223	46	55	66	40	45	49	23	20	36	26	42	34
Pik3r2	-1.18839	0.249965	-2.88185	4.71175e-32	-2.34839	2.3731e-21	429	520	499	513	404	505	141	183	191	181	189	217
Pik3r5	-1.25227	0.555313	2.88124	2.82225e-21	1.4588	0.0118027	45	55	43	55	38	40	117	153	153	78	72	51
Pim1	-1.6503	0.37977	9.29835	8.92027e-42	3.12741	2.62575e-08	12	22	16	9	16	10	142	199	138	64	60	28
Pim3	1.04106	1	2.36191	1.11698e-16	1.77997	2.72135e-07	68	83	87	86	95	108	157	241	180	158	142	108
Pip5k1a	-1.01653	1	2.52672	2.78567e-37	1.77657	1.3868e-13	175	222	210	226	237	232	461	597	514	385	395	261
Pip5k1c	-1.11371	0.65192	-2.09198	2.6662e-19	-1.81599	5.47473e-13	310	341	307	324	299	384	130	159	181	157	185	165
Pitpnc1	-1.31706	0.927787	6.34138	2.55454e-32	7.16426	2.76129e-37	20	10	14	11	11	17	82	114	93	121	110	76
Pla2g12a	1.04191	1	2.37374	1.01122e-16	2.26524	1.66642e-14	65	97	65	89	95	91	169	201	181	166	211	120
Plat	-1.2346	0.803354	4.75796	9.91586e-29	3.90486	1.26082e-21	45	88	61	62	67	52	257	372	314	286	305	144
Plaur	1.15778	1	3.81756	4.53991e-19	2.97538	4.1245e-12	26	48	37	56	46	47	111	173	151	109	147	65
Plb1	2.90768	0.538542	30.7384	1.6257e-19	42.0281	8.24369e-27	2	0	1	3	3	5	26	44	36	58	54	25
Plcb4	2.05931	3.29004e-05	-2.33502	0.00099044	-1.00389	1	16	29	24	59	49	58	11	7	12	22	22	22
Plcd4	3.79129	0.43111	23.3233	1.63937e-11	42.0312	5.02604e-20	1	1	0	4	5	1	18	21	17	42	38	16
Plch2	-1.15927	1	11.6926	6.18661e-14	18.7368	1.42386e-21	2	0	7	4	3	2	37	50	25	75	60	35
Plcxd2	1.56978	0.00182197	15.5213	4.8175e-205	12.9066	8.28464e-148	74	69	56	124	127	114	975	1191	1013	925	959	616
Plekha2	1.1453	1	-4.61419	4.44643e-05	-3.59206	0.000553819	11	18	13	26	15	15	5	2	2	4	6	1
Plekhg1	5.74322	1	221.625	1.40476e-16	266.03	1.16272e-18	0	0	0	1	0	1	33	27	21	35	46	13
Plekhg4	1.1786	1	2.34402	0.000190606	1.62794	0.114634	16	19	18	19	25	29	41	60	27	29	39	16
Plekhg5	-1.64593	9.9242e-08	-3.61372	1.75438e-41	-2.63108	2.6476e-25	242	283	279	199	169	202	60	86	82	91	91	110
Plekhg6	1.89462	1	21.1721	1.82192e-14	27.2647	1.99723e-17	1	1	1	4	2	1	32	19	21	36	31	21
Plekhh2	-1.10626	0.487484	-2.04498	0	-1.59221	3.90625e-13	931	1029	977	1064	945	1096	471	474	525	584	622	565
Plekhm2	-1.06215	1	2.24684	1.81502e-19	1.95175	7.59479e-13	111	112	126	141	109	134	229	295	282	236	262	162
Plk1	1.00983	1	-4.70167	2.03407e-63	-4.58606	1.13799e-71	247	292	282	335	270	364	41	71	67	71	56	45
Plk2	-1.23417	0.153449	7.19044	8.94077e-174	4.24267	2.81929e-91	816	992	904	769	843	953	6120	7687	6183	4266	4524	2440
Plk3	-1.48425	0.086756	5.7399	3.38775e-69	3.5305	1.65636e-25	40	58	63	34	48	44	277	349	321	197	235	120
Plod2	1.51983	8.97349e-06	6.65084	3.48265e-182	7.77964	4.42464e-208	215	212	210	359	403	369	1243	1505	1613	1743	1773	1287
Plscr2	1.64765	0.475886	2.87853	0.000462804	1.72738	0.191694	12	10	7	14	26	16	34	29	23	26	16	7
Plscr4	1.66582	0.294484	-2.74683	0.00550855	-1.19219	1	22	11	10	23	23	39	2	7	7	14	12	9
Plxna1	-1.20615	0.106386	2.09459	3.80508e-23	1.75072	1.74225e-13	1427	1553	1374	1508	1231	1490	2562	3652	3207	2648	2919	1854
Pmm1	1.20687	0.280146	2.20627	2.35013e-18	2.50309	1.91769e-24	156	215	206	266	244	301	375	535	395	499	565	334
Pmp22	-1.23737	0.0406166	-5.80396	9.79048e-115	-3.03013	3.75737e-46	246	320	287	253	260	290	44	54	52	84	85	100
Pms1	-1.02951	1	-2.04482	3.17445e-05	-1.60355	0.0111983	57	87	76	77	85	86	41	30	38	30	44	56
Pnrc1	1.0327	1	3.22433	6.27206e-30	2.44005	3.63173e-17	152	162	146	192	165	199	436	581	511	440	426	230
Pold2	-1.29627	0.0335126	-2.48769	8.68006e-21	-2.02642	3.28156e-13	204	253	212	186	177	240	67	114	95	95	134	89
Polk	1.68182	2.759e-05	9.61021	2.41303e-173	7.36883	1.74981e-141	78	100	98	167	211	161	862	972	878	742	746	482
Poln	1.33654	0.932153	-3.19993	0.00440551	-1.02914	1	12	10	10	20	18	12	3	5	2	7	16	7
Polr2g	1.29626	0.0706741	2.04106	1.11382e-13	1.92598	2.57546e-11	91	164	153	203	193	217	240	334	276	267	303	186
Postn	-1.12231	1	-4.01016	7.77915e-06	-1.77661	0.0529238	16	18	18	18	14	22	2	5	6	8	12	8
Ppa2	1.01738	1	-2.63475	2.02194e-12	-1.95942	1.3347e-06	107	148	113	171	127	137	47	38	57	51	62	66
Ppap2a	-1.22419	0.10059	-3.01095	1.17042e-34	-2.72309	8.94645e-29	242	318	300	257	295	264	79	104	109	86	123	94
Ppard	-1.23408	0.389745	2.60742	3.44326e-18	1.71938	6.25713e-06	148	123	121	140	97	137	334	372	348	248	264	148
Ppargc1a	-1.53368	0.00332804	-2.81333	7.39826e-15	-1.43672	0.00881488	76	106	102	77	76	62	27	37	39	67	58	64
Ppargc1b	-1.49201	0.0473375	-2.8452	4.33837e-10	-2.20322	2.59136e-06	54	61	72	42	53	51	22	20	25	23	23	35
Ppcdc	1.24812	0.577793	2.15469	1.06696e-08	1.72972	0.000273972	31	44	26	46	50	51	72	80	71	50	62	56
Ppdpf	1.21373	1	-2.2508	0.00331823	-1.67552	0.0967555	21	24	28	26	27	51	11	13	9	9	23	10
Ppm1d	1.00668	1	4.14054	6.83222e-58	2.94654	4.55747e-27	122	129	126	128	148	168	517	593	491	400	441	242
Ppm1h	1.11193	1	-6.69335	3.2754e-11	-1.72443	0.0382966	22	29	23	29	30	37	3	4	4	12	10	19
Ppp1r10	1.18321	0.189643	3.43375	6.51271e-142	2.03464	6.82129e-22	236	285	230	354	330	352	779	1013	855	550	546	380
Ppp1r13l	-1.35579	0.463141	7.84735	5.72532e-56	5.23924	2.09979e-28	33	38	50	26	38	40	300	367	308	273	222	123
Ppp1r15a	-1.08608	1	43.7041	4.03371e-158	20.9722	2.81036e-116	56	57	53	50	44	86	2372	2946	2153	1357	1399	672
Ppp1r2	1.10723	0.658663	2.41431	3.62604e-41	1.62143	7.27388e-12	307	385	308	406	393	494	792	830	843	562	587	415
Ppp1r21	1.06211	1	-2.16741	9.2276e-19	-1.6018	7.26553e-08	181	218	224	232	252	288	86	98	110	120	130	123
Ppp1r9b	-1.36107	0.000136107	-2.8214	5.73433e-46	-2.66133	9.91801e-41	658	807	648	646	501	667	228	276	263	260	269	233
Ppp3ca	-2.28134	0	-2.83048	0	-3.02491	0	1203	1509	1310	713	617	725	411	528	517	392	460	420
Pqlc1	-1.17879	1	3.05237	1.49593e-15	1.65869	0.00561127	23	29	28	20	34	25	70	98	83	50	48	30
Pqlc3	1.15863	0.830276	2.55757	4.75102e-17	2.49353	1.03982e-15	45	83	60	73	88	92	157	168	165	181	152	117
Prdm9	1.43663	0.0387501	2.46738	4.22739e-14	2.52988	1.15431e-14	49	63	49	103	93	73	141	144	121	123	151	118
Prelp	-1.35243	0.766337	-5.49948	2.75591e-10	-2.71301	0.000191831	85	66	72	80	46	69	4	9	29	23	26	30
Prex2	-1.30327	0.111233	-2.82635	1.05477e-19	-2.41172	2.10303e-14	349	376	334	321	319	309	98	135	153	101	159	160
Prickle1	-1.33029	0.461423	-4.80579	8.15723e-14	-4.47109	2.15445e-12	65	67	66	59	39	77	12	12	18	9	11	22
Prkab2	1.42234	0.023069	2.60204	4.83301e-21	2.58259	3.11892e-20	67	65	50	93	86	124	153	176	157	155	163	135
Prkag2	-1.05291	1	-2.352	2.75865e-08	-2.3414	3.76453e-08	72	62	82	67	87	86	32	28	34	27	38	24
Prkar2b	-2.78154	2.78207e-30	-2.03661	3.51042e-16	-4.40573	4.90599e-75	424	459	463	211	171	183	206	236	236	82	95	115
Prkcdbp	-1.03689	1	-2.03023	1.9359e-19	-2.33643	8.99902e-26	270	394	351	389	327	423	157	196	157	144	151	121
Prkcg	2.28328	6.1179e-05	2.73004	1.35173e-08	2.68817	5.15663e-08	20	18	15	38	42	62	43	57	49	51	54	33
Prkd3	-1.0656	1	-2.20015	1.4099e-07	-1.90193	2.58094e-05	114	122	129	139	140	120	45	47	78	44	73	67
Prkg2	1.00229	1	4.64524	3.06703e-114	3.63779	4.00398e-46	55	67	63	65	84	67	267	316	298	212	256	181
Prkx	1.04779	1	2.31474	1.91055e-19	1.9184	3.9831e-11	85	107	104	122	124	115	232	241	227	213	201	134
Prnp	1.21236	0.227492	2.41905	4.69634e-25	2.51574	5.33625e-27	121	157	166	216	208	202	314	417	370	367	447	267
Procr	1.11844	1	3.20941	5.38078e-16	2.49721	1.21296e-09	37	56	46	59	54	68	125	183	150	131	145	62
Prosc	1.03932	1	3.54878	5.91862e-43	2.92117	9.61195e-30	117	120	129	127	149	169	425	501	407	365	427	248
Proser2	-1.46098	1	2.70884	0.000248338	1.46414	0.578635	7	9	8	11	5	3	24	17	26	14	13	7
Proser3	1.15707	1	-2.31746	0.000589251	-2.02833	0.00711702	33	32	46	55	32	64	12	15	22	19	11	22
Prox2	1.09061	1	-2.33307	0.0225465	-1.35756	0.812243	10	17	10	14	18	15	6	7	3	11	4	11
Prpf39	1.1335	0.535344	2.14801	3.75118e-24	1.87606	4.17635e-16	266	350	292	360	436	400	642	657	689	531	566	530
Prr5l	-1.04727	1	3.69238	0.00167146	3.04181	0.00963479	3	3	3	5	3	2	12	11	12	9	7	11
Prr7	1.18007	1	4.12099	1.0333e-05	3.28795	0.00110534	5	4	4	6	1	11	19	21	16	12	20	10
Prrt2	1.18535	1	-2.44758	0.0194198	-1.20591	1	9	14	11	17	18	12	2	5	7	8	8	11
Prrx2	-1.32229	0.590254	-3.178	3.74145e-07	-4.53061	1.04269e-09	19	35	37	25	24	31	9	13	7	5	8	6
Prss23	-1.21539	0.271105	-3.57622	8.02627e-36	-3.0331	1.28147e-27	656	866	769	701	718	773	176	216	263	185	256	275
Prss53	-1.44044	1	3.43552	0.0260106	2.78548	0.10699	1	1	8	1	2	5	12	15	9	16	11	1
Psmb10	1.21008	0.619972	-3.19922	9.06743e-12	-1.89153	0.000163643	46	58	56	71	67	88	7	18	26	26	26	29
Psme2	1.07075	1	-2.08425	8.85248e-12	-1.48479	0.000439532	122	195	163	213	172	212	62	92	81	122	99	88
Psrc1	1.24454	0.421253	4.24055	2.80945e-40	4.30696	8.46105e-41	54	78	70	97	85	111	237	349	294	310	343	191
Ptch1	-2.18169	1.63134e-11	-2.41913	8.17692e-15	-3.60056	4.10652e-26	157	148	157	76	78	94	57	58	81	38	54	32
Ptgs2	1.12519	0.955903	33.9962	0	22.4503	5.79566e-283	81	103	95	115	118	133	2860	3656	3219	2231	2348	1497
Ptgs2os	1.09308	1	3.63103	3.00474e-06	2.22341	0.0330922	7	5	6	8	6	9	17	29	22	12	19	8
Ptgs2os2	1.08072	1	2.67157	7.77336e-15	1.97245	1.24244e-06	36	52	52	57	61	58	122	121	139	106	104	57
Ptms	-1.0907	0.882552	-2.42693	0	-2.14403	0	819	967	832	1044	777	984	297	408	404	435	413	328
Ptn	-1.52706	0.0146905	-6.16247	8.38573e-38	-3.0628	4.19165e-16	530	738	801	502	471	603	101	125	116	171	175	283
Ptov1	1.04217	1	-2.24513	7.49488e-16	-2.06141	8.18257e-13	193	181	199	256	194	250	85	94	83	87	98	83
Ptp4a1	-1.07483	1	2.2194	0.00618433	2.62133	0.000311451	6	10	8	11	6	9	13	24	18	21	20	20
Ptpn14	1.00286	1	2.68474	7.36866e-33	2.5437	3.25303e-29	537	566	507	695	582	611	1349	1684	1417	1563	1452	969
Ptpn22	2.40345	0.903597	22.1844	3.30902e-15	17.3574	4.53526e-11	1	0	2	2	4	3	24	30	22	24	23	9
Ptprb	1.06675	1	-2.77839	4.66835e-05	-1.17814	1	21	31	22	33	26	33	8	10	9	15	18	27
Ptprt	1.02988	1	2.99979	4.62842e-13	3.80728	6.04996e-20	39	29	19	29	37	39	83	93	93	107	137	79
Ptprv	3.61532	0.010581	7.20859	2.49702e-09	21.7809	7.54444e-35	4	3	2	19	12	8	14	27	28	76	76	45
Pus7l	1.00084	1	-2.26238	4.98287e-06	-1.88313	0.000678973	45	72	61	50	77	80	25	29	26	21	34	35
Pvr	1.19668	0.428435	8.44532	8.12083e-166	6.11776	2.60139e-130	133	149	167	203	219	204	1147	1469	1280	961	1118	602
Pvrl4	1.96772	1	90.5272	1.1699e-39	61.6066	1.34249e-28	1	1	0	3	0	2	72	76	70	63	54	24
Pvt1	1.02901	1	4.13783	8.24694e-80	3.42331	2.5196e-129	128	171	139	162	176	187	569	661	624	519	547	380
Pxdn	-2.29133	0	-2.10296	0	-3.14429	0	1018	1071	964	598	438	525	377	569	556	301	351	285
Pxylp1	-1.11649	1	-4.16776	3.66025e-05	-1.98908	0.0512906	12	18	16	20	9	19	5	4	2	5	7	10
Pycr1	1.05498	1	2.30763	1.96777e-07	2.44929	2.37319e-08	16	24	34	24	31	36	55	59	61	67	66	42
Pygm	-1.16456	1	3.60666	3.27866e-13	1.89628	0.00907646	11	14	17	18	8	16	49	59	48	27	33	17
Rab1b	-1.57292	4.24396e-09	-2.06773	3.50958e-22	-2.75633	7.59666e-38	283	349	346	231	207	288	140	171	173	110	132	99
Rab23	1.18716	0.515937	2.46081	1.42043e-19	2.43393	8.74009e-19	106	127	125	152	192	150	289	318	294	325	319	200
Rab29	-1.43426	0.341442	-2.58625	3.90856e-05	-2.35651	0.000310376	19	36	24	22	20	22	9	12	10	9	14	9
Rab32	-1.56867	3.58329e-05	-3.35921	5.52378e-29	-3.56809	1.26268e-29	124	177	170	120	111	118	43	56	44	37	40	49
Rab39b	1.30568	0.286221	3.06513	6.89456e-23	2.52405	2.10249e-14	35	44	49	58	64	73	143	128	130	111	110	90
Rab3d	1.12386	1	-2.39895	0.000144341	-1.77265	0.0226472	33	43	47	63	44	54	16	8	28	17	22	27
Rab3gap2	1.05077	1	2.29713	1.0862e-28	2.19903	2.12645e-25	304	371	303	388	394	416	687	867	750	783	801	501
Rab40c	1.26198	0.257367	2.70211	4.39501e-23	2.22171	4.92612e-14	41	79	68	86	88	102	161	191	167	153	139	109
Rab44	3.37287	1	125.373	1.79548e-12	81.505	7.4334e-08	0	0	0	0	0	1	15	18	13	14	9	5
Rab4a	1.0818	1	-2.01199	4.78713e-05	-1.91428	0.00021289	50	61	57	53	78	81	35	25	25	31	25	28
Rab5a	1.14687	0.567784	2.05649	2.12048e-17	1.5395	2.46279e-06	145	225	183	267	239	229	390	399	367	305	279	231
Rab7b	-1.77409	0.00315648	-3.02238	1.64416e-10	-2.52276	8.49613e-08	52	95	62	56	43	37	25	25	20	25	31	23
Rabgef1	-1.02315	1	2.17781	4.16192e-20	1.68308	1.07247e-08	127	148	148	178	145	159	289	347	308	218	295	176
Radil	-1.41226	0.404194	-2.64007	3.19683e-05	-1.98515	0.00453604	31	21	41	26	24	27	12	16	8	15	15	15
Ralgds	-1.77606	0.0269237	-4.94582	1.36881e-13	-3.66787	1.79177e-09	94	86	97	83	54	45	10	30	18	27	17	28
Ranbp3l	-1.45145	0.751804	-15.7991	1.6619e-07	-8.09079	1.70252e-05	17	8	11	7	10	12	1	0	1	0	2	2
Rap1gap	1.01101	1	2.02873	0.0054257	1.58603	0.183932	7	15	12	15	15	10	19	33	19	17	20	15
Rap2b	-1.23464	0.144158	3.5183	2.64527e-69	2.35376	3.28231e-25	196	224	184	197	179	195	638	808	737	515	537	328
Rapgef2	-1.19136	0.166933	2.15534	4.81415e-26	1.37187	0.000106884	380	422	387	425	333	409	814	998	819	587	592	401
Raph1	1.1303	0.62855	2.42496	9.86501e-31	1.87485	4.82042e-15	216	225	227	258	331	292	537	562	560	433	438	338
Rars	1.0665	1	2.09857	9.20251e-26	1.67226	2.03515e-12	503	604	605	631	717	782	1261	1264	1136	994	1046	726
Rasl11a	-2.85593	0.0260731	5.75416	1.72932e-17	3.74495	4.2458e-09	8	10	17	5	5	4	61	77	70	58	48	22
Rasl11b	1.06075	1	3.75586	2.70388e-05	3.30584	0.000422546	5	4	8	7	11	3	10	30	27	18	22	15
Rassf1	-1.03637	1	3.30724	1.14063e-59	1.56649	7.64327e-06	85	108	87	99	101	115	290	360	299	147	169	107
Rassf2	1.03967	1	-2.50102	4.96673e-06	-2.23321	7.44188e-05	32	53	48	51	45	65	13	12	29	16	26	15
Rb1	1.16871	0.52955	2.69556	1.59904e-29	3.27546	3.73931e-43	111	108	100	150	155	130	265	304	314	340	401	271
Rbm38	-1.2267	0.985342	9.09802	3.50372e-73	5.83093	5.058e-32	27	38	33	27	30	36	257	367	294	237	211	109
Rbm48	1.3153	0.309848	3.06456	4.49388e-21	2.68066	2.13484e-15	31	40	45	53	59	66	123	130	111	114	96	89
Rbms3	-1.21939	0.641218	-2.10009	2.0733e-06	-1.83769	0.000212677	68	79	81	71	71	76	31	35	45	33	32	53
Rbmx2	-1.3143	0.196427	2.45435	2.94054e-17	1.79531	5.03216e-07	55	71	79	46	55	81	173	177	164	117	123	113
Rc3h1	1.01288	1	2.37105	1.28567e-59	1.87117	3.91942e-28	519	547	505	609	600	652	1198	1319	1303	990	997	844
Rcan1	1.06114	1	5.74013	4.0555e-41	3.49469	4.91924e-19	34	36	34	41	38	50	208	197	206	146	130	77
Rcan2	-2.67302	0.0295777	-2.92643	0.0044647	-3.2827	0.00259774	11	14	10	7	4	4	4	6	2	3	2	5
Rcbtb2	1.06588	1	-2.61037	2.97313e-11	-2.20872	6.11533e-08	100	123	97	115	135	148	42	38	45	32	47	59
Rcn3	-1.45173	0.00814528	-2.27745	3.3899e-12	-2.06349	2.52075e-09	105	141	127	107	89	103	33	76	59	56	60	57
Rcsd1	1	1	176.228	1.61391e-14	61.393	1.49443e-05	0	0	0	0	0	0	18	27	20	15	3	3
Rel	-1.13222	1	2.0372	9.87505e-08	1.60659	0.00144891	59	75	43	73	54	55	128	118	122	93	113	69
Rela	1.09153	1	3.67028	2.06976e-49	2.68234	2.19723e-23	170	196	138	197	212	234	531	745	630	511	497	306
Relb	-1.4175	0.138812	2.47345	3.85559e-13	1.58407	0.00221702	50	55	53	38	44	48	109	152	141	89	105	49
Relt	1.06313	1	2.64792	8.08303e-07	2.0339	0.0017044	17	18	19	14	28	25	47	53	47	41	48	18
Rev1	1.04592	1	3.22405	2.19437e-69	2.70702	2.09727e-50	203	257	222	267	257	308	720	750	775	636	667	477
Rfx2	1.03887	1	-2.84814	8.09779e-06	-1.95669	0.00435937	26	36	28	27	39	43	14	4	14	14	16	14
Rfx5	1.85853	3.28722e-09	2.12393	6.01789e-15	1.88362	3.00146e-10	105	99	93	209	209	228	194	251	204	152	220	168
Rgma	-1.61953	7.52829e-05	-4.96342	7.40007e-49	-4.47406	2.22654e-43	360	364	327	266	205	292	48	92	79	59	87	80
Rgs16	2.63218	0.50413	56.0525	1.43253e-33	27.3244	1.49018e-18	3	1	0	6	3	4	88	100	62	52	45	19
Rgs2	-1.05852	1	-2.23682	4.50915e-11	-2.4666	7.15734e-13	133	135	147	135	165	158	64	66	60	43	53	65
Rhbdd1	1.05155	1	3.49536	1.38437e-33	3.64479	1.27911e-35	58	54	63	80	62	73	175	250	205	221	241	156
Rhbdf2	-1.08186	1	5.38834	4.01263e-88	3.8447	2.42199e-33	48	66	57	63	58	63	275	373	298	255	233	148
Rhbdl2	2.15069	0.324547	11.0902	1.50228e-15	13.7573	6.77052e-19	1	5	5	10	7	11	44	52	32	61	67	24
Rhob	-1.41699	0.0403968	5.73204	5.47955e-84	3.06032	3.96815e-25	126	121	110	88	102	105	604	807	702	414	426	229
Rhox5	-1.13041	0.472227	-2.22944	0	-2.25275	0	578	900	854	742	790	857	340	384	338	309	366	311
Ribc1	1.34741	1	2.55652	0.0312045	2.63395	0.0246203	3	3	6	5	7	7	8	13	11	7	16	8
Ric1	1.11687	0.588777	2.23075	4.70868e-33	2.17951	1.07615e-30	321	323	316	422	406	426	650	824	730	747	748	532
Rilpl1	-1.16034	1	-2.42154	2.8781e-05	-2.4424	2.63034e-05	79	62	87	90	65	76	43	26	27	17	39	34
Rilpl2	-1.03586	1	-2.19011	6.37726e-06	-2.40836	7.58062e-07	46	69	72	58	71	81	22	28	37	35	17	22
Rin2	-1.5366	4.79045e-06	-3.16498	7.75724e-34	-2.50212	1.16216e-22	166	220	213	147	141	166	66	62	65	76	72	81
Rin3	-1.21946	0.748	-2.65653	6.15593e-08	-2.3639	2.99332e-06	42	60	52	56	39	52	19	22	18	15	18	29
Riok3	1.1588	0.274449	2.40175	7.17876e-38	1.9604	1.52336e-21	210	262	261	291	354	344	578	619	601	494	491	396
Rlf	1.16688	0.137798	2.8061	3.59598e-63	2.99913	1.49503e-69	588	633	603	896	799	789	1711	1835	1696	1811	1891	1567
Rnd1	1.35264	0.126474	7.11935	4.02416e-116	4.99652	3.04833e-68	61	64	59	88	95	108	437	484	422	324	371	201
Rnf11	1.33194	0.000173145	2.44093	8.93503e-49	2.2046	2.75375e-37	303	407	372	543	558	575	830	945	922	834	871	595
Rnf112	-1.63274	0.564665	-42.6925	9.44901e-11	-10.2804	4.2765e-07	16	22	19	20	17	3	1	0	0	1	2	2
Rnf126	-1.3288	0.0143756	2.33884	2.15031e-26	1.44462	3.99055e-05	211	242	235	208	157	241	462	619	573	359	359	243
Rnf145	-1.15794	0.442982	-2.54846	5.10647e-24	-1.80696	1.75638e-10	301	360	382	358	327	365	129	130	159	169	179	202
Rnf150	1.10948	1	-4.22759	1.08909e-05	-1.73608	0.159356	14	24	17	26	21	24	3	3	7	6	7	17
Rnf165	1.24562	1	2.85241	6.34385e-07	-1.05683	1	9	16	8	15	17	16	28	34	35	15	9	6
Rnf169	1.14939	0.419558	3.84812	9.69436e-158	3.29975	4.75048e-100	215	209	218	303	269	291	788	905	844	725	796	534
Rnf19a	1.01131	1	3.06307	5.72546e-88	2.21202	3.21314e-41	278	314	318	349	329	397	856	1031	971	699	717	526
Rnf26	-1.61669	1.1346e-05	-2.12657	1.89914e-13	-2.32328	2.06891e-15	147	179	141	123	92	122	57	81	87	65	69	59
Rnf4	-1.09591	0.917473	2.12646	1.83354e-23	1.44256	9.98746e-06	302	347	396	367	372	372	707	796	771	574	514	368
Rnft2	1.06527	1	-2.70359	0.000741447	1.01934	1	27	22	17	31	34	17	4	13	8	24	22	19
Robo3	3.4223	0.594517	36.4629	2.00811e-18	61.661	2.32873e-29	0	0	2	0	5	4	23	36	29	64	44	32
Rogdi	1.20189	0.707812	-2.17304	1.01584e-05	-1.38344	0.132997	34	56	40	53	62	67	15	27	19	32	28	30
Rps6ka2	1.02371	1	2.21567	8.01289e-23	2.13985	2.15329e-20	165	177	148	214	175	197	341	424	350	354	396	265
Rpusd2	-1.12629	1	2.1871	4.14623e-07	2.4492	4.42944e-09	42	56	44	49	42	56	80	137	103	117	153	69
Rrm2	-1.07191	1	2.87352	9.12078e-46	2.04846	1.2313e-20	319	407	357	374	395	407	964	1173	1048	835	805	508
Rrp36	1.21969	0.372088	2.12941	1.1405e-13	1.6929	2.54217e-06	57	95	80	106	108	115	165	180	159	147	140	91
Rsad1	1.17137	0.852244	-2.20447	2.80417e-07	-1.39244	0.0554147	67	54	64	91	68	95	28	31	27	41	46	41
Rsad2	3.279	0.0933546	132.727	1.74297e-97	93.1172	2.98575e-79	4	2	0	9	3	12	289	314	260	252	205	119
Rsbn1	-1.1408	0.640806	6.85035	6.38991e-179	4.61614	4.28119e-149	165	182	161	139	172	210	1184	1246	1129	809	834	622
Rsph3b	1.15666	1	-2.42982	0.0174755	-1.39908	0.668019	34	33	16	52	25	36	8	6	21	11	31	16
Rsrc2	1.06868	1	2.72998	4.97585e-56	1.94924	1.34219e-24	712	876	820	969	973	1057	2234	2369	2102	1687	1696	1155
Rtn4	1.07916	0.649371	2.12515	4.31938e-49	1.72164	2.07073e-25	1457	1718	1496	1989	1843	2052	2968	3703	3519	2817	2872	2081
Rtp4	2.45301	0.0299562	6.48376	5.1233e-14	8.61246	9.44754e-20	7	7	5	12	22	21	46	50	32	68	58	35
Runx1	-1.04952	1	2.58156	1.6892e-43	1.69096	3.91242e-12	149	184	166	193	176	185	419	477	422	290	285	236
Runx2	-1.54997	1.15742e-07	-2.63838	3.9733e-33	-2.70998	2.68728e-33	302	364	331	263	228	259	108	136	143	109	116	127
Rusc1	-1.13417	1	-2.00822	0.00270116	-1.72188	0.0320117	17	36	28	33	21	29	10	14	17	16	18	11
Rusc2	-1.20489	0.628817	3.47919	2.63575e-27	2.55621	3.54182e-15	108	120	69	92	81	116	302	427	337	276	284	178
Rwdd2b	-1.42788	0.193802	-2.00199	0.00034607	-2.58383	1.45888e-06	32	44	32	31	29	28	18	19	18	9	21	10
Rwdd3	1.04972	1	-3.22698	1.31558e-06	-1.91374	0.00899576	20	27	39	37	37	31	6	7	14	13	17	13
Rxra	-1.25759	0.0656533	-2.20103	1.5444e-16	-2.13074	5.96112e-15	164	206	174	178	133	194	70	96	87	87	84	74
Ryk	-1.129	0.490726	-2.35131	7.40337e-28	-1.82858	1.35373e-14	442	557	534	526	554	497	214	214	237	263	272	266
S100a13	-1.13695	1	-3.50785	4.54261e-05	-1.75458	0.0968048	8	25	30	21	22	21	4	7	7	12	10	12
S100a16	-1.14066	1	-2.39052	3.46927e-05	-1.5811	0.0560877	24	50	32	29	33	46	13	18	14	19	24	21
S100a3	-1.56746	1	3.26853	0.000240076	3.00424	0.0011321	3	6	6	7	1	3	17	21	13	18	14	12
S100a4	1.04457	1	-2.54028	0	-2.23419	4.02602e-13	1866	3611	3456	3076	3633	4023	1127	1247	1166	1149	1308	1294
S1pr1	-1.07794	1	-4.64252	7.33123e-25	-3.43949	5.94423e-18	67	77	75	75	70	92	16	16	16	17	26	18
S1pr2	-1.59425	0.00178773	-3.0777	9.19645e-16	-3.17459	1.13639e-15	69	96	101	53	71	70	28	27	33	24	26	30
S1pr3	-1.1987	1	-2.31732	0.000205627	-2.93573	5.68096e-06	45	36	39	40	45	32	19	15	19	7	12	20
Sac3d1	1.09683	1	2.90616	2.00226e-16	2.34953	7.78443e-10	29	41	41	46	40	56	100	135	96	79	109	64
Samd1	-1.24374	0.115244	-2.67992	1.42055e-24	-2.6566	1.45489e-23	355	381	342	373	260	384	127	151	135	134	123	132
Samd8	1.11277	0.784755	2.0923	4.85372e-22	2.05924	1.06643e-20	164	191	159	218	223	226	311	375	417	363	365	291
Samd9l	2.04876	1.48649e-18	2.69811	5.36563e-38	3.5199	1.02632e-95	165	201	214	407	507	469	522	574	503	665	706	589
Sap30	-1.34891	0.169035	2.25849	4.80902e-11	1.44819	0.0110841	97	146	108	85	77	142	254	273	280	189	197	106
Sars2	-1.41734	0.103708	-2.06147	7.41962e-06	-1.62879	0.00391194	50	61	52	52	36	46	15	39	27	31	34	31
Sash1	1.30447	0.455313	5.74728	1.56178e-45	5.74561	3.71905e-45	44	36	46	68	49	76	226	288	233	277	278	153
Sat1	1.05882	1	3.25676	1.05495e-62	2.93289	6.61448e-53	297	463	463	466	523	509	1226	1481	1347	1312	1259	875
Sat2	-1.03124	1	-2.1287	0.00197158	-1.7385	0.04359	24	28	17	27	26	25	9	13	11	11	13	14
Saysd1	-1.2567	1	-2.02676	0.0416867	-1.09714	1	9	19	12	11	12	14	6	8	6	12	13	10
Sbf2	-1.20509	0.132734	-2.1137	8.82083e-20	-1.71187	8.92387e-11	576	590	627	551	551	642	268	296	307	277	389	341
Sbk1	1.00743	1	3.3364	4.61309e-13	3.30077	1.16282e-12	44	37	37	52	48	39	108	155	145	170	139	73
Sbno2	-1.00747	1	2.62644	1.47543e-26	1.75641	4.66759e-09	215	239	207	236	240	292	472	712	608	425	442	262
Scarf2	-1.07463	1	-2.67232	2.4953e-27	-1.81649	3.14135e-11	241	304	267	275	283	323	67	125	120	138	149	141
Schip1	3.2937	0.057937	4.81734	0.000348766	3.16999	0.0290214	1	1	4	9	8	7	9	11	11	7	3	9
Scly	1.18947	1	2.44003	0.0015778	1.57164	0.370831	10	8	5	10	9	13	18	20	20	13	15	7
Scn2a1	1.5386	0.210937	-2.8386	0.000518659	-1.67912	0.112976	24	14	18	37	31	33	9	5	6	9	11	12
Scn3a	1.01723	1	-4.01043	4.45876e-11	-2.38176	3.1429e-05	44	62	40	52	56	65	8	15	14	16	13	29
Scyl2	1.02845	1	2.51588	1.35375e-38	1.91962	3.60319e-18	139	194	205	195	215	234	413	500	471	356	366	271
Sdc4	-1.18193	0.457877	4.53217	1.9141e-70	3.26438	2.2891e-37	285	354	275	344	273	283	1272	1454	1514	1117	1122	662
Sec14l1	-1.10595	0.751133	-2.41213	0	-2.19844	0	756	880	841	935	734	950	271	398	388	417	351	314
Sec14l5	2.78667	1	23.9602	8.14768e-08	30.7966	4.7791e-10	0	1	0	1	2	1	11	12	10	19	13	8
Sec16b	-1.35033	0.0188785	-3.95922	2.99258e-33	-2.6281	1.48483e-18	155	180	165	137	122	174	44	46	39	56	57	69
Selp	3.04576	0.270529	8.83886	1.37047e-06	17.1727	6.20829e-14	0	3	1	5	9	1	13	14	12	30	29	13
Sema3a	1.05442	1	-4.44825	1.60687e-26	-2.70247	3.61004e-13	240	260	262	312	325	300	56	48	71	60	94	114
Sema3c	1.39971	0.0005012	5.29282	9.31411e-71	4.20689	3.71816e-160	161	174	162	257	277	278	760	990	955	745	716	556
Sema3f	-1.27285	0.22276	-3.5203	1.28245e-21	-3.71729	3.60379e-22	144	156	119	113	131	141	34	41	47	25	40	43
Sema5a	-1.66103	1.50154e-09	-2.199	1.10054e-22	-2.21769	1.66416e-22	414	432	439	289	309	306	163	209	229	167	204	186
Sema7a	-1.89896	0.880713	3.32475	0.000261151	2.19152	0.0522811	4	8	3	2	4	3	9	20	23	11	12	9
Senp7	1.03738	1	-2.14387	1.4987e-13	-1.40117	0.00191868	151	150	159	175	183	200	67	76	77	98	104	113
Sept14	-2.75765	1	18.2461	7.58034e-12	15.6037	8.43398e-10	1	2	0	0	0	1	28	21	13	21	15	14
Sept9	-1.35182	0.000514357	-3.3151	1.54891e-68	-3.15456	4.85114e-65	903	1043	901	886	711	865	221	344	320	317	304	248
Serpinb1a	-1.11153	1	-5.61433	5.40877e-15	-4.38076	4.7784e-12	33	61	40	52	39	49	9	5	10	12	8	9
Serpinb6b	-1.15251	0.839962	-4.72156	2.73939e-20	-4.55987	5.94093e-19	54	60	58	54	57	63	13	11	13	16	9	11
Serpinb8	1.6042	0.192662	-2.07872	0.0321464	-1.31184	0.720012	14	15	12	24	22	31	7	7	6	14	11	5
Serpinb9	-2.83136	1.42184e-09	-3.70403	2.43528e-14	-7.04474	2.33957e-22	50	56	72	25	26	22	13	23	13	7	9	8
Serpinb9b	-1.18985	1	-2.1585	0.000362589	-1.98078	0.00241741	30	32	29	33	35	21	14	18	11	14	15	15
Serpine1	1.11971	1	7.81868	1.69515e-99	3.84939	4.83735e-28	65	90	75	72	110	118	520	709	617	327	355	180
Sertad1	-1.04614	1	2.16075	1.74738e-06	1.55171	0.0228865	43	53	46	40	45	74	98	131	86	93	72	48
Sertad3	-2.27015	2.85177e-05	-7.60128	9.2536e-19	-6.73577	1.71568e-16	41	36	44	24	19	19	5	5	6	6	5	6
Sertad4	-1.20711	0.184422	-2.63563	3.07168e-23	-2.52166	9.85581e-21	155	213	180	181	171	176	69	66	77	83	61	64
Sesn1	-1.19913	0.360704	-2.70565	3.49059e-19	-1.93063	2.3225e-09	169	197	153	156	156	194	71	71	54	72	98	88
Sesn2	1.27836	0.272781	9.00222	5.87022e-142	7.23618	1.30468e-119	75	90	70	124	98	129	616	822	738	633	652	371
Sfxn3	1.13471	0.466509	-2.05065	2.15748e-16	-1.32553	0.00198046	183	219	169	239	245	272	85	101	99	145	145	124
Sgcd	1.01006	1	2.3275	1.64122e-12	2.36208	1.25179e-12	39	51	46	59	51	50	112	123	89	105	111	93
Sgms2	-1.37949	0.040205	6.64084	3.17809e-146	3.9621	7.92186e-58	105	111	115	82	79	120	686	781	788	479	497	299
Sh2b2	-1.40692	0.466509	2.80045	2.86059e-11	2.15461	6.3684e-06	23	31	27	28	15	24	70	94	69	72	51	45
Sh3bgrl2	2.60452	0.170639	21.1217	7.45752e-35	19.4925	1.73344e-30	3	2	3	4	9	12	66	64	50	59	61	37
Sh3bp5	-1.60189	0.0517586	-2.35412	4.33087e-06	-4.00612	1.36393e-12	79	122	105	80	56	86	58	47	26	25	18	29
Sh3pxd2b	-1.28503	0.0148389	-2.60979	1.47281e-31	-2.16165	5.07967e-21	586	599	533	592	444	531	200	255	223	274	274	220
Sh3yl1	1.41304	0.888223	5.12989	2.29818e-16	3.99765	2.06599e-10	8	12	6	14	14	15	44	51	43	43	33	25
Shc4	1.44572	1	5.03562	3.17085e-07	4.929	7.48377e-07	3	6	4	6	13	3	28	16	24	24	23	16
Shpk	1.24569	1	3.9106	6.55957e-13	4.12718	1.60754e-13	8	13	12	12	21	15	47	44	42	49	46	37
Siah1b	1.02333	1	2.58225	2.03525e-29	1.89852	6.42606e-13	121	168	170	173	187	186	370	411	429	328	306	206
Siah2	-1.50941	0.0101192	2.3957	2.86599e-18	1.79799	8.64479e-08	71	82	67	59	48	63	144	216	182	132	152	98
Sidt2	-1.25823	0.366301	2.64244	2.17037e-17	2.0415	2.34355e-09	116	141	140	134	104	130	294	442	344	320	307	162
Siglecg	1.64442	0.64315	3.46141	0.000134999	2.25984	0.0606847	4	7	4	7	12	10	20	24	10	11	12	10
Sin3a	-1.09723	0.746393	-2.52607	2.30142e-34	-2.07911	4.01143e-22	531	558	521	582	540	595	210	232	212	232	255	256
Sipa1	-1.34447	0.0212012	-2.67924	1.68651e-21	-2.72309	2.79077e-21	273	296	239	256	207	240	92	123	95	86	92	106
Sipa1l2	-1.70434	0.00736933	-3.07687	1.27116e-09	-2.2002	1.08037e-05	44	45	44	31	22	38	19	15	10	22	20	16
Sirt1	1.03319	1	2.18243	4.53991e-19	1.75025	1.7773e-09	106	138	99	141	128	144	240	248	277	217	197	163
Six1	-1.65461	0.000785903	-4.9592	3.21507e-30	-2.56899	2.08372e-12	192	223	209	158	132	150	33	49	47	58	70	102
Six5	1.12129	1	-2.94115	2.07634e-05	-2.58727	0.000295777	37	27	31	42	42	41	10	7	16	7	9	19
Skida1	1.189	0.96572	-5.20153	4.90501e-12	-3.05738	5.21011e-07	25	34	34	47	35	47	4	7	7	13	8	8
Skil	1.66307	3.74651e-06	6.49078	1.66422e-155	4.26294	1.17299e-104	105	126	119	244	232	201	765	830	727	516	571	359
Slc12a4	1.10408	0.844918	2.50341	3.60567e-33	2.41158	3.87106e-30	232	281	288	366	309	356	579	826	656	686	704	477
Slc16a10	-1.36308	0.376797	2.63024	1.74309e-12	2.24348	2.19386e-08	32	40	44	32	35	32	100	94	118	95	101	56
Slc16a6	1.69712	0.768209	6.14542	1.29037e-10	6.8154	7.73516e-12	5	2	7	16	7	5	30	31	29	22	42	30
Slc19a2	1.31604	0.107936	6.81565	7.01811e-120	5.45839	1.65141e-100	133	168	140	235	200	242	896	1117	1069	899	965	487
Slc1a1	3.78224	0.425568	29.9643	2.04416e-15	39.9115	3.96991e-20	0	2	0	1	2	7	22	27	23	30	44	17
Slc1a3	-1.76964	0.00629813	-11.6038	1.20061e-40	-5.97882	3.036e-24	639	616	734	440	385	497	51	52	73	68	84	159
Slc23a2	-1.0137	1	2.11531	8.42798e-25	1.87655	4.65024e-17	211	246	254	287	251	280	431	563	550	483	471	334
Slc25a1	-1.22622	0.142786	-2.01473	2.5619e-13	-2.12764	1.04246e-14	207	247	216	212	175	252	104	106	130	88	112	102
Slc25a10	-1.4602	2.80036e-05	-2.93177	3.9733e-33	-2.41559	2.51604e-23	171	221	202	162	142	170	61	70	76	66	94	76
Slc25a12	1.11689	0.768261	-2.75451	1.21332e-25	-2.0014	3.28292e-13	212	246	195	288	244	321	68	90	85	94	112	107
Slc25a13	1.00642	1	-2.12484	9.13494e-21	-1.56635	3.47093e-08	247	279	264	296	305	327	112	138	131	144	175	165
Slc25a25	1.07848	1	4.14909	8.32252e-35	2.43849	7.18437e-13	67	84	60	72	102	91	264	344	291	193	200	107
Slc25a29	1.15181	1	-2.70865	0.0108244	-2.37278	0.0317407	10	9	16	20	17	10	5	5	3	7	4	3
Slc25a33	-1.19424	0.662309	2.65474	2.65929e-20	2.23525	3.7906e-13	65	68	90	67	70	81	187	215	205	195	171	116
Slc25a35	-1.07246	1	-4.2618	2.20205e-05	-2.23671	0.0183068	12	19	16	20	15	16	1	3	7	2	11	7
Slc26a11	-1.06105	1	2.10315	7.37584e-05	2.7138	4.24515e-09	20	16	24	21	21	24	34	57	39	56	50	51
Slc29a1	-1.52276	2.14043e-08	-3.09973	1.60213e-48	-2.57469	4.91917e-35	260	339	320	240	212	251	91	114	98	111	118	113
Slc29a4	-1.116	1	26.085	3.31267e-08	41.263	1.03464e-12	0	1	0	1	0	0	9	13	14	24	22	8
Slc2a1	-1.1298	0.668895	4.0741	4.26424e-98	3.00199	3.49076e-39	627	689	620	681	598	728	2139	3058	2949	2069	2281	1323
Slc31a2	1.39617	0.0512959	2.3811	1.78625e-14	2.59109	2.09009e-17	41	61	67	101	75	99	108	165	140	145	165	112
Slc35a3	1.75559	5.15848e-11	2.08133	3.35332e-20	2.49631	6.8953e-32	144	166	143	306	333	287	294	338	334	379	382	326
Slc35d1	1.23152	0.195353	2.84272	8.75975e-33	3.02403	1.46234e-36	121	147	145	205	199	188	340	423	441	431	489	291
Slc35e4	-1.38091	0.0715346	2.54199	9.52869e-18	1.96621	3.96679e-09	105	109	104	95	84	90	223	349	263	244	222	141
Slc37a2	1.75145	0.122627	5.68851	8.44828e-19	6.53922	3.58326e-22	8	11	21	29	22	31	70	100	65	106	94	55
Slc38a4	1.06582	1	-2.56591	2.64256e-34	-2.20281	2.61956e-24	437	565	507	615	616	640	159	240	204	196	230	228
Slc38a6	-1.21814	0.583774	-2.76668	1.88139e-11	-1.65045	0.00139257	89	88	90	81	91	84	23	29	47	44	52	59
Slc38a7	-1.11142	1	2.07954	4.515e-12	2.28324	2.60989e-15	72	81	67	92	61	78	131	179	160	181	159	143
Slc39a10	1.01343	1	-2.15297	1.92638e-15	-2.06242	2.28728e-13	129	152	138	163	166	166	62	65	72	62	67	66
Slc39a14	-1.31659	0.218821	3.28108	2.90355e-27	2.59789	4.2041e-17	68	100	93	84	75	71	247	327	303	244	274	140
Slc3a2	-1.19066	0.288537	3.19593	3.74932e-42	2.66651	3.66583e-30	639	758	721	677	639	762	1882	2698	2391	2064	2224	1221
Slc41a2	-1.23059	0.175591	2.00654	4.73622e-17	1.731	3.00451e-10	133	163	154	132	147	147	283	293	347	250	303	199
Slc44a1	-1.29339	0.0139469	-2.34761	1.72804e-22	-2.41715	4.48391e-23	225	245	275	215	228	229	98	109	118	86	110	100
Slc48a1	-1.03069	1	-2.26816	4.30764e-22	-2.0091	2.08243e-16	372	490	474	494	471	544	153	236	215	208	281	154
Slc4a11	-1.16199	1	9.1853	1.69212e-21	7.1565	2.11577e-15	5	6	7	10	3	5	44	72	57	51	52	24
Slc4a8	-1.02567	1	-2.39875	8.66749e-17	-1.79835	2.77065e-08	203	194	184	240	193	231	71	82	96	92	113	106
Slc52a2	-1.22602	0.52434	-3.34208	1.04722e-13	-1.74598	0.000298091	58	55	54	57	45	57	11	22	18	33	35	24
Slc5a5	-1.2683	1	2.71526	0.0192796	2.03931	0.287694	6	1	5	4	2	5	15	11	8	13	6	5
Slc6a2	-1.66299	0.441832	-26.7651	3.42443e-12	-4.08427	0.000144452	36	30	21	29	21	11	2	1	0	5	3	12
Slc6a6	-1.20375	0.0277634	-2.37787	0	-1.98284	0	658	761	706	741	611	709	248	341	329	356	387	290
Slc7a1	1.06041	1	2.51779	2.69051e-35	2.42289	2.79881e-32	811	945	846	1083	1020	1118	1758	2546	2451	2207	2423	1498
Slc7a11	2.51967	9.27177e-16	13.0235	1.59622e-127	18.4466	1.52039e-54	44	50	41	124	143	130	535	630	640	840	899	667
Slc7a7	-1.4699	0.87303	-4.08092	0.000839986	-1.74043	0.294939	10	16	7	7	10	9	1	5	2	9	2	7
Slfnl1	1.27394	1	3.31049	0.0075932	3.01716	0.0282259	4	3	3	4	5	6	7	19	9	14	13	3
Slit2	-1.78112	3.69795e-12	2.4166	2.99498e-35	1.65821	1.57453e-11	455	495	454	288	314	319	953	1298	1246	758	925	579
Slpi	-2.18766	8.10587e-07	-5.31748	4.04558e-23	-4.62461	7.55301e-20	92	101	83	36	61	50	15	21	17	14	19	24
Smad1	-1.18008	0.454811	2.17263	1.16262e-18	1.65821	1.54514e-07	118	106	109	102	112	116	229	256	258	181	217	137
Smad6	-1.09189	1	-8.39164	1.93845e-15	-3.30813	2.92636e-07	30	40	31	35	26	47	2	7	3	10	6	13
Smad7	1.26424	0.442673	10.3519	2.10653e-124	6.08203	1.0971e-58	52	71	48	87	75	90	517	697	605	405	392	215
Smad9	-1.62732	0.169159	-3.90362	1.11837e-06	-1.97187	0.0159734	17	29	20	17	19	11	6	5	6	9	15	8
Smcr8	-1.36475	0.000436376	2.99051	4.23844e-76	2.1003	2.87797e-26	474	519	522	445	405	447	1360	1801	1501	1098	1228	766
Smim3	1.02186	1	5.48114	2.29487e-10	3.13722	0.000182612	11	8	6	8	9	13	54	55	33	39	24	14
Smndc1	1.05142	1	2.48257	5.07295e-25	1.63722	2.28847e-07	167	229	213	264	234	246	513	525	501	389	345	228
Smpd3	-1.58806	0.0157695	-2.56561	8.41683e-09	-3.04555	6.42714e-11	67	78	71	65	31	63	27	31	28	18	28	22
Smurf1	-1.06144	1	2.2562	5.01989e-24	1.66875	1.56071e-09	339	362	306	364	321	428	651	930	764	611	604	415
Snhg1	-1.11781	0.904357	2.89186	3.6644e-33	1.87532	1.16479e-11	203	301	283	228	303	285	777	844	692	517	543	361
Snhg12	-1.11287	1	2.60674	7.83994e-18	1.97237	1.4778e-08	66	70	70	75	69	72	175	209	167	157	150	87
Snhg18	-1.07792	1	-2.15986	5.16422e-09	-1.61097	0.000465138	66	86	68	81	67	90	35	37	32	44	43	44
Snn	1.00383	1	-2.81382	5.12088e-18	-2.05898	6.73143e-10	115	164	125	164	140	168	53	41	52	49	78	61
Snord2	-1.00593	1	-2.42898	1.71857e-05	-1.18198	0.751196	33	32	54	41	50	47	14	16	20	26	42	29
Snx16	1.07522	1	4.58945	3.20958e-124	3.52059	3.14908e-56	85	82	114	105	118	130	414	457	451	336	369	252
Soat1	1.01677	1	2.19001	2.42872e-24	2.06669	1.37058e-20	324	298	285	374	336	372	579	693	777	632	667	517
Soat2	1.52967	0.392495	11.6822	3.32164e-72	11.1993	1.43894e-68	14	14	10	26	22	20	141	177	141	138	179	99
Socs1	-1.08313	1	2.31232	2.30735e-05	1.07334	1	16	22	15	21	16	20	38	52	36	22	26	7
Sod3	-1.46128	0.0269699	-2.211	2.66098e-08	-2.84274	3.35607e-12	71	83	86	65	44	83	30	37	44	31	28	22
Soga3	-1.18838	0.301765	-2.20022	1.63267e-15	-1.84378	1.05368e-09	169	177	168	159	155	192	62	96	82	76	101	91
Sorbs1	1.49246	0.0552175	2.81034	5.2128e-16	3.96562	3.41637e-31	36	36	26	56	49	66	83	107	93	130	150	96
Sorl1	1.52559	1	28.2721	1.80548e-09	22.3928	4.69636e-07	0	1	0	1	0	1	14	14	11	9	14	6
Sowahc	1.57391	0.004929	2.48544	1.18512e-13	2.48632	1.91155e-13	67	56	77	141	117	110	150	158	203	163	194	126
Sox12	-1.10831	1	-2.10822	1.09096e-07	-2.29125	7.86092e-09	118	100	108	126	91	129	34	64	62	48	55	35
Sp140	1.39021	0.111233	3.02508	1.92085e-21	2.62851	2.44834e-15	25	57	36	53	63	75	114	133	118	107	107	84
Spaca6	-1.06483	1	-2.6312	5.35969e-26	-2.1264	1.90672e-16	244	257	240	257	262	295	83	101	105	105	107	122
Sparcl1	-2.07728	0.113537	-5.8461	1.71127e-05	-1.80975	0.129977	12	12	12	7	5	8	1	2	3	6	10	3
Speg	1.18543	0.397449	-2.10563	3.50508e-12	-1.30684	0.0262717	166	181	166	247	212	252	64	80	106	129	118	129
Sphk1	-1.12722	1	-6.22083	1.10815e-14	-3.4223	1.74846e-08	41	39	31	46	32	37	4	5	9	10	11	10
Spn	1.2469	0.633724	-4.88733	5.652e-12	-2.01704	0.000792306	22	40	35	43	45	53	6	8	6	15	16	15
Spon2	-1.13783	1	-7.64274	2.15125e-16	-3.19179	1.48616e-06	159	202	198	217	141	216	25	19	30	28	40	93
Sprr1a	1.12864	1	106.03	1.95977e-50	31.1898	5.0949e-19	0	1	2	1	1	2	109	148	108	43	46	13
Spry2	-1.56868	0.0109783	2.9054	2.05546e-24	1.60251	0.000251431	62	52	58	45	40	43	136	202	177	89	100	77
Spry3	-1.37969	0.407952	-2.0122	0.00193936	-2.1439	0.00102163	22	31	30	21	24	25	16	12	14	13	10	14
Spry4	1.04525	1	10.0299	1.21173e-14	5.79291	8.18411e-07	4	2	3	3	4	4	23	32	41	23	19	10
Spsb2	1.15629	1	-4.1454	1.06934e-06	-3.90649	5.64794e-06	18	21	27	40	22	27	6	4	6	8	5	3
Spty2d1	-1.06641	1	3.7328	5.9711e-53	2.53251	2.19985e-21	167	158	126	177	147	172	547	616	569	441	393	276
Sqstm1	1.01657	1	4.36987	8.03919e-135	2.79526	6.88399e-34	850	1132	1044	1168	1103	1310	4084	5128	4305	3125	3300	1801
Sri	1.12156	0.767632	-2.12314	4.50372e-14	-1.43485	0.000522355	168	264	269	310	294	307	117	111	107	141	174	151
Srp54b	-1.41338	0.893158	2.05977	0.017507	1.97966	0.0322979	26	20	26	12	37	10	54	58	41	53	62	26
Srrm4	-1.1269	1	4.33519	1.93387e-40	3.21739	8.49734e-23	33	47	37	34	38	49	156	182	182	129	149	86
Ssbp3	-1.1234	0.358801	-2.83568	2.74179e-50	-2.07816	1.65048e-26	441	515	500	508	464	541	151	183	192	207	242	223
Ssfa2	-1.04523	1	2.29701	1.33891e-25	1.79551	8.91899e-13	554	597	567	689	584	649	1239	1487	1329	1118	1201	691
Sspn	-1.03467	1	-4.15815	9.72312e-11	-1.41213	0.14957	28	46	41	51	42	36	4	11	13	20	33	25
Sspo	1.04611	1	12.2964	1.13094e-19	17.4753	7.62083e-30	3	2	4	5	3	3	27	55	36	59	54	44
St3gal1	-1.44001	0.0246988	-2.13907	1.08306e-08	-2.30955	1.2003e-09	87	107	116	82	75	94	44	47	57	32	42	54
St3gal2	-1.05108	1	2.68063	1.22546e-31	2.43939	1.43047e-25	287	327	295	382	300	327	709	930	867	792	861	505
St3gal4	-1.1982	0.338438	-2.35444	1.14496e-14	-1.47429	0.000521932	131	132	127	121	111	149	44	63	63	73	104	78
St3gal5	1.30254	0.0029533	-2.2179	1.04751e-20	-1.61787	1.37685e-08	182	221	241	308	320	350	88	106	103	119	140	123
St6galnac6	-1.05022	1	-3.41943	1.39103e-23	-2.7367	9.04785e-17	95	103	90	102	101	117	27	29	30	35	34	32
Stam	-1.36615	0.0239195	3.99456	2.26469e-79	2.64143	3.82128e-26	175	176	135	123	152	141	647	710	636	473	414	352
Stap2	2.90616	0.00155933	4.74219	4.1848e-09	5.80609	2.28486e-12	3	9	4	13	19	23	24	29	26	37	32	22
Star	-1.53655	0.945895	3.48363	2.73096e-05	1.99121	0.125921	5	3	8	4	3	5	18	23	17	8	14	9
Stard5	-1.72019	0.00211122	2.65064	8.59497e-20	2.19263	4.33489e-12	42	70	60	48	38	30	150	174	142	121	144	98
Stard8	1.18811	1	-3.13257	3.18122e-05	-2.39129	0.00144891	19	24	22	40	25	25	5	9	7	9	13	4
Stat2	1.34771	0.00180309	2.08166	1.18466e-23	2.15114	1.74356e-25	139	154	149	228	229	238	276	354	314	328	332	256
Stat5a	-1.11521	1	-2.45513	8.64725e-09	-1.44903	0.0362944	81	130	87	103	82	126	29	55	40	55	66	74
Stc2	-1.30815	0.933356	3.99293	2.13082e-17	3.67873	1.09504e-14	12	27	14	19	15	13	53	91	74	62	71	55
Steap2	-1.08228	1	-2.0337	3.05806e-13	-1.67724	2.07831e-07	405	436	451	469	460	465	192	220	240	205	248	281
Stil	-1.04284	1	2.44512	8.66947e-42	1.84266	1.00117e-18	272	266	267	301	308	293	610	699	713	497	522	413
Stk40	-1.3577	0.0239274	3.90957	7.86041e-125	2.52236	1.09531e-28	97	104	106	77	83	104	376	450	405	277	271	199
Stradb	1.11115	1	-2.1462	4.29523e-05	-1.67142	0.00757737	46	40	44	42	63	64	20	25	17	28	29	18
Stx11	1.26268	0.649197	2.97343	4.15436e-16	1.82027	0.000285428	34	23	35	47	36	53	93	94	94	59	63	40
Stx3	-1.34619	0.0523396	2.70895	1.01073e-26	2.10911	1.69975e-14	115	130	164	115	139	99	358	380	395	300	313	220
Suco	-1.11256	0.512982	2.69949	5.1756e-70	2.0377	1.58301e-32	291	321	320	304	345	328	801	919	858	617	684	529
Sumf2	-1.41091	0.00734424	-2.4762	5.47666e-15	-2.57876	2.57381e-15	89	106	98	71	86	85	31	49	41	34	39	36
Sumo2	-1.13437	0.487562	-2.438	2.74799e-26	-2.04008	2.12457e-17	251	320	320	283	316	315	123	129	121	123	152	143
Sumo3	1.12449	0.883609	-2.3075	9.12078e-12	-1.82166	7.32363e-07	88	90	104	128	121	121	37	37	51	47	60	42
Susd6	1.44355	0.0165982	6.64886	5.73225e-111	5.44869	7.28887e-77	89	116	125	198	175	181	664	821	762	663	722	368
Suv420h1	1.18498	0.175908	2.1891	2.65369e-28	1.70513	9.58652e-13	225	271	245	330	333	361	457	619	590	389	504	328
Svep1	-1.85727	3.53252e-11	-3.2601	1.01124e-37	-3.25219	1.14569e-36	529	560	554	372	298	366	138	189	192	140	162	181
Svop	2.62698	0.403299	26.4887	2.4173e-37	32.0698	3.77687e-45	2	2	1	6	6	4	43	51	51	56	63	46
Syne1	1.23693	0.00290684	2.99855	1.20486e-64	2.74538	2.25886e-86	500	600	545	789	730	856	1534	1920	1603	1452	1689	1216
Syngap1	-1.06962	1	-2.27009	6.45204e-10	-1.25272	0.197645	170	150	161	178	155	196	70	75	73	102	118	147
Synpo2	1.11775	1	9.74473	7.29457e-37	7.339	2.32579e-22	5	7	11	17	6	7	67	95	71	61	65	39
Sytl1	1.85325	1	9.26295	1.79991e-07	18.4043	6.64285e-17	0	2	2	2	3	4	10	17	14	26	34	17
Tab1	-1.18719	0.372869	-2.00949	1.61619e-11	-1.75411	8.96133e-08	128	178	131	160	133	135	71	81	70	79	89	71
Taf1d	-1.2542	0.0168414	2.15175	1.99189e-30	1.43481	5.67082e-07	479	574	611	461	535	550	1241	1265	1144	780	872	648
Taf4b	-1.82819	0.000100382	3.27429	2.07035e-37	1.73448	1.17873e-06	51	69	56	39	35	38	192	213	185	102	114	78
Taf7	1.51803	0.000322145	2.32104	3.60318e-19	1.89544	1.07809e-10	75	118	128	174	197	195	231	285	245	215	226	145
Taf7l	2.40435	0.895365	21.6138	6.65109e-16	22.3693	2.54038e-16	1	1	1	4	4	1	23	28	23	28	27	17
Tamm41	1.01867	1	-2.05111	9.52229e-08	-1.63948	0.000388865	103	117	100	137	91	154	45	63	52	52	79	57
Tap1	1.27029	0.532347	5.55191	4.36472e-37	4.65192	2.46932e-29	54	54	64	108	57	91	263	391	333	278	334	171
Tas1r1	-5.12779	1.02425e-05	-4.51676	8.87891e-06	-3.90365	0.000112119	9	21	20	5	1	5	4	3	4	4	3	5
Tbc1d14	-1.14671	0.658173	-2.1587	3.14396e-12	-1.73837	5.85172e-07	106	115	123	114	114	122	48	48	67	61	65	64
Tbc1d15	-1.18457	0.192581	2.07444	1.00751e-24	1.60221	3.78333e-10	299	327	304	301	329	285	651	656	666	511	506	418
Tbc1d2	1.25512	0.859432	9.82902	4.04662e-84	7.07448	2.48961e-48	24	28	23	35	33	42	215	309	237	211	189	116
Tbc1d4	-1.55671	1.1346e-05	-2.20852	2.15799e-16	-2.21553	1.04061e-15	139	182	163	115	120	127	65	80	79	65	66	78
Tbc1d8	-1.07909	1	5.07988	3.19608e-39	4.38587	5.45811e-27	23	19	20	22	22	23	98	108	118	95	98	70
Tbccd1	1.09505	1	-2.16596	3.39121e-09	-1.81553	5.81983e-06	66	105	110	124	102	132	44	41	47	52	50	46
Tbkbp1	-1.49585	1	4.27004	1.80028e-06	3.53037	0.00018842	4	4	5	1	2	7	21	20	17	18	14	13
Tbl1xr1	1.08563	1	-3.05407	6.45045e-30	-2.3278	0	740	740	733	911	949	954	251	245	247	274	284	348
Tbl2	-1.22677	0.0784968	2.21412	5.74655e-29	1.71521	5.36772e-13	252	273	238	271	223	232	484	639	615	433	465	364
Tbrg3	1.07565	1	-2.11541	7.48543e-09	-1.13335	0.697036	299	303	300	350	402	383	135	147	156	191	250	314
Tbx18	-1.41815	0.00291652	-3.1358	1.27527e-25	-2.72735	3.25375e-20	141	165	167	116	131	142	52	47	55	46	56	64
Tcf7l1	-1.50667	0.00710428	-3.98741	1.184e-24	-2.78468	9.06034e-15	151	204	175	156	102	152	50	43	42	47	63	71
Tcf7l2	-1.1251	0.729729	-2.30641	5.74523e-18	-1.79842	1.75822e-09	210	246	182	222	208	232	70	104	110	107	127	107
Tchp	-1.00756	1	2.55913	3.91237e-22	2.10937	1.78433e-13	104	131	129	155	121	145	283	343	328	285	297	163
Tdp1	-1.79186	0.000727594	-3.01547	1.88223e-11	-3.31494	2.31301e-12	63	59	61	36	49	34	20	19	23	15	22	16
Tdp2	-1.01703	1	2.06905	2.40115e-21	1.72151	1.9067e-11	124	172	138	163	156	178	292	309	316	266	243	208
Tead2	-1.19686	0.187375	-2.33422	2.25832e-21	-2.29416	3.66234e-20	282	290	282	283	258	294	107	136	133	96	160	104
Tead3	-1.27372	0.302385	2.00957	1.92417e-10	1.58524	0.000174562	62	72	58	52	50	74	112	148	136	107	117	70
Tec	1.19558	1	9.37314	6.25117e-33	8.12882	2.85879e-24	11	5	4	11	7	10	65	65	65	63	53	43
Tek	1	1	130.444	1.03838e-12	173.423	2.44137e-16	0	0	0	0	0	0	12	24	12	25	21	14
Ten1	-1.9571	0.000687121	-2.10275	4.4783e-05	-2.48661	1.19843e-06	62	55	63	25	31	52	27	39	22	25	29	16
Tert	1.5281	0.341888	-2.21858	0.0148659	-1.03062	1	20	16	12	18	37	31	8	6	8	13	19	13
Tfap4	-2.04581	6.45195e-13	-2.32233	1.75811e-17	-3.03257	9.63512e-26	126	148	146	84	84	71	57	72	56	42	52	39
Tfeb	-1.20439	0.951597	-2.98721	1.36047e-07	-1.82995	0.00477231	36	42	45	46	34	39	8	16	18	20	15	29
Tfrc	1.00967	1	4.51323	1.46327e-83	3.2951	1.26074e-58	1151	1337	1282	1422	1563	1447	5164	6037	6242	3823	4319	3767
Tgfb2	1.38934	0.781551	2.13607	0.00190591	1.79008	0.04298	18	9	11	24	14	24	20	35	29	26	24	16
Tgfb3	-1.21884	0.284022	-2.26956	1.49353e-12	-2.24568	1.31209e-11	83	107	105	96	87	99	29	58	46	40	46	40
Tgif1	-1.08265	1	3.02919	1.2704e-22	2.11439	5.08123e-10	86	86	92	108	83	94	276	305	239	203	222	119
Tgoln1	1.41883	0.0173338	3.37556	6.65845e-34	3.45505	8.57922e-35	81	91	100	141	157	152	336	303	297	349	331	229
Thap1	1.05198	1	2.89993	2.16594e-11	1.64446	0.0110492	35	31	39	46	44	39	109	127	77	61	70	37
Thap3	-1.0871	1	-3.19177	1.66906e-11	-2.08371	9.55903e-06	39	64	54	55	56	57	16	18	16	19	24	29
Thap6	1.32761	0.580388	5.87077	2.81591e-44	3.79222	3.26009e-19	18	29	13	32	25	36	112	126	124	82	84	54
Thbd	1.05668	1	6.40998	5.26476e-38	3.19436	2.26942e-12	19	27	23	31	23	31	115	167	174	77	91	46
Thbs1	1.05942	1	-3.11872	7.38908e-23	-2.73228	0	809	899	761	1013	969	1079	218	318	281	228	267	359
Thbs3	1.093	1	-2.94798	1.61599e-14	-2.27006	1.91058e-09	63	80	65	86	89	90	19	30	23	28	40	20
Thra	-1.49317	8.10257e-07	-2.17646	5.87737e-24	-2.26891	1.78871e-25	323	398	354	309	230	301	144	191	171	144	171	140
Thsd1	2.98378	0.00165405	3.40023	2.51977e-05	3.84669	2.95597e-06	6	4	7	23	18	19	23	18	19	16	30	18
Thsd7a	-1.4792	0.0294356	-2.59702	3.78112e-11	-1.98716	2.8367e-06	117	140	120	88	90	120	34	54	61	41	68	72
Timm8b	1.00936	1	-2.03606	3.64066e-05	-1.4207	0.0796	53	102	119	83	124	112	45	45	46	65	69	50
Timp2	-1.19691	0.0548648	-2.21811	0	-1.90503	0	1745	2123	1883	1972	1651	1985	706	953	1005	916	1144	848
Tiparp	-1.07937	0.918782	4.28497	4.02268e-51	2.33104	5.54536e-44	334	392	381	392	405	398	1551	1759	1543	893	925	672
Tlcd1	-1.06422	1	-2.48692	1.78564e-06	-1.62463	0.0141057	31	40	34	35	39	41	11	17	15	26	19	17
Tlcd2	2.45897	0.0757404	5.08836	2.81991e-08	3.05615	0.00221531	1	6	5	9	12	14	18	26	20	12	17	7
Tle2	-1.14977	1	-16.0574	6.48446e-40	-3.69625	1.35488e-13	77	106	90	99	84	93	5	3	9	10	26	34
Tle6	-1.01353	1	-5.88805	7.81042e-15	-2.71835	1.41053e-06	27	46	50	51	43	47	8	8	5	11	13	19
Tlr1	1.98443	0.0116437	-6.00479	9.60898e-06	-2.06938	0.070247	9	12	16	27	29	30	1	5	0	5	5	7
Tlr4	1.03455	1	2.45958	5.5839e-36	2.30143	1.82455e-30	249	305	275	323	365	309	666	688	728	617	645	567
Tlr6	1.19575	1	-3.3591	3.18724e-05	-1.9256	0.0373852	19	27	27	37	42	22	5	11	6	7	13	16
Tmbim1	1.02777	1	2.52434	1.22593e-19	2.2319	2.36068e-14	94	88	122	108	132	125	233	311	246	252	238	167
Tmbim4	1.44831	0.0159763	3.72478	4.77836e-38	3.45361	8.50006e-33	66	75	73	114	135	112	267	290	259	263	285	169
Tmco6	1.5232	0.198582	-2.79801	0.000286774	-1.29557	0.614012	19	23	16	38	39	26	5	9	7	11	19	13
Tmed5	1.367	0.000419294	2.03103	1.52374e-22	2.10346	1.42452e-24	330	419	418	600	667	585	771	841	807	737	965	665
Tmem106b	1.03011	1	-3.23708	6.46343e-39	-1.72878	7.59404e-10	523	595	557	642	654	720	167	188	175	271	302	349
Tmem119	-2.5998	1.91777e-10	-14.0015	5.09011e-42	-10.0716	8.08799e-36	62	91	71	38	29	33	4	3	9	3	7	11
Tmem121	1.2054	1	-2.61382	0.000421923	-3.44837	2.39958e-05	13	25	24	33	29	25	9	8	7	7	4	6
Tmem128	1.48703	0.00897038	2.11003	3.16643e-11	1.88474	1.10453e-07	46	53	41	76	80	87	89	117	97	93	87	74
Tmem140	2.59913	0.284022	19.025	5.16146e-25	19.5338	3.26112e-25	4	1	3	6	8	11	51	67	45	56	73	30
Tmem150a	-1.12038	1	4.00032	8.44423e-09	4.88167	1.05228e-11	4	13	10	7	7	14	38	38	35	59	41	28
Tmem164	-1.02437	1	-2.52906	1.65367e-28	-1.70245	2.3128e-10	549	573	523	621	563	700	172	248	251	291	320	316
Tmem171	1.15898	1	3.00291	8.58905e-05	2.13873	0.021461	4	12	16	12	16	15	29	50	20	17	30	19
Tmem176a	1.05863	1	-4.45273	4.23928e-12	-2.36836	3.4266e-05	33	53	46	67	51	44	6	11	13	16	16	21
Tmem176b	-1.03844	1	-4.06982	1.07501e-41	-2.19217	2.3337e-14	122	180	170	166	165	198	44	42	32	75	67	64
Tmem184a	-1.09175	1	2.36347	0.000700697	3.52786	2.56367e-08	8	14	8	11	7	14	21	24	28	42	41	20
Tmem184b	1.16605	0.352451	2.00661	1.22538e-18	2.11222	4.00741e-21	197	260	220	342	268	309	409	496	485	526	502	351
Tmem194b	-1.40122	0.351445	-2.35606	2.95096e-05	-1.3991	0.207019	53	66	46	40	51	46	11	30	31	31	34	47
Tmem198b	1.14093	0.918782	-2.02559	4.90979e-07	-1.59281	0.00157117	59	77	82	84	96	110	27	39	44	40	43	48
Tmem206	1.07919	1	2.14395	2.59847e-09	1.97407	2.95773e-07	57	87	64	98	91	71	136	147	172	121	177	99
Tmem231	1.00862	1	-2.65253	2.72549e-08	-1.40455	0.0796	44	48	38	49	48	56	9	18	23	29	36	24
Tmem238	-1.01118	1	-2.70066	9.271e-06	-1.57142	0.0424392	25	29	31	33	32	33	8	13	11	19	25	8
Tmem251	1.19978	1	2.80388	1.51638e-07	1.7674	0.0134449	15	44	45	41	61	41	99	93	102	70	73	34
Tmem43	-1.06467	1	2.21014	2.58254e-21	2.0438	4.76984e-17	217	262	227	255	252	266	427	629	550	509	558	333
Tmem44	-1.08784	1	-3.63727	1.00952e-08	-2.66615	1.67192e-05	41	75	42	69	44	55	9	16	19	26	12	18
Tmem53	-1.26734	0.971799	-4.4456	7.4425e-06	-1.73247	0.140302	16	20	13	17	12	16	3	6	2	8	7	12
Tmem68	1.35346	0.216589	2.16847	4.51606e-09	2.12889	1.87742e-08	30	36	36	51	61	49	64	88	75	71	72	66
Tmem98	1.17149	0.447082	-2.22173	3.40118e-13	-1.38734	0.00398159	116	123	123	160	143	193	42	60	65	94	84	73
Tmprss11f	4.38462	0.0138956	5.88639	0.000232999	3.7486	0.0211998	3	1	1	11	8	8	8	16	8	9	6	4
Tmtc3	1.24713	0.00424013	2.68782	5.00172e-72	2.60096	2.25139e-65	378	453	401	566	633	590	1036	1192	1162	1077	1105	899
Tnfaip2	1.04146	1	3.97201	6.76957e-51	2.92345	1.71685e-24	56	95	71	84	80	105	269	353	280	243	228	154
Tnfaip3	-1.28344	0.639525	13.823	1.75561e-112	6.40823	5.33209e-45	38	47	26	32	27	42	486	620	472	276	272	146
Tnfaip8	-1.41466	0.0248016	-2.16751	1.30148e-09	-1.71826	3.0448e-05	62	96	84	68	63	68	29	45	40	40	51	44
Tnfaip8l1	-1.01707	1	-2.6208	0.000420589	-2.17069	0.00642769	14	30	34	26	29	34	12	8	10	7	11	16
Tnfrsf10b	1.30765	0.131926	3.99072	5.48254e-40	3.82361	3.39288e-37	114	130	131	216	169	187	419	568	553	521	574	304
Tnfrsf12a	-1.00857	1	4.35355	5.47638e-37	2.76577	9.68094e-18	109	188	149	182	149	181	616	748	610	456	502	239
Tnfrsf23	-1.08959	1	2.09561	8.40691e-08	1.70645	0.000605342	24	36	41	27	37	44	60	77	80	52	68	46
Tnfrsf25	-1.39425	0.598942	-7.2493	1.29916e-09	-1.89914	0.0340116	16	25	25	21	14	20	1	7	1	10	7	16
Tnfsf12	-1.04875	1	-2.52117	0.000156407	-1.5011	0.144734	20	26	26	29	27	24	11	9	9	14	18	14
Tnfsf9	1.15497	1	2.71276	4.136e-10	3.12632	3.8448e-13	28	30	34	36	45	43	64	87	106	104	116	60
Tnrc18	-1.73369	1.21722e-07	-3.85648	0	-4.24721	0	2042	2226	1959	1527	1194	1489	404	645	623	402	507	494
Tns1	1.03372	1	-2.97929	1.08175e-28	-2.20952	6.59735e-16	590	603	502	749	557	754	156	227	205	218	271	249
Tns2	-1.39881	0.00040653	-2.58388	0	-2.48968	0	746	826	739	651	553	733	261	340	319	291	278	317
Tob1	-1.05346	1	3.56473	1.65811e-141	2.24714	2.6014e-27	184	210	188	225	193	227	632	784	713	477	465	322
Tomm40l	1.07442	1	-2.09564	7.74824e-08	-2.19551	1.90545e-08	65	71	65	87	77	88	36	37	25	31	37	20
Tor1b	-1.92468	8.25992e-10	2.0185	3.1037e-15	1.23469	0.0743545	194	228	218	110	132	146	398	498	429	307	287	172
Tpcn1	-1.09766	0.967068	-2.26969	1.64725e-17	-1.80644	9.023e-10	258	239	244	286	243	262	83	127	127	129	154	114
Tpd52	1.1636	1	3.61274	8.73635e-15	2.85586	2.91872e-09	18	32	18	42	23	27	70	87	95	73	74	41
Tpgs2	-1.00691	1	-2.29021	8.16378e-11	-1.73079	2.0379e-05	68	100	81	106	82	100	31	44	36	43	53	42
Tpmt	1.05342	1	-2.51005	0.0123914	-1.16246	1	7	16	22	21	18	16	9	4	5	8	16	13
Tpra1	-1.37527	0.107581	-2.2006	6.85311e-08	-1.85844	3.87834e-05	54	82	58	62	50	52	22	37	31	30	38	32
Tprn	-1.8211	2.92196e-06	-2.83945	1.03429e-15	-2.43105	5.95534e-12	77	84	92	48	49	65	27	27	37	34	40	26
Tra2a	1.08406	0.902097	2.39792	2.03466e-38	1.96564	1.13676e-22	376	582	559	616	652	635	1182	1298	1215	1018	1025	809
Traf1	1.40643	1	6.03305	1.18167e-05	2.67395	0.135902	1	3	2	3	4	3	6	16	17	4	7	5
Traf4	-1.27802	0.0653404	2.06234	3.08479e-19	1.5386	1.01736e-06	137	198	165	136	154	165	308	400	347	280	277	184
Traf5	-1.43391	0.2089	-5.9245	4.86135e-14	-2.06712	0.000477146	27	35	44	29	28	29	5	7	6	14	15	20
Trafd1	1.19335	0.392922	2.58078	6.6129e-25	2.28052	2.50331e-18	124	156	134	200	174	202	323	403	369	363	346	206
Tram2	-1.02079	1	-2.38745	1.61432e-10	-1.99273	5.76423e-07	92	84	89	99	93	112	31	48	35	56	36	36
Trappc1	1.06568	1	-2.51074	4.79409e-12	-1.43997	0.00706955	58	83	78	90	84	98	30	36	23	48	53	45
Trappc9	-1.03322	1	-2.02956	6.70241e-16	-1.36651	0.000564554	186	220	177	218	215	225	86	97	111	131	151	128
Trex1	-1.0021	1	2.39028	9.90713e-05	-1.07515	1	8	16	13	17	11	15	28	40	23	11	11	11
Trib1	-1.27833	0.270867	2.20852	4.80426e-13	1.19512	0.367362	85	88	72	72	71	81	166	231	160	110	102	71
Trib2	-1.74897	2.86107e-06	-3.53216	3.87875e-23	-2.85041	3.66285e-17	91	107	93	64	55	75	33	23	28	37	35	26
Trib3	-1.10903	1	2.65071	1.24589e-24	2.63799	4.12987e-24	84	93	105	102	108	86	217	291	260	277	254	187
Trim11	1.14306	0.583792	2.32533	4.45087e-26	2.70569	1.47461e-36	124	142	153	169	184	206	285	373	342	391	425	280
Trim30a	-1.10366	1	-2.42512	3.08416e-15	-1.15156	0.448403	178	177	188	175	206	194	69	86	75	142	143	166
Trim30d	-1.6564	0.0460058	-6.59981	9.60244e-21	-3.18373	2.87211e-09	198	193	222	154	139	140	32	30	33	37	47	96
Trim36	1.36016	1	4.83683	5.51672e-06	3.94593	0.000181999	3	5	2	6	6	4	11	22	18	17	14	8
Trim46	1.58841	0.297456	6.12234	7.13181e-27	5.74702	8.71372e-24	16	11	9	25	20	22	61	79	88	77	71	53
Trim6	1.57601	0.424211	2.90089	2.95869e-05	2.38275	0.00184635	12	12	8	10	30	19	28	38	30	32	24	18
Trim65	1.45177	0.0786991	-2.09577	4.28176e-05	-1.38609	0.119116	53	51	41	73	73	101	14	24	33	30	43	28
Trim69	1.44672	1	10.538	2.33337e-09	7.58109	2.44365e-06	3	0	4	2	8	2	29	26	24	30	16	8
Trim7	1.25053	1	4.21619	1.96129e-14	5.03921	1.45232e-18	14	16	20	17	29	27	60	97	61	90	103	53
Trmt10c	1.17272	0.528633	2.04594	9.69574e-15	1.84988	1.76863e-10	70	102	97	114	131	122	186	195	181	179	165	134
Trmt2b	-1.1327	0.834037	-2.15108	2.2937e-11	-1.65247	1.75929e-05	144	150	143	135	154	162	70	70	68	84	74	95
Trmt61b	-1.03821	1	2.25471	0.000248338	2.48864	3.23985e-05	13	20	15	14	12	28	32	33	46	39	52	25
Trp53cor1	1.74371	0.536769	5.81841	6.69565e-12	7.3418	1.26755e-16	9	2	6	6	13	16	39	32	32	41	52	30
Trp53inp1	2.51164	5.99009e-17	30.6418	1.04038e-261	28.9179	1.28996e-299	71	58	54	171	166	202	1813	1980	1967	1935	1825	1370
Trp63	-1.70919	0.446548	-7.34618	2.36628e-05	-4.74362	0.000677527	10	10	11	6	5	10	2	0	2	1	0	5
Trpm1	-2.06205	0.870728	2.95471	0.00579555	1.49393	0.815326	3	4	4	3	2	1	8	10	16	4	9	3
Trpv3	-2.03612	0.636045	8.14843	9.45224e-14	5.19448	1.65851e-07	10	4	2	2	5	2	33	60	45	30	39	14
Tsc22d3	-1.07184	1	2.70466	1.12328e-24	1.08957	0.999708	51	73	61	61	70	70	147	198	168	60	83	51
Tsen2	-1.33517	0.105076	-2.70168	2.52124e-12	-2.61014	2.60825e-11	56	73	67	56	56	59	26	29	19	20	32	20
Tsen34	-1.17916	0.261695	-2.34881	3.08431e-21	-2.30864	4.55652e-20	195	249	249	249	192	244	81	115	106	103	115	71
Tsga10	-1.26516	1	-3.40165	0.00146056	-1.93696	0.124246	15	22	14	4	19	24	7	6	2	7	9	9
Tsku	1.05099	1	2.99133	1.75518e-15	2.34324	5.6419e-09	43	54	36	69	41	53	106	167	137	114	118	70
Tspan11	-1.13071	0.908235	-4.79916	1.14878e-29	-3.93011	3.23051e-23	91	122	117	119	98	123	21	25	24	19	24	37
Tspan17	-1.31671	0.169985	-4.59218	7.03367e-21	-2.90441	2.52256e-12	67	73	63	67	45	68	14	15	16	22	23	22
Tspan4	-1.54851	1.09145e-05	-2.05897	1.04733e-14	-2.77293	7.35297e-25	148	202	188	137	134	133	71	87	109	64	67	55
Tspo	-1.08971	1	-2.1254	1.14074e-10	-1.95223	1.44487e-08	122	212	153	177	139	203	68	87	78	80	98	61
Ttc21b	1.02005	1	-2.24335	5.70909e-26	-1.53339	1.8129e-08	249	302	285	309	317	369	121	129	131	175	180	168
Ttc30b	1.2886	0.992235	-6.78433	1.97455e-06	-1.73315	0.181551	10	21	11	20	22	21	2	1	3	3	8	12
Ttc39a	1.01755	1	-2.11874	0.000527839	-1.12177	1	21	41	36	38	35	43	16	17	14	25	40	19
Ttc39aos1	1.11169	1	-2.03095	0.00200198	-1.11283	1	19	41	32	35	33	51	10	14	22	22	31	26
Ttc39b	1.31893	0.000406001	2.13819	3.47593e-34	2.52102	2.68143e-51	355	365	403	575	588	566	746	847	871	900	1028	803
Ttc39c	-1.15705	1	2.06227	1.13581e-07	1.13128	0.833813	51	67	53	67	50	55	110	157	95	60	61	64
Ttc5	-1.00446	1	-2.13092	4.07128e-07	-1.39399	0.0526709	83	94	119	110	108	126	43	48	51	78	49	75
Ttc8	1.31763	0.152444	-2.73137	2.60775e-10	-1.54083	0.008413	53	71	53	79	91	102	22	18	26	32	37	41
Ttn	4.83756	2.41721e-18	4.73405	2.97142e-18	13.8063	2.22297e-89	11	16	10	80	66	64	69	53	58	159	185	151
Ttyh3	-2.65983	3.49292e-06	-3.99371	4.10854e-12	-4.80097	4.02013e-14	144	128	103	60	47	59	26	33	38	14	20	40
Tuba1b	-1.06985	1	-2.05776	1.3322e-16	-2.27587	2.09048e-20	309	507	486	474	445	489	174	228	242	176	201	168
Tuba4a	-1.17624	0.700279	-2.02143	3.92297e-07	-2.15761	5.78379e-08	60	78	78	79	59	76	36	29	44	29	37	30
Tubb2a	1.10966	0.98129	-2.6131	2.08924e-18	-1.92216	2.63844e-09	183	298	311	298	321	401	103	101	103	116	147	129
Tubb6	-1.00398	1	2.14295	1.8094e-19	1.44628	5.78649e-05	462	558	545	542	540	743	1088	1237	1104	835	859	505
Txk	-1.26272	1	-2.40502	0.0219025	-1.20761	1	14	14	10	13	13	9	4	7	5	8	6	16
Txndc2	-1.04683	1	4.3107	8.3309e-05	2.5908	0.0634437	1	3	5	3	3	4	9	20	12	9	10	4
Txnip	-1.05911	1	5.47482	6.67513e-179	3.01409	3.78259e-45	345	451	456	451	420	506	2297	2557	2133	1378	1394	880
Tyw3	-1.10405	1	-2.3977	1.45703e-06	-1.4131	0.113655	34	47	46	38	46	50	13	21	20	27	25	34
Ubc	1.9097	1.94363e-05	3.33408	1.17468e-19	2.51225	7.76551e-12	365	536	421	860	798	1293	1252	1625	1625	1227	1423	599
Ube2c	1.01088	1	-2.14508	9.75343e-21	-2.21182	1.15549e-21	213	274	272	299	258	338	102	136	124	120	125	85
Ube2e3	-1.06977	1	-2.25216	3.7057e-16	-2.02361	2.38905e-12	135	192	163	162	178	193	65	72	85	64	92	76
Ube2l6	1.41974	0.284198	-2.35181	0.000655444	-1.12789	1	26	22	26	39	35	49	15	9	8	20	19	24
Ubl3	1.02747	1	2.17791	2.16248e-21	1.79948	6.17153e-12	153	209	183	220	215	216	374	442	397	373	344	229
Ubqln2	-1.1749	0.203325	-2.47139	1.40689e-30	-2.23983	1.6873e-24	645	649	614	647	556	704	222	292	282	322	287	216
Ubtf	-1.30576	8.77718e-06	-2.36277	0	-2.45187	0	1023	1257	1163	1069	897	1111	439	563	491	467	502	382
Ugdh	-1.00401	1	2.43964	4.54643e-68	1.38383	1.6739e-08	536	690	652	687	729	761	1476	1633	1568	907	908	685
Ugt1a6a	1.02997	1	2.0419	0.00974695	1.52163	0.31094	6	15	9	10	11	15	21	27	15	18	14	12
Ulbp1	1.20792	0.025359	2.30914	6.30884e-47	2.20184	4.04838e-41	446	505	486	635	680	711	1101	1242	1054	1027	1175	853
Ulk1	-1.15012	1	5.14552	1.24991e-35	3.4463	2.28461e-20	103	111	87	121	85	100	464	639	495	415	407	196
Ulk4	-1.03207	1	-2.65596	6.35324e-09	-1.46881	0.0288201	54	51	46	59	47	65	22	15	21	34	39	26
Unc13d	1.53769	1	5.27554	0.000236986	4.94919	0.000996286	3	1	2	2	2	7	10	11	13	12	13	5
Unc45b	5.73977	1	128.573	1.17176e-11	69.8496	2.24033e-06	0	0	0	0	0	2	20	18	9	12	8	4
Unc5c	-1.17938	0.945895	-4.41965	3.41357e-17	-4.59454	2.5783e-17	112	99	122	110	122	98	28	19	30	22	15	32
Upp1	1.78877	0.416346	9.22734	3.4727e-20	5.98304	1.74985e-11	6	7	6	18	8	14	65	68	49	50	42	20
Usp13	-1.23194	0.86318	2.14148	2.51681e-07	1.66935	0.00267729	37	25	33	33	32	25	67	66	76	51	54	48
Usp17la	1.54696	0.189053	4.05088	1.04965e-19	1.83027	0.00660175	13	16	18	33	24	28	59	68	69	32	28	23
Usp17le	-1.70974	0.0183212	-2.23179	4.89016e-05	-2.81012	9.38378e-07	28	40	35	23	27	20	15	13	19	11	13	11
Usp46	-1.03279	1	-2.12455	2.3184e-16	-1.86082	1.85824e-11	216	271	247	281	275	271	120	96	136	122	134	122
Usp53	1.03979	1	4.50656	9.89428e-94	3.17369	7.57334e-60	162	184	155	210	187	211	710	851	754	538	588	410
Utp20	1.02819	1	2.51418	7.81674e-56	2.03321	1.44158e-32	627	778	772	801	859	949	1723	2012	1862	1560	1620	1097
Vdr	-2.29079	6.64968e-14	-4.42562	7.68736e-39	-5.27374	1.38449e-43	146	152	153	79	67	84	40	25	39	32	23	27
Vegfa	-1.28239	0.0207956	4.19235	1.00503e-168	3.42233	1.56629e-104	285	340	276	275	239	307	1094	1408	1378	1081	1144	761
Vgll3	1.23506	0.794622	3.04022	9.76513e-15	2.68375	4.20349e-11	25	35	42	48	41	58	94	118	106	112	97	56
Vldlr	1.07788	1	2.61772	8.9317e-25	2.27157	1.4338e-17	109	146	95	144	131	165	259	324	356	234	312	220
Vmn2r96	1.18239	1	-2.02684	0.0317097	1.13022	1	9	16	23	26	23	17	7	7	10	14	19	19
Vmp1	1.05084	1	2.05532	3.14509e-21	1.88416	3.37941e-16	210	288	294	288	357	321	479	629	558	474	565	397
Vopp1	1.49514	0.00088473	2.87995	1.64622e-32	2.78474	2.00333e-29	64	83	76	137	111	141	205	213	239	214	219	165
Vps37b	-1.464	0.0296327	7.12782	1.76176e-114	3.30319	8.28573e-27	103	98	110	76	94	78	685	906	695	380	404	220
Vps9d1	-1.01718	1	-2.03076	1.60692e-08	-1.55452	0.000677601	80	96	70	93	92	97	31	52	41	54	52	46
Vsig10l	1.67614	0.276358	-6.01205	2.19694e-05	-1.58085	0.396103	11	15	17	26	14	45	2	2	3	7	11	8
Vwce	1.97235	0.34219	2.95363	0.00526881	2.97091	0.00583812	4	5	3	11	9	8	11	12	14	10	17	8
Wars	1.08495	1	2.19232	2.98504e-22	1.81408	2.08884e-12	179	206	166	232	204	263	367	487	387	350	371	246
Wasf1	-1.03272	1	-2.17889	3.69578e-10	-1.67743	3.53988e-05	128	113	127	151	117	150	66	56	51	80	74	58
Wbp1	1.00745	1	-2.73932	6.87712e-10	-1.6204	0.00395761	64	68	58	82	57	85	17	26	28	28	51	34
[truncated: 95 more rows]

## Sheet: Group_4 vs Group_1 (1615DEG)
Differential expressions by the losses of both NCOA4 and cellular iron import determined via EdgeR Differential Expression Analyses of the RNA-seq data
Feature ID	Fold Changes of Normalized Expressions by EdgeR						Expression Values without Normalization (Raw Read Counts; n = 3 per group)
	"NCOA4 siRNA" vs "Control siRNA"		"Control siRNA + DFO" vs "Control siRNA"		"NCOA4 siRNA + DFO" vs "Control siRNA"		Control siRNA			NCOA4 siRNA			Control siRNA + DFO			NCOA4 siRNA + DFO
	Fold-Change	FDR-adjusted P-value	Fold-Change	FDR-adjusted P-value	Fold-Change	FDR-adjusted P-value	Replicate_1	Replicate_2	Replicate_3	Replicate_1	Replicate_2	Replicate_3	Replicate_1	Replicate_2	Replicate_3	Replicate_1	Replicate_2	Replicate_3
1110002L01Rik	1.21354	0.656594	2.60092	9.87525e-17	2.0821	5.47023e-09	41	38	46	52	68	57	94	127	113	86	95	70
1110012L19Rik	1.51578	0.128011	2.77561	1.90957e-09	2.42614	6.0387e-07	26	48	26	56	58	62	101	96	85	107	78	49
1600020E01Rik	1.5219	0.242264	2.06381	0.000282247	2.23216	5.35071e-05	15	18	17	26	27	36	33	37	36	30	51	27
1600023N17Rik	-1.52925	1	3.42799	0.000245164	3.64772	0.000120526	2	6	4	5	2	2	12	17	14	15	16	12
1700001L05Rik	6.16882	0.00255635	5.67667	0.00204932	7.46106	5.08288e-05	3	0	1	7	9	15	6	8	11	11	13	7
1700029J07Rik	1.89669	0.29864	1.93315	0.132021	4.02753	4.59278e-07	7	4	6	13	12	13	10	9	15	18	30	19
1810009A15Rik	-1.5312	0.285546	-2.7932	0.000401837	-2.05152	0.0125516	15	20	23	14	16	14	9	4	8	9	10	8
2310022A10Rik	-1.09605	1	2.65198	7.44884e-16	2.27246	9.1303e-11	46	55	53	46	52	66	112	164	144	139	118	81
2310022B05Rik	-1.82249	0	-1.73517	0	-2.56996	2.64618e-43	531	623	642	414	332	404	317	373	370	250	242	181
2310039H08Rik	-1.42355	0.281958	-2.37679	3.93843e-05	-2.39445	6.81878e-05	20	40	43	28	24	32	14	18	12	13	15	13
2310061I04Rik	-1.4431	0.054677	-1.99222	5.40286e-06	-2.23213	3.77245e-07	64	58	57	48	39	58	27	30	35	27	24	26
2410006H16Rik	-1.16923	0.49995	3.0795	6.00431e-40	2.19624	6.17048e-19	145	208	201	171	161	220	524	667	553	459	422	291
2500002B13Rik	1.5074	0.947688	5.03271	3.59043e-07	3.61907	0.00041221	4	6	3	7	11	5	28	16	24	20	12	14
2610020C07Rik	1.61412	0.018075	2.45293	4.18617e-10	2.90113	1.71185e-14	39	31	27	59	70	54	71	91	83	106	91	75
2700097O09Rik	-1.00028	1	2.15663	0.000745261	2.0142	0.00391182	17	11	19	18	17	20	42	31	31	29	26	36
2810029C07Rik	-1.24866	1	3.56173	5.25059e-05	3.06091	0.00170822	6	1	7	3	6	4	19	17	16	15	17	10
2810428I15Rik	-1.00607	1	-3.07864	3.46841e-20	-2.36357	1.3618e-12	136	193	196	202	182	223	43	58	73	93	58	61
2810474O19Rik	1.34875	3.79289e-06	2.55256	4.89634e-68	2.31415	1.58121e-51	1065	1164	1104	1678	1767	1807	2855	3049	2806	2415	2735	2273
3110039M20Rik	-1.30821	0.676923	-5.30268	2.31521e-11	-3.60158	1.68236e-07	24	52	35	31	35	32	5	9	7	5	9	15
3110043O21Rik	1.40241	0.0165459	2.97494	2.90877e-31	2.4903	2.17823e-20	55	87	57	110	103	112	192	202	211	176	163	137
3110082I17Rik	1.03614	1	-2.25494	1.67929e-09	-2.23896	3.9803e-09	70	79	105	95	101	111	38	35	42	34	44	31
3830403N18Rik	1.98687	7.93503e-12	1.43139	0.000940152	2.19078	2.70377e-16	84	128	112	214	259	276	159	180	134	234	234	211
3830408C21Rik	1.79399	0.301761	2.03896	0.0513406	2.3906	0.00865618	2	8	9	18	8	14	8	13	19	12	17	15
4833418N02Rik	1.31643	1	2.52594	0.0296625	5.073	6.68171e-07	2	4	5	3	10	4	9	12	8	16	20	19
4833427G06Rik	7.34871	2.28668e-06	22.1523	3.21883e-24	30.0215	2.08297e-32	0	4	2	24	11	19	48	43	52	83	55	45
4930429B21Rik	1.79539	0.973543	3.49842	0.00730078	4.42295	0.000984939	4	3	0	5	4	6	9	10	7	7	15	9
4930503E14Rik	1.30994	1	2.75505	0.00319715	2.26087	0.0404066	2	9	4	6	7	10	8	22	13	10	14	9
4930539E08Rik	3.37604	1	212.137	5.09391e-16	211.3	9.02832e-16	0	0	0	0	1	0	16	41	22	32	30	12
4930590J08Rik	1.77292	0.671646	1.07178	1	3.54152	0.00183413	3	2	5	6	8	7	3	3	5	10	17	8
4931414P19Rik	-1.01709	1	-2.29169	0.0124027	-2.08416	0.0360418	7	20	30	19	18	28	9	8	8	8	12	6
4933430I17Rik	2.46337	0.0874175	3.53108	0.000363703	4.64808	2.50741e-06	6	5	3	6	15	20	10	28	14	22	24	18
5031426D15Rik	-1.09076	1	-7.44797	6.64101e-16	-2.56002	0.000112479	170	138	142	154	162	171	20	14	28	28	47	90
5430416N02Rik	1.06089	1	4.13705	5.87539e-96	2.68779	3.62139e-24	73	92	85	109	97	103	311	400	350	250	248	152
5830418P13Rik	8.12056	0.945895	38.8603	0.000720214	107.563	1.03691e-10	0	0	0	1	1	1	5	4	5	14	11	12
5930430L01Rik	-1.52879	0.0546589	-4.76385	7.30307e-20	-2.90871	2.35031e-10	205	186	170	128	155	148	31	53	38	37	65	82
9030617O03Rik	2.56151	2.04926e-19	6.61966	3.62419e-147	6.46727	1.87274e-142	48	70	62	163	173	202	358	460	404	390	445	290
9230114K14Rik	2.20852	0.000503029	13.3918	7.65451e-80	10.2649	1.31357e-57	21	19	19	44	49	60	304	270	235	239	221	132
9430018G01Rik	-1.76476	0.000374697	-1.53242	0.00372642	-2.43259	2.11757e-09	112	121	119	65	99	68	65	86	85	44	39	55
9530053A07Rik	3.42484	0.591133	26.225	1.42664e-13	30.7908	1.11583e-15	0	2	0	4	2	3	19	25	19	29	30	11
9930012K11Rik	-1.13897	1	-5.88281	6.06349e-12	-3.22409	4.75783e-07	25	30	33	27	34	29	6	3	6	10	8	8
A330069E16Rik	-1.24427	1	5.31009	2.00302e-09	3.74316	4.02151e-05	6	3	6	3	5	6	30	23	30	26	15	14
A430105I19Rik	1.36705	0.010746	-2.74183	2.61511e-20	-2.4069	1.56878e-15	198	185	198	296	317	317	68	90	60	65	82	85
A530013C23Rik	-1.24823	1	3.97404	5.0903e-06	4.00853	8.7837e-06	6	6	2	5	3	5	20	15	23	16	21	18
A630023A22Rik	1.46383	0.773782	2.9017	6.76943e-05	2.31139	0.00560295	3	11	7	13	10	13	18	20	25	15	14	18
A830010M20Rik	1.14742	0.89942	1.75656	6.33532e-07	2.13757	9.71019e-13	52	60	63	83	81	70	99	119	97	112	137	111
A930001C03Rik	2.12107	0.111869	4.17398	3.3987e-07	6.18634	3.76524e-12	3	10	5	12	10	23	24	37	17	36	35	37
A930015D03Rik	-1.63878	0.349294	-1.39965	0.391981	-2.08495	0.0279571	15	16	17	7	14	13	13	14	8	6	12	4
Aaas	1.03043	1	2.10482	5.38059e-27	2.01161	1.91339e-23	212	326	277	324	297	355	511	653	588	523	630	424
Abca13	1.60927	0.956133	2.4842	0.0525647	5.16635	2.98915e-06	3	5	2	7	7	5	4	8	14	21	14	16
Abca4	-1.16145	1	5.10529	1.43098e-06	4.69373	1.12976e-05	3	5	3	1	2	8	20	27	12	20	19	12
Abca5	1.19823	0.100563	1.48228	9.13801e-08	2.04425	7.75363e-25	333	386	373	473	522	531	491	555	612	682	754	701
Abca8b	-2.03815	0.0406411	3.73166	5.54983e-16	4.02658	6.96911e-18	16	11	24	10	7	12	58	67	71	76	73	50
Abcb1a	15.2351	0.400466	198.556	1.80877e-20	179.421	6.55354e-18	0	0	0	0	1	5	27	23	23	23	22	17
Abcb1b	1.25672	0.0272375	4.20272	3.2357e-82	4.27489	2.13599e-83	214	259	246	364	348	340	956	1154	985	1063	1144	766
Abhd17c	-1.46551	0.00132261	-2.00496	6.18943e-11	-2.20421	6.75404e-13	147	167	134	111	114	132	61	74	94	64	65	66
Abhd8	-1.27857	0.155475	-3.83865	1.28921e-24	-2.73113	2.26543e-15	96	124	107	107	86	105	19	33	35	27	54	34
Abl2	-1.18339	0.213617	4.88106	5.499e-181	2.69275	4.32156e-40	516	502	481	503	486	495	2247	2872	2432	1433	1526	977
Acaa2	-1.1596	0.496529	-2.42685	1.50134e-17	-2.01134	1.85824e-11	120	151	161	124	153	157	52	69	61	66	74	66
Acaca	-1.14059	0.654676	-2.25432	0	-2.03215	1.02312e-13	1282	1246	1245	1360	1198	1325	524	608	593	498	605	670
Acad10	1.69619	0.668994	1.61678	0.467075	2.79452	0.00561238	5	4	6	8	9	13	13	6	6	10	19	12
Acad11	1.52648	0.0631181	3.35941	1.76432e-17	4.07869	3.73847e-24	19	34	37	48	54	58	75	126	110	127	142	86
Acadm	1.06663	1	-2.79837	4.71998e-19	-2.17709	1.61493e-11	185	270	270	285	299	313	92	91	80	78	116	122
Acot2	-1.25445	0.791279	4.67398	7.04868e-32	3.29724	9.63057e-18	27	47	43	28	49	31	145	224	193	142	138	92
Acox3	-1.14222	1	2.09829	1.32768e-07	2.05307	5.70026e-07	53	37	57	59	37	55	83	124	112	110	108	75
Acta2	-1.22372	1	-4.07146	2.69595e-05	-3.81215	0.000113609	12	25	24	17	12	29	1	4	10	6	4	5
Actb	-1.12808	0.102556	-2.1126	0	-2.15769	0	12776	13890	12782	13510	12632	14840	6003	6680	6479	5735	6631	5274
Ada	1.39214	0.407333	2.01762	0.00023513	2.51732	3.13531e-07	19	22	26	31	36	42	38	54	47	62	71	31
Adamts5	-1.52356	0.0166979	-4.39864	0	-2.99155	0	1405	1372	1356	1028	1043	1114	283	330	356	311	411	581
Adamtsl4	-1.9398	2.60057e-06	-1.2112	0.24369	-2.52314	2.73117e-11	78	100	77	59	43	51	53	90	73	29	40	28
Adgra2	-1.5483	1.22664e-07	-1.9343	1.75385e-17	-2.50116	2.72716e-30	426	476	428	360	294	350	185	252	270	169	180	162
Adgra3	-2.58308	4.22715e-20	-2.63621	1.16658e-21	-4.46152	1.25619e-49	323	364	309	155	130	166	92	169	129	59	78	77
Adgrl1	-1.5576	1.97226e-07	-2.12168	6.61831e-21	-2.23667	4.28858e-23	446	480	463	366	313	364	185	235	253	168	246	185
Adgrl2	-1.60997	2.13465e-06	-3.37011	0	-3.08154	0	1173	1295	1219	910	858	908	304	412	411	334	366	437
Adrb2	1.56105	0.754444	5.50664	8.00055e-10	4.1967	2.37396e-06	3	10	4	13	10	8	27	27	43	18	36	16
Adssl1	1.24043	1	3.01964	0.0104235	2.94987	0.0156959	4	2	5	7	7	2	5	19	11	10	14	8
Aen	1.51196	0.00661402	5.57349	1.64538e-74	4.27141	2.27539e-38	92	124	109	199	150	225	623	660	563	540	513	295
Aes	-1.10866	0.434699	-2.72218	1.79741e-54	-2.28611	0	612	792	694	720	686	799	209	274	306	295	327	259
Aff1	1.1218	0.607713	2.86752	1.66519e-65	2.42532	9.63789e-35	400	399	381	544	446	563	971	1332	1191	963	1083	734
Agpat4	1.24437	0.733112	2.08385	3.051e-06	2.14352	1.45086e-06	50	45	44	61	63	79	67	112	121	108	121	62
Agpat5	1.06922	1	2.74952	1.41932e-32	2.61335	1.15559e-28	87	148	113	156	132	144	278	335	364	311	322	240
Agpat9	2.39222	1.41646e-08	7.57445	8.83891e-91	7.70629	1.77956e-91	28	36	28	93	79	85	197	258	262	236	288	165
Agt	-3.79616	0.00405046	-5.98252	5.90883e-05	-15.2194	1.52053e-06	10	19	8	5	3	3	0	0	6	1	0	1
Ahdc1	-1.202	0.533714	-2.51568	5.36671e-13	-2.60187	3.70223e-13	149	164	151	155	154	141	52	57	80	50	50	70
Ahsa1	1.17576	0.104526	-3.22738	3.56126e-69	-2.5584	1.43001e-37	409	596	538	700	650	758	130	177	181	180	220	177
AI429214	1.13285	1	-2.67886	7.93258e-05	-2.18457	0.00251132	30	27	35	33	43	46	12	12	11	10	8	22
AI607873	7.20214	0.127874	29.013	1.60047e-09	31.5541	3.3475e-10	0	1	0	5	4	2	14	12	14	20	13	8
Aig1	1.52543	1	30.4072	2.53062e-10	30.0428	5.54135e-10	0	0	1	0	1	1	14	17	11	16	14	9
AK010878	1.2717	1	2.63567	1.55619e-05	2.49259	8.20217e-05	9	13	22	16	33	16	36	37	46	33	43	30
Ak1	1.48941	3.44049e-05	3.56577	1.06254e-91	2.96942	2.25734e-42	193	259	252	408	374	439	801	960	804	767	771	484
Akap12	1.44718	0.122627	-9.90402	2.57617e-17	-2.08081	0.000504112	31	39	30	44	59	66	3	2	5	12	18	16
Akap5	1.11852	1	6.05356	1.14469e-28	4.52251	1.99625e-17	12	12	12	17	16	14	67	80	78	60	61	37
Aknad1	2.43552	0.129328	10.1363	4.54831e-18	9.56944	3.1728e-16	3	3	4	11	9	9	40	38	29	37	32	26
Akr1a1	-2.49	0	-1.26793	0.000166736	-2.90679	0	936	1265	1206	532	491	568	880	961	896	423	399	303
Akr1b10	1.0576	1	3.14083	1.83393e-18	2.98598	4.83963e-16	25	36	25	33	37	36	91	102	84	84	101	63
Akr1b7	2.04851	0.978319	7.92864	4.95344e-06	10.0782	5.10772e-08	0	0	4	4	1	5	13	13	9	14	19	9
Akr1c14	-2.34227	6.95932e-07	-3.18118	6.06349e-12	-6.35892	5.51744e-22	50	76	62	33	33	27	21	16	23	15	3	10
Alcam	1.95212	4.39014e-05	1.68066	0.00154487	2.1073	6.42962e-07	48	43	31	101	103	74	62	75	74	85	96	68
Aldh1l1	2.33779	0.126172	2.58715	0.0173846	7.18239	2.06016e-14	4	5	4	12	11	13	14	12	9	32	37	23
Aldh3a1	-3.24491	4.70184e-16	-9.78526	2.52069e-37	-10.1596	1.01662e-38	57	74	73	23	22	28	7	7	7	4	12	3
Aldh3b1	1.92105	0.0170762	-3.34089	0.000597024	-2.23646	0.0309648	13	14	13	24	33	33	3	4	5	5	5	7
Aldh4a1	-1.26886	0.743796	2.27221	1.01236e-07	2.10174	4.6821e-06	29	35	23	24	20	36	58	73	72	65	73	39
Aloxe3	-2.09986	1	41.0867	1.78652e-42	27.1745	4.14951e-26	0	1	3	1	0	1	57	68	58	37	52	25
Als2cl	3.42894	0.0227063	8.34014	1.93668e-11	13.8449	2.17252e-21	3	2	3	4	18	11	23	24	24	41	39	31
Amer1	-1.14631	0.425192	-3.5455	8.19665e-41	-2.63142	4.11198e-26	189	247	203	232	180	238	58	64	62	78	85	70
Amigo2	-1.33579	0.0258628	-4.70693	6.14586e-35	-5.21318	5.32741e-40	105	111	116	100	88	102	18	24	30	16	24	21
Amot	-1.00103	1	-3.50482	1.73682e-42	-2.32021	0	716	756	750	878	849	868	208	217	225	255	315	344
Amotl2	-1.23724	0.0069732	-1.67555	0	-2.24706	0	1006	1102	1006	961	920	1065	540	716	657	404	501	428
Angpt1	-1.71304	0.607924	-9.07274	1.43062e-05	-3.24735	0.0158562	18	8	12	12	8	6	3	0	1	4	0	7
Angptl4	-1.63396	0.0136222	-1.22268	0.422725	-2.3092	1.45243e-06	34	60	58	31	37	40	32	48	47	25	24	14
Angptl6	1.20858	1	11.5689	2.64001e-42	14.0267	3.32304e-51	6	14	2	17	10	4	81	94	89	120	101	80
Ank	-1.86532	6.23282e-14	-2.22437	0	-2.5535	0	727	803	740	513	421	489	258	391	404	267	338	253
Ankle1	-1.44758	0.0224285	-5.84879	4.64632e-28	-4.33306	3.31708e-21	72	87	77	54	66	70	13	15	13	10	18	24
Ankrd13d	2.32605	0.0358239	1.96782	0.0489285	2.20308	0.0259791	6	17	7	26	14	42	23	20	17	27	25	12
Ankrd37	-1.02978	1	3.24102	4.03005e-15	2.41081	1.51197e-07	18	28	15	27	22	20	66	71	66	48	58	36
Ankrd42	2.5508	0.000930255	3.19973	6.62046e-07	2.89231	1.87631e-05	6	6	14	25	24	29	27	36	23	22	30	21
Ankrd52	-1.89878	0	-1.51524	1.03051e-10	-2.21267	0	745	836	698	471	467	463	451	556	538	347	353	292
Anp32a	-1.04474	1	-2.24998	2.61209e-17	-2.4921	9.37038e-21	348	556	475	520	463	546	182	218	223	163	161	198
Anpep	-1.82744	0.00595046	-1.77133	0.00291853	-2.15503	0.000114389	43	38	38	24	22	30	12	30	27	19	17	17
Anxa8	1.86575	0.409558	43.4593	9.65849e-98	24.0412	6.70044e-62	4	6	5	7	12	14	218	250	214	144	141	73
Aoc3	-1.32589	0.95693	-2.48766	0.00773907	-2.56841	0.0056998	23	10	20	19	14	14	2	11	9	7	10	3
Apaf1	1.36666	0.00172145	4.81882	9.15535e-172	4.75955	1.76598e-169	254	255	255	393	437	389	1104	1337	1347	1289	1330	911
Apbb1ip	-1.38912	0.0603101	-1.86909	3.21724e-06	-2.02072	4.13342e-07	102	126	92	88	77	104	52	55	68	47	44	60
Apbb2	-1.32015	0.000315548	-2.00684	1.10744e-24	-2.05086	1.89237e-25	534	630	575	539	480	517	256	306	326	253	292	268
Apcdd1	-3.3153	1.44338e-38	-3.01269	1.52081e-33	-6.58594	4.95696e-91	331	433	341	121	125	142	113	143	119	37	57	66
Apex1	-1.38359	0.0230241	-1.84341	7.64482e-08	-2.61825	4.69489e-16	126	208	185	130	126	180	81	117	89	73	61	55
Apobec1	1.15196	1	4.47335	6.51514e-20	4.17655	1.00467e-17	21	20	26	32	33	25	111	99	97	106	110	57
Apobr	1.45083	0.212289	3.18564	2.16012e-14	3.31198	4.19181e-15	23	27	16	38	28	46	71	82	63	81	71	59
Apoe	1.33416	0.409984	1.85143	0.000286498	2.48936	1.71373e-09	19	31	31	43	38	45	40	70	44	71	66	57
Apol7a	-1.02336	1	3.99539	6.85212e-36	2.44352	3.90625e-13	39	57	50	48	61	57	192	224	181	121	144	80
Apol8	-1.62733	1	11.7068	1.6257e-19	9.05636	6.14312e-14	3	4	3	2	3	2	38	56	30	34	33	23
Apol9a	1.16971	0.917817	3.73005	2.73734e-30	2.56214	1.87065e-14	69	61	55	81	72	101	216	269	226	192	158	110
Apol9b	1.61186	0.00520576	3.1578	7.68197e-20	2.58991	5.56196e-13	40	68	49	90	102	102	155	201	151	132	175	87
Apoo	1.64704	0.333306	2.08754	0.0127392	2.1884	0.00649585	5	13	9	22	15	15	15	17	26	17	19	21
Aqp1	-1.39921	0.000179784	-1.30915	0.00127775	-2.60911	9.61195e-30	246	344	286	234	220	275	182	259	244	98	128	96
Aqp5	-1.3713	0.250176	-8.29517	7.65389e-31	-8.8618	5.2388e-30	110	165	161	125	109	135	17	11	25	6	12	28
Areg	-1.61862	1	35.2882	1.30935e-29	24.5308	3.40754e-19	1	2	0	1	0	1	40	43	38	27	33	19
Arf5	-1.08656	0.971728	-2.00197	3.1429e-16	-2.10626	7.23599e-18	186	268	244	271	220	256	104	132	120	115	118	85
Arhgap18	-1.31138	0.0365654	-3.61817	6.53402e-35	-2.43689	2.36404e-18	260	316	312	246	265	278	88	74	88	97	115	135
Arhgap19	-1.36397	0.00895578	-3.07685	3.27283e-26	-3.13485	6.79193e-26	162	189	170	141	138	167	55	51	67	45	51	63
Arhgef15	-1.27103	1	-10.8558	1.07904e-08	-3.10196	0.00144869	12	19	15	20	13	9	0	3	1	4	5	5
Arhgef33	4.03922	0.885889	38.1278	5.54107e-12	24.5205	2.253e-07	1	0	0	2	1	3	12	23	18	15	14	3
Arhgef39	1.05237	1	-2.3894	1.13117e-05	-3.01632	1.31284e-07	28	60	39	50	49	56	13	25	16	9	17	14
Arid5a	1.0719	1	16.2456	1.2079e-151	10.8375	1.66276e-106	20	19	29	33	28	24	339	392	406	264	282	171
Arl11	1.99701	0.290956	2.94968	0.00216292	3.06635	0.00168497	4	6	4	6	16	11	12	17	14	16	15	11
Arl13b	1.24439	0.11125	2.728	1.38599e-36	2.46542	1.5436e-28	109	128	122	157	180	184	318	341	343	322	294	236
Arl5b	-1.15528	0.839286	3.05186	2.29895e-39	2.1311	1.66707e-13	64	59	81	63	75	68	190	224	225	132	161	126
Arl8a	-1.0068	1	1.76757	7.73908e-07	2.04728	1.90622e-10	104	135	133	161	126	143	170	262	244	299	270	168
Arntl	1.5398	0.000522433	2.59465	8.65789e-23	2.21085	6.29785e-15	84	70	83	130	147	150	196	229	207	164	212	132
Arpin	-1.21713	0.204357	-2.02589	2.51956e-12	-2.20108	2.0075e-14	170	202	173	185	145	193	94	100	81	64	98	76
Arrdc3	1.20626	0.534293	9.08823	1.5104e-187	6.15878	4.57885e-131	56	63	77	90	84	102	575	674	577	447	409	309
Arxes1	1.03754	1	-3.31047	2.49384e-06	-2.86004	3.57978e-05	21	25	26	29	35	23	8	8	6	9	10	5
Arxes2	-2.67667	2.99257e-07	-3.76097	8.17972e-12	-5.80836	1.92297e-16	35	69	56	23	23	23	12	11	20	8	8	10
Asap1	-1.40312	0.000422957	-3.13354	0	-2.44482	0	2896	2983	2656	2432	2216	2488	836	970	999	982	1170	1189
Asap3	-1.16679	1	2.11654	0.00289228	2.59816	3.55549e-05	15	13	9	8	13	16	16	35	30	36	29	28
Asic1	-2.3415	4.59006e-13	-3.47369	5.53628e-24	-4.57557	1.52481e-30	110	117	126	61	46	69	25	35	44	21	29	24
Aspm	-1.42554	9.37222e-05	-2.2241	0	-2.12577	0	1043	1120	1042	820	890	920	437	509	535	407	534	504
Atf6	1.01783	1	3.22282	1.08902e-64	2.65735	2.36299e-45	186	257	235	277	247	279	686	793	753	578	707	454
Atg9b	4.58781	6.09564e-15	45.3991	1.06907e-168	52.1909	9.99543e-182	8	16	13	72	60	67	499	676	563	704	777	415
Atm	1.17061	0.140342	1.80204	1.71255e-19	2.23198	4.8953e-36	592	588	552	762	768	847	1035	1097	1072	1240	1314	1168
Atoh8	-1.04865	1	-7.64953	7.35158e-67	-6.51085	3.13449e-70	134	138	156	155	144	178	22	17	18	23	21	19
Atp13a4	1.06142	1	16.9481	2.3953e-11	19.4635	6.78751e-12	1	0	3	0	1	4	18	36	22	33	39	11
Atp2a3	1.5508	0.522088	12.3256	3.30511e-55	17.3489	3.26562e-74	9	13	5	24	12	13	92	140	114	167	183	109
Atp6ap2	1.09946	0.83528	1.7189	1.33356e-12	2.04423	1.08939e-21	252	323	357	397	414	379	452	602	588	613	720	503
Atp6v0e2	2.34224	7.78347e-05	2.71259	9.68601e-08	3.74944	1.09982e-14	13	17	13	45	32	41	40	46	34	57	56	43
Atp6v1c1	1.20206	0.0551996	1.45457	3.48781e-08	2.05771	1.61886e-29	359	427	407	509	573	590	598	575	597	818	880	667
Atp6v1h	1.15704	0.302028	2.54789	1.23943e-41	2.22397	1.23164e-29	242	318	331	368	400	432	739	852	727	716	671	518
Atp8b2	-1.82822	2.73485e-12	-2.0327	0	-2.94886	5.41109e-37	738	782	667	528	401	472	301	413	396	222	262	230
Aurka	1.15725	0.359977	-1.80619	3.97384e-11	-2.25483	1.24329e-18	177	239	202	292	247	294	98	133	119	86	116	62
Avil	1.56577	0.28057	5.60434	1.76518e-23	3.785	4.35352e-12	8	21	11	25	26	22	62	86	83	51	65	31
AW011738	1.36267	1	3.03587	0.000103456	2.83121	0.000435889	7	6	7	8	7	17	15	21	27	20	16	19
Axl	-2.54534	0	-1.17561	0.0101048	-2.34923	0	1467	1764	1530	744	703	733	1143	1561	1459	661	747	546
B230209E15Rik	1.85562	0.444681	8.38349	1.03896e-18	10.0699	5.94593e-23	4	2	10	11	12	12	49	56	35	42	64	52
B430319G15Rik	1.1754	1	2.01435	0.00122729	2.21812	0.000164924	11	17	15	13	21	25	28	33	28	29	31	32
B4galt2	-1.26896	0.0219709	-2.82859	7.47628e-32	-2.08966	1.21365e-17	213	235	223	222	169	227	72	88	83	107	112	90
B630005N14Rik	-1.02396	1	3.14048	7.46959e-67	2.31405	7.01445e-35	209	241	256	258	249	298	720	813	736	584	566	425
B630019K06Rik	-1.73802	0.171271	-2.24572	0.00761765	-2.54895	0.00337015	13	22	16	13	9	12	7	4	12	4	8	7
Bach2os	2.04713	0.976987	7.4701	1.26709e-05	10.8024	4.05906e-08	2	1	1	1	2	7	10	14	9	12	20	13
Bak1	-1.08035	0.937535	-2.27687	3.7326e-26	-2.15362	9.02146e-23	314	333	317	357	308	379	139	153	142	162	157	113
Bbc3	1.10489	1	11.0448	5.12352e-48	5.99946	1.41642e-23	21	24	26	24	24	44	252	327	229	174	168	76
Bbs5	1.30341	0.773782	1.57558	0.0522257	2.18842	0.000120526	12	21	19	34	22	23	23	29	32	43	43	24
BC022687	1.23685	1	5.42354	1.68177e-26	3.7821	2.4971e-15	24	28	18	41	30	30	120	155	116	105	101	52
BC030336	1.63941	5.03942e-05	1.63087	1.3997e-05	2.27027	1.52916e-15	69	73	85	163	137	134	124	128	127	179	162	154
BC031361	1.35114	1	2.34594	0.0234779	2.4716	0.0158431	5	9	5	15	7	8	15	16	15	22	19	5
BC100451	-1.07945	1	-3.52186	3.5868e-21	-2.19461	1.4281e-09	114	124	112	115	124	140	22	45	35	36	60	57
Bcat2	-1.39905	0.149088	-1.57919	0.0056894	-2.42313	9.59687e-08	56	85	103	58	59	86	36	60	62	32	33	31
Bckdk	-2.21294	7.77975e-18	-1.84939	6.72476e-12	-3.14736	3.14101e-31	145	193	174	98	92	79	83	100	100	50	58	48
Bcl2l12	-1.09936	1	-2.95309	5.84315e-05	-2.54315	0.000946769	23	19	22	27	16	25	5	11	6	6	8	10
Bcl7c	-1.5266	0.0132659	-2.19102	1.81359e-07	-2.01508	3.29651e-06	58	58	75	49	42	55	33	25	31	31	31	29
Bcl9	-1.57068	1.10151e-05	-2.12713	1.16143e-14	-2.33231	7.43891e-17	127	170	136	104	104	113	63	74	71	49	68	61
Bcorl1	1.1527	1	2.83479	4.81683e-18	2.18314	9.2214e-10	74	72	53	93	74	102	158	215	209	171	153	98
Bend3	-1.25811	0.394657	-1.6745	0.000272762	-2.05163	7.9873e-07	97	100	94	90	93	87	37	63	79	45	43	48
Bet1l	1.30183	0.430149	3.64676	2.35397e-25	2.8186	2.37996e-14	16	33	36	43	39	47	95	121	102	81	90	60
Blcap	1.25082	0.271184	2.99767	3.09665e-28	2.50228	1.14825e-18	70	93	66	107	105	122	210	248	245	224	195	134
Bloc1s2	1.38933	0.0903552	4.73442	2.56183e-39	3.34253	4.20531e-23	74	99	81	107	165	138	419	439	368	327	309	187
Bmf	1.71097	0.000616769	-29.3948	5.60506e-30	-4.56839	7.08655e-13	40	40	45	79	80	91	2	2	0	3	7	16
Bnip3	-1.30694	0.00736895	3.7041	4.11305e-157	3.48327	4.33708e-147	319	367	362	339	274	323	1329	1275	1355	1173	1231	1096
Bnip3l	1.04239	1	2.47417	2.75573e-41	2.02467	3.78881e-24	250	256	242	307	299	305	598	661	639	512	494	450
Boc	-1.24964	1	1.69604	0.018692	2.15237	9.06963e-05	23	21	15	16	23	16	25	37	41	47	47	29
Btaf1	-1.02033	1	2.25784	1.67716e-54	2.05971	1.45683e-40	829	871	856	931	1010	986	1802	2078	2047	1692	1918	1475
Btbd19	1.71551	1.94733e-05	4.77927	1.27255e-78	5.49851	6.79113e-111	77	82	61	147	124	171	307	428	348	437	436	299
Btbd8	1.21819	1	1.74165	0.087595	2.1882	0.00763038	11	10	12	8	22	17	19	12	28	21	28	21
Btg2	2.05748	0.0017974	84.0121	1.01755e-226	67.3194	3.26741e-188	19	26	14	41	47	54	1571	1816	1711	1586	1498	811
Bub1b	-1.47805	2.82598e-10	-2.69152	2.53928e-59	-3.6359	3.36035e-80	594	703	695	505	509	558	244	269	244	160	196	170
C030034I22Rik	1.0159	1	2.07519	0.000555536	2.15883	0.000315041	14	20	15	19	19	20	39	24	41	39	34	29
C030039L03Rik	1.48547	0.761894	2.35623	0.00436652	3.09354	1.91443e-05	6	10	7	17	11	12	13	20	23	16	28	25
C130026I21Rik	3.03983	0.0230241	4.67853	1.71832e-05	3.73232	0.000727847	2	3	6	16	5	19	16	19	19	8	13	19
C1ra	-1.38834	0.110909	-2.86023	1.25249e-11	-2.17329	5.84847e-07	69	81	96	67	56	84	18	29	41	31	49	29
C430049B03Rik	-1.38693	0.242254	-11.3645	2.05123e-39	-3.03443	5.84955e-11	343	394	334	306	285	311	34	31	31	76	87	166
C630043F03Rik	-1.05006	1	-2.51971	9.21911e-05	-2.22972	0.000945367	30	22	27	31	25	32	7	13	12	6	17	11
Cabp1	2.14901	0.68646	8.99445	1.17911e-08	10.368	3.436e-10	0	4	1	5	4	4	13	22	14	14	20	19
Cacna1a	-1.20968	0.0342408	-9.70445	2.48614e-166	-8.15547	2.37337e-154	290	341	339	305	285	346	34	36	32	32	41	41
Cacna1g	-3.07984	4.54089e-06	-6.23586	1.84433e-12	-4.63479	1.96798e-09	32	32	29	14	8	13	2	7	6	2	6	11
Calcrl	1.02434	1	2.50066	2.67119e-08	2.13414	1.17429e-05	36	48	38	46	58	41	109	76	125	89	79	81
Calm3	-1.09257	0.363677	-2.29356	0	-2.2501	0	1031	1282	1229	1281	1133	1367	473	566	541	516	544	451
Camk2a	1.90711	0.0305794	-8.05069	3.27271e-06	-3.53423	0.00162959	12	13	9	25	24	27	1	2	1	3	2	4
Capn1	-1.63437	5.76527e-09	-1.72709	1.17117e-11	-2.07909	1.21603e-18	232	261	246	172	186	169	120	164	155	128	118	96
Capn5	1.54449	0.349531	1.70868	0.0520246	2.09693	0.00301945	10	16	10	22	21	22	28	17	18	22	31	20
Capn6	-1.64156	0.0700012	-4.26226	1.029e-11	-2.44077	2.64706e-05	92	90	80	71	54	62	19	21	23	29	20	52
Car6	-3.23458	0.0646564	11.9523	2.22987e-31	4.64518	1.30385e-09	7	9	7	3	2	3	70	113	104	44	44	17
Car9	-1.32771	0.555662	3.07808	2.75773e-13	3.03216	9.4852e-13	52	49	32	59	29	29	117	155	151	117	145	127
Carhsp1	1.04741	1	3.79608	1.39203e-66	2.83769	2.222e-32	172	199	192	239	199	251	701	821	667	606	574	369
Carns1	-1.292	0.917817	-1.85715	0.0388419	-2.02722	0.0302338	17	15	19	16	12	18	5	12	11	11	4	9
Casp4	1.73529	0.12087	4.23048	4.02598e-14	3.4108	2.4265e-09	5	12	17	17	27	25	52	50	46	35	39	38
Casq2	-1.07482	1	6.11422	1.72594e-19	5.51838	1.47258e-16	6	7	11	8	10	8	50	53	49	53	44	32
Cass4	3.06013	0.781918	27.0405	4.7887e-15	23.9353	5.98379e-13	0	1	1	2	4	2	16	20	29	19	20	15
Catsperd	-2.16834	1	8.80768	1.83468e-09	6.43549	7.65493e-06	3	1	2	2	1	0	18	22	17	13	12	14
Cav1	-1.21837	0.0664751	-2.31847	0	-2.07291	0	1715	2063	1989	1775	1872	1864	805	864	872	834	862	947
Cbr2	-1.41836	0.0110334	-2.37687	2.72917e-13	-2.10157	7.32246e-10	96	130	135	99	97	100	44	50	61	57	47	60
Cbwd1	1.47406	0.000580388	1.95408	6.50286e-13	2.19423	1.12423e-17	71	115	109	171	174	160	191	207	190	229	226	167
Cbx2	-1.74749	7.97921e-08	-1.80616	3.16974e-09	-2.26011	2.01787e-14	102	127	110	79	68	79	54	72	66	53	49	42
Cbx6	-1.31806	0.00624387	-3.27853	6.32038e-59	-2.52448	0	1035	1146	993	1020	814	985	263	349	385	372	432	402
Cc2d2a	1.07565	1	-3.98987	5.75689e-31	-2.02007	7.86787e-10	197	194	192	250	236	248	44	51	55	78	88	110
Ccdc102a	-1.02548	1	-2.12964	3.92702e-10	-2.013	1.36988e-08	82	103	92	113	89	113	40	57	36	39	49	44
Ccdc117	1.18667	0.343171	3.02298	2.09683e-39	2.6226	2.6989e-29	168	182	210	268	254	253	532	646	559	525	565	337
Ccdc137	1.04941	1	3.96493	3.30326e-32	2.54572	1.36027e-14	83	127	106	126	109	151	389	479	411	322	305	154
Ccdc169	1.81088	0.929872	7.90302	1.08489e-08	6.59836	1.96932e-06	1	2	3	6	5	2	19	13	19	16	13	11
Ccdc174	1.21132	0.45398	2.60248	4.68104e-20	2.02124	1.3845e-10	86	112	117	146	132	167	299	276	259	224	252	141
Ccdc176	1.64403	0.22831	1.99536	0.00617888	2.46648	0.000103984	14	11	14	35	23	17	27	22	31	31	32	30
Ccdc186	1.06968	1	2.58368	4.32152e-46	2.30713	3.46003e-35	437	432	421	503	546	567	1119	1239	1064	926	1105	847
Ccdc28a	1.12905	1	1.94081	0.0421075	2.15066	0.01016	6	8	11	9	7	17	17	21	12	18	16	18
Ccdc28b	1.30237	0.423114	-3.91412	1.59353e-10	-2.37804	3.20009e-05	26	49	45	63	47	72	8	11	12	14	15	19
Ccdc55	1.02363	1	2.81899	2.5812e-31	2.08696	1.03582e-15	319	372	326	374	400	442	1014	1019	892	819	766	477
Ccdc80	1.09275	0.903861	-3.4851	7.73934e-41	-2.26477	8.78278e-20	212	260	250	299	307	313	60	85	67	88	105	112
Ccdc85b	-1.31302	0.0493166	-1.64477	2.50875e-06	-2.28756	2.91165e-14	120	192	141	122	126	153	79	105	97	67	77	46
Ccdc85c	-1.24395	0.686703	-1.9776	0.000166423	-2.0105	0.000262187	31	49	44	44	31	41	14	29	21	23	18	18
Ccdc92	-1.4842	0.0010787	-1.50597	0.000168603	-2.11805	2.42412e-11	99	130	115	83	87	100	57	94	83	62	55	39
Ccl2	2.05579	9.06084e-05	9.66007	9.7908e-69	5.13815	6.37904e-29	27	37	53	100	88	92	370	478	311	241	212	130
Ccl5	1.39739	1	67.215	4.45984e-126	29.2345	8.67049e-79	6	8	8	11	12	13	449	641	454	274	232	129
Ccnb2	-1.38732	0.144162	-2.5728	3.29191e-09	-2.10027	3.14921e-06	72	81	88	62	61	80	22	35	39	52	41	18
Ccne2	1.66576	8.61207e-08	3.67718	1.19284e-117	3.01615	1.47413e-43	99	124	109	193	218	234	402	425	421	342	326	293
Ccng1	2.58426	3.02416e-43	4.73127	2.59226e-185	5.96102	2.42342e-226	985	1166	1179	2952	3509	3571	5392	5308	5354	7038	6921	5191
Ccnl1	-1.03613	1	4.07298	8.41245e-94	2.64923	6.73881e-51	292	374	356	378	377	393	1328	1550	1377	973	975	666
Ccny	-1.95017	6.88018e-18	-1.48227	2.3411e-07	-2.08374	5.65141e-21	242	298	285	175	146	172	182	199	188	114	159	108
Ccrn4l	-1.0538	1	6.00789	1.19458e-120	3.80814	5.31957e-40	67	61	58	64	79	63	347	417	385	264	249	173
Cd109	1.20318	0.0199275	2.1657	2.79689e-43	2.49878	4.45267e-65	562	628	571	820	817	836	1129	1424	1366	1460	1649	1149
Cd14	1.5439	0.336062	4.23085	8.08127e-15	3.06177	8.96133e-08	11	12	13	29	19	17	51	53	53	40	44	23
Cd151	-1.75387	3.39332e-09	-1.50965	6.38917e-06	-2.02999	7.99291e-15	257	354	316	212	195	207	163	240	226	148	192	101
Cd248	-1.4953	3.70611e-05	-3.08488	1.06233e-35	-3.14272	1.04008e-35	384	443	420	356	304	312	103	137	175	116	142	123
Cd274	1.55901	0.586316	7.45129	2.87769e-23	7.4807	8.00041e-23	6	8	9	17	14	11	45	59	74	64	62	42
Cd300lb	1.00845	1	-2.35018	0.00560952	-2.55522	0.00390431	17	21	13	25	14	21	6	6	10	10	6	3
Cd44	1.12092	0.516931	3.1474	2.25591e-64	2.30349	5.28358e-35	505	558	484	640	683	703	1483	1803	1717	1198	1396	870
Cd55	1.57605	1	21.5394	6.27891e-22	20.617	6.88565e-21	0	5	2	4	7	2	35	79	49	38	69	39
Cd68	1.24484	1	1.60344	0.14645	2.13386	0.0040764	4	12	15	17	16	12	18	18	15	23	26	15
Cd80	4.95637	0.0407597	105.651	6.91088e-84	127.675	6.94493e-98	1	2	0	3	9	7	113	131	119	140	171	103
Cd99l2	-1.30167	0.018566	-1.89672	5.04025e-13	-2.01886	8.80594e-15	270	302	318	264	272	261	130	182	170	122	148	152
Cdc34	1.29011	0.164018	2.89986	2.10899e-22	2.01148	9.07451e-10	131	227	186	260	274	277	461	629	518	419	420	219
Cdc42bpg	1.20651	1	12.2233	5.69915e-23	11.5874	3.48295e-21	5	4	3	5	4	8	44	72	39	47	56	35
Cdc42ep2	-1.17741	0.359491	-5.22966	2.75721e-50	-5.93565	1.04504e-58	144	176	152	155	134	179	31	25	36	23	22	31
Cdh1	-1.58421	0.00364339	-3.24731	3.6116e-15	-5.29562	2.09894e-23	72	68	76	52	58	49	19	24	25	8	16	15
Cdh26	-1.07407	1	-5.38943	2.48603e-49	-3.1423	9.31763e-22	126	175	177	182	149	187	38	28	24	46	45	54
Cdk18	-1.3633	0.110199	2.03746	1.85905e-10	2.07291	8.26137e-11	78	70	56	58	54	63	126	172	130	146	142	120
Cdk2ap1	-1.01188	1	-1.88986	5.46204e-14	-2.03052	2.10213e-16	240	340	330	335	314	398	143	196	153	167	151	112
Cdkl2	1.83144	5.24859e-05	1.66782	0.000463224	2.481	8.0104e-13	29	46	28	76	75	69	52	65	59	78	93	75
Cdkn1a	3.47535	3.83763e-25	28.6709	6.89247e-218	21.9034	7.2768e-174	73	112	113	368	394	442	2604	3258	2867	2555	2479	1317
Cdkn2c	-1.1777	0.103147	-2.46523	6.3176e-35	-2.35725	5.45827e-31	339	374	351	353	319	384	123	170	150	150	150	134
Cdkn3	-1.08485	1	-3.28557	2.42591e-09	-2.2193	8.51309e-05	55	67	96	81	84	68	14	32	22	25	28	40
Celf4	1.54632	0.0283358	2.83043	3.23387e-15	3.60212	2.73571e-24	27	34	36	49	65	61	77	104	101	122	134	82
Celf5	1.32791	0.307091	3.78567	7.92923e-29	5.98374	2.02775e-85	34	42	35	56	55	61	106	178	149	235	230	176
Cenpa	-1.3903	0.00424453	-1.37762	0.00154319	-2.01395	2.41406e-12	159	246	179	151	157	180	117	161	155	108	99	71
Cenpf	1.04686	1	-2.93264	0	-2.44455	0	1789	1967	1881	2279	2182	2444	661	655	649	595	740	853
Cenpl	-1.08395	1	-1.42572	0.0586503	-2.16698	1.33396e-05	47	48	36	49	45	47	32	33	29	15	24	19
Cenpt	1.17617	0.455569	1.91238	2.72917e-13	2.05487	3.3403e-16	92	103	112	133	147	141	193	209	199	196	249	164
Cep104	1.04737	1	3.45313	4.41927e-33	2.99039	3.56486e-25	96	122	89	121	118	136	341	395	349	322	379	193
Cep162	1.21191	0.0308816	2.57912	3.65525e-60	2.45013	2.64316e-53	278	333	272	406	408	434	719	835	778	667	796	619
Cep170b	-1.23904	0.945895	3.58091	1.08179e-18	3.1268	4.08464e-14	27	27	30	26	28	25	98	111	100	106	95	54
Cercam	1.76006	0.49995	1.59364	0.505305	2.7863	0.003027	1	7	6	10	10	9	10	7	6	14	10	14
Ces2e	31.8194	0.0136681	285.912	4.19767e-22	781.184	7.79965e-42	0	0	0	3	4	6	31	55	20	89	120	65
Ces2f	2.44042	0.636108	43.9226	3.63173e-31	72.1947	2.30584e-47	4	0	0	7	5	0	56	78	63	134	113	60
Ces2g	1.21361	0.67677	3.82729	1.89402e-30	4.93746	5.15073e-51	45	56	44	66	73	66	149	241	182	241	280	173
Cfl2	-4.14243	1.91237e-48	-1.01367	1	-2.38468	1.32637e-18	254	348	348	104	100	61	308	345	302	123	148	111
Cftr	3.37465	1	46.8395	0.000147323	101.175	2.78015e-09	0	0	0	0	1	0	3	9	5	15	15	5
Cgn	-1.26163	0.513155	-3.15361	4.25461e-11	-2.39339	6.48886e-07	42	57	59	43	42	61	14	19	18	17	19	27
Cgref1	1.40411	0.502729	4.22696	1.22339e-16	5.12277	1.26822e-21	22	20	26	34	32	46	102	100	93	129	148	65
Chac1	-1.14248	0.877516	4.05007	2.5173e-96	3.84162	4.41621e-50	65	81	76	68	57	102	267	358	298	281	311	230
Chd3	-1.04617	1	-2.79705	0	-2.58158	0	1045	1175	1070	1342	1045	1292	369	441	397	397	437	390
Chd5	1.41485	0.694569	4.58653	1.13423e-13	5.8439	2.30919e-18	15	14	15	31	16	26	51	70	88	104	97	51
Chka	1.07688	1	6.20557	6.1033e-76	4.17653	8.37087e-146	124	148	151	174	174	183	764	1057	877	606	641	458
Chrd	-1.79697	0.00557545	-2.24768	1.21633e-05	-2.10636	0.000121119	36	58	36	30	24	30	12	27	20	18	22	19
Chrnb1	2.13118	2.5604e-05	3.07336	1.21148e-13	3.49581	5.72832e-17	24	38	27	78	70	73	81	120	80	101	133	68
Chst1	-1.64025	0.0749007	-2.46417	2.25326e-05	-3.32092	6.15673e-08	61	44	39	39	35	29	22	16	22	18	15	9
Chst11	-1.26531	0.0697154	-2.67205	6.62174e-24	-2.05047	1.13233e-13	242	261	251	248	201	248	72	102	116	98	142	114
Chst12	-1.38987	0.193591	-6.6481	4.20036e-21	-4.77384	1.20559e-15	63	74	53	55	37	68	7	11	11	8	16	14
Chuk	1.25081	0.00627146	3.03757	2.12952e-84	2.82715	7.36038e-76	254	333	313	438	430	442	888	944	958	798	915	730
Cish	1.45363	1	4.12799	1.05942e-07	2.23548	0.0353203	5	7	5	12	8	9	20	26	27	14	16	7
Cited2	-1.46254	2.70334e-09	-1.38593	1.15591e-07	-2.37053	3.54747e-42	512	628	581	476	414	482	409	443	417	253	238	206
Ckap2	1.19364	0.225179	2.86984	2.63521e-40	2.39285	3.50917e-27	263	356	351	426	469	449	960	944	925	839	852	551
Clca4a	1.52686	1	1.63562	0.620642	3.54755	0.00102532	2	5	3	8	6	4	2	11	4	12	14	9
Clcn3	1.50566	2.8126e-07	3.47284	4.6731e-75	3.32689	9.55286e-71	204	221	219	363	361	409	669	773	852	696	744	621
Clcn7	1.04965	1	1.78316	8.98411e-12	2.19375	2.8364e-21	209	272	242	318	258	308	364	535	425	513	634	388
Cldn9	-2.0623	0.118713	-6.95009	1.55907e-06	-4.43019	0.000222583	9	17	17	9	9	6	1	1	4	0	2	7
Clec2d	-1.22554	0.757227	-2.96502	5.32675e-10	-2.09274	3.45614e-05	104	101	95	90	107	89	28	34	42	37	36	63
Clmp	-2.26197	8.18865e-08	-3.76234	6.99754e-18	-4.95441	7.64843e-24	100	92	98	50	47	53	24	27	28	8	21	27
Cmtm6	2.17201	7.01261e-13	1.60463	5.11884e-05	2.29434	2.57894e-15	59	61	77	175	148	177	102	118	104	159	171	107
Cnbd2	1.44915	0.729729	4.39055	1.52987e-11	4.61168	4.20833e-12	7	10	9	17	20	7	37	41	40	43	49	25
Cnga3	2.91527	0.526313	57.1562	2.74815e-43	40.501	1.22171e-29	0	2	1	2	4	5	49	85	63	45	55	31
Cngb1	1.28441	0.854135	4.4923	9.48792e-21	4.34591	3.04217e-19	19	18	15	33	24	21	66	88	87	85	65	68
Cnn2	-1.18891	0.237047	-2.60722	3.54217e-27	-3.01414	1.17961e-33	393	482	422	418	381	475	130	167	213	132	135	144
Cnn3	1.14328	0.191896	-2.88458	0	-2.08761	0	946	1140	1131	1428	1327	1536	349	376	415	443	549	484
Cnnm2	1.14788	0.917817	2.28074	2.09589e-13	2.133	4.96793e-11	97	97	59	115	107	118	164	221	210	197	191	135
Cnnm4	-1.05929	1	2.79448	1.50177e-12	2.86441	5.23454e-13	40	45	31	45	34	49	73	128	134	101	127	93
Col11a2	4.10955	5.83488e-05	6.48078	1.0516e-10	6.62361	7.68586e-11	2	5	4	24	13	17	22	30	23	26	26	20
Col12a1	1.27475	1	8.39016	1.88046e-08	6.27734	1.0117e-05	3	2	3	2	7	3	19	35	18	17	27	7
Col17a1	1.65347	0.601537	2.84295	0.00244525	3.52286	0.000116499	3	6	7	7	17	7	21	15	11	19	20	16
Col1a1	-1.72628	1.15742e-07	-4.1108	0	-3.27208	0	6664	7139	5983	5045	3806	4587	1201	1899	1893	1802	2124	1887
Col1a2	-1.71269	2.18603e-10	-3.21842	0	-3.28861	0	18445	20523	17781	14346	11058	13391	4691	6809	6726	5140	6266	5200
Col20a1	2.1341	0.00348877	1.80256	0.0234569	2.60671	6.78306e-06	23	9	13	40	36	37	22	39	23	41	41	32
Col2a1	1.26937	1	30.3458	2.2877e-37	20.0607	2.59325e-22	2	2	2	3	2	4	54	84	60	54	44	25
Col3a1	-1.28174	0.155362	-5.11626	0	-3.09446	0	5322	6347	5876	5693	4591	5709	934	1273	1321	1380	1866	2113
Col5a3	1.73035	0.258856	1.86459	0.0612572	3.79501	5.59621e-08	12	8	8	26	12	19	14	20	20	45	38	21
Col6a1	-1.31032	0.0204659	-3.40547	0	-2.90512	0	1517	1711	1537	1595	1194	1465	348	529	568	482	602	494
Col6a2	-1.15087	0.520953	-2.93482	5.87663e-32	-2.19249	0	770	835	771	918	703	793	207	291	337	327	376	338
Col9a3	-1.43726	0.627339	3.29004	1.00556e-12	3.80684	1.74322e-16	12	16	19	12	11	15	56	56	47	62	62	49
Commd10	-2.29927	1.65849e-13	-1.32266	0.0175834	-2.44033	4.92065e-15	130	162	162	68	75	87	124	116	110	46	66	66
Commd3	1.33952	0.0153135	1.65497	3.32478e-08	2.0055	3.28313e-15	100	124	129	166	192	193	185	220	193	236	277	171
Cox7b	-2.28528	2.2191e-13	-1.47857	0.000556395	-3.19062	1.42594e-25	283	578	488	231	205	243	287	346	288	151	140	110
Cpeb2	1.5756	0.000989007	9.43275	5.18358e-151	7.33783	1.08293e-117	56	65	71	114	115	124	537	650	672	525	501	338
Cpeb4	1.33278	3.26154e-05	2.62557	9.15893e-71	2.51711	2.60764e-62	349	463	366	606	598	623	973	1147	1042	996	1000	847
Cpox	1.21824	0.179327	3.67588	3.04037e-83	3.15555	2.38684e-42	193	315	246	353	368	341	846	1016	960	887	835	566
Cpt1c	1.19096	1	3.94488	7.93102e-22	4.74126	1.51069e-28	21	28	23	30	35	35	86	112	94	130	126	75
Crat	-1.28429	0.120775	-1.86689	5.63847e-08	-2.01024	1.88479e-09	138	138	146	144	96	145	67	79	86	71	82	50
Creb3l2	-1.62209	5.12374e-08	-2.77661	4.86551e-32	-2.455	4.692e-25	346	334	315	260	211	248	105	137	127	131	139	121
Creb5	2.33225	1	20.4723	7.06996e-11	13.8374	9.17919e-07	0	1	1	2	1	3	20	18	11	8	11	12
Crlf2	1.70677	0.197567	2.07019	0.00710021	2.50153	0.000234766	15	11	9	28	24	18	16	30	29	37	27	21
Cryl1	-1.10522	1	-2.98424	5.72712e-05	-2.45324	0.00103671	17	36	24	23	21	37	8	8	10	9	17	4
Csrnp1	-1.5641	0.387193	21.448	2.16108e-109	7.47928	2.37832e-35	16	11	20	9	11	15	277	424	347	137	134	73
Ctdsp1	-1.23854	0.155037	-1.70634	1.51549e-07	-2.31269	2.42091e-15	174	203	177	178	144	201	94	126	113	82	64	83
Ctdsp2	-2.5413	1.28281e-41	-2.44243	4.62358e-38	-3.84903	5.05198e-130	407	452	409	200	171	212	164	184	184	107	115	95
Ctdspl	-2.13183	5.00833e-09	-1.71303	1.35996e-05	-2.23657	2.11567e-10	150	166	150	97	76	82	79	92	108	51	68	80
Cth	1.50853	0.000373671	4.67718	2.07196e-129	4.76134	8.48461e-131	68	83	93	127	155	147	364	399	405	395	417	308
Cttnbp2nl	1.00948	1	4.35156	1.25693e-143	2.39752	1.99139e-26	148	163	144	165	187	184	650	744	635	384	405	267
Cubn	2.78088	2.11678e-08	1.81079	0.00485543	2.32271	7.03343e-06	14	15	21	52	47	64	27	33	33	43	33	36
Cxcl1	1.96779	0.0127942	24.8201	4.80542e-80	11.1541	5.01778e-40	14	35	22	53	49	60	619	662	508	333	318	124
Cxcl10	1.42756	0.769933	100.646	1.41484e-148	54.8907	1.63619e-115	8	20	5	16	14	25	1068	1393	965	769	639	366
Cyb5r1	-1.05159	1	2.47565	1.01371e-23	2.50026	5.63605e-24	179	198	207	211	188	251	392	592	507	490	588	342
Cyp1b1	-1.24559	0.103477	-5.80541	3.87968e-95	-4.67274	4.63525e-56	263	373	302	301	283	290	42	71	52	44	83	65
Cyp26b1	-3.17332	1.91182e-06	6.41014	6.23485e-51	2.3334	7.92466e-08	31	32	33	14	12	9	185	270	180	70	91	56
Cyp2d22	1.21998	0.903861	-3.58475	5.59696e-07	-2.18512	0.00269373	18	27	26	33	35	33	5	8	7	9	8	14
Cyp3a13	2.46649	0.533102	24.469	2.60839e-30	12.2735	3.53182e-12	2	1	2	7	3	5	39	53	42	20	28	15
Cyp4f17	1.43673	0.250174	3.21312	1.05041e-12	3.75441	2.44137e-16	26	27	37	46	53	52	80	138	81	132	119	77
Cyp4f40	5.23574	0.0887258	43.5655	8.23564e-26	48.5526	1.51654e-28	1	1	0	2	4	8	31	44	30	40	42	28
Cyr61	1.24148	0.344101	11.0638	2.03345e-150	5.45547	4.45027e-76	138	181	159	227	231	232	1435	2075	1929	962	1063	522
D330023K18Rik	1.24092	1	1.5984	0.417059	2.37819	0.011816	4	6	10	9	11	9	6	14	13	20	10	16
D430020J02Rik	1.22935	0.435396	2.07882	6.26002e-12	2.00817	1.37618e-10	49	51	52	74	72	72	95	118	111	105	107	82
D6Wsu163e	1.08533	1	2.20548	1.23311e-14	2.04081	1.70469e-11	54	84	81	81	83	113	159	166	168	158	138	132
Daam2	-1.89006	0.018566	-33.8768	5.55163e-19	-6.10264	2.33792e-10	24	24	30	14	12	22	0	1	1	4	3	5
Dach2	2.1469	0.530891	3.77033	0.00307195	7.97546	1.25233e-09	0	3	4	5	5	8	12	10	6	19	18	19
Dap	-1.12602	0.261532	-2.37893	0	-2.24186	0	838	968	880	979	802	1008	355	412	390	414	398	340
Dazap2	-1.88487	2.04926e-19	-1.66695	1.434e-13	-2.50354	1.3314e-36	317	445	414	236	240	249	222	261	237	161	157	132
Dbp	-2.46894	3.17415e-05	-2.48125	1.18167e-05	-4.133	5.74894e-10	31	37	32	19	10	18	15	9	17	6	9	8
Dcaf4	1.33115	0.116033	2.76694	3.08431e-21	2.75342	1.59666e-20	48	77	81	106	99	114	182	208	192	209	214	125
Dcbld1	1.24737	0.438361	1.68951	5.45149e-05	2.16506	3.76139e-10	60	73	70	85	109	101	100	136	116	150	184	93
Dchs1	-2.10238	0.770872	4.03465	3.24173e-05	3.82279	0.000152565	6	5	2	2	2	3	16	27	12	19	20	10
Dcn	-1.39119	0.598081	-4.77284	1.36576e-09	-2.00791	0.00816904	37	53	66	36	47	47	9	9	15	11	26	36
Dcun1d3	1.01343	1	2.11433	2.70088e-13	2.09701	1.02243e-12	82	85	71	104	75	103	146	184	187	184	172	126
Dcxr	1.75844	0.00378384	4.85992	1.47548e-29	6.30544	2.0397e-50	27	38	56	79	78	91	178	230	195	282	309	153
Ddias	1.78766	7.21339e-06	12.8902	3.03164e-184	9.82166	6.3591e-175	53	68	57	131	116	124	808	777	755	601	653	438
Ddit3	1.05403	1	7.66582	3.88029e-160	6.24876	1.61017e-135	92	133	117	134	140	145	852	940	882	779	821	473
Ddit4	1.25558	0.169341	6.24676	6.90335e-143	4.45133	2.56876e-85	118	169	149	221	188	228	836	1063	887	734	713	432
Ddx26b	1.23186	0.149885	2.012	3.95807e-16	2.16928	1.09923e-19	99	125	126	159	177	166	196	256	270	232	279	219
Ddx60	2.26325	0.430496	14.0272	6.45725e-18	15.1396	3.60292e-19	1	3	3	2	8	9	38	36	31	47	36	24
Def6	-1.02052	1	3.29331	5.07442e-21	2.41701	7.63224e-11	53	54	51	65	52	64	175	198	161	148	148	76
Def8	-1.38987	0.00259734	-2.60125	1.08954e-22	-3.45215	2.19893e-38	183	220	189	150	162	185	63	80	90	53	48	63
Defb41	-1.56149	0.024861	-2.90021	1.41653e-10	-2.0033	3.41348e-05	53	71	75	43	57	48	16	25	29	21	39	35
Dennd2a	-1.3139	0.0751665	-2.42484	2.951e-15	-2.11126	4.63813e-11	225	248	210	224	186	197	83	97	109	84	105	120
Dennd2c	1.07619	1	5.12929	2.91476e-124	3.92264	3.1416e-60	101	123	90	123	134	137	509	591	550	475	416	299
Dennd2d	1.13803	1	9.43053	5.76848e-15	5.92202	5.32057e-08	2	5	2	4	2	6	24	31	35	16	24	13
Depdc1b	-1.29302	0.263496	-2.35299	3.18446e-08	-2.33385	5.7027e-08	57	63	55	44	48	66	19	24	33	25	28	19
Depdc7	1.15088	1	6.15566	6.17222e-46	4.52665	9.53226e-26	20	22	28	31	31	32	131	182	131	117	115	75
Des	1.69319	0.0307461	3.02159	4.20498e-11	4.87478	3.22851e-23	29	32	38	64	61	71	99	116	92	196	191	86
Dffb	-1.23006	1	7.91187	3.35077e-29	7.96657	4.3983e-29	19	14	8	13	11	15	93	148	97	127	125	69
Dgat2	-1.04013	1	2.53007	0.000806439	2.24369	0.00650828	10	17	17	24	12	13	45	33	35	49	32	15
Dgkq	1.06333	1	1.4885	0.000270646	2.00294	2.85239e-12	87	120	83	120	116	123	111	171	161	204	186	167
Dhcr24	-1.07148	1	-2.69249	0	-2.17446	0	1368	1425	1245	1604	1268	1550	396	572	583	603	653	537
Dhrs9	1.24684	0.405819	6.56956	3.16248e-136	5.27007	2.47677e-106	55	46	59	79	79	75	301	419	363	262	311	241
Dhx58	1.79779	0.0550884	1.97133	0.00442005	3.74122	5.88567e-12	8	15	17	31	28	25	23	29	29	61	51	33
Dmxl2	1.34602	0.248595	1.25167	0.322338	2.33505	5.72187e-10	56	43	40	66	84	69	54	58	67	113	101	99
Dnajb1	1.28568	0.0921781	3.43615	2.63731e-38	2.05308	3.3849e-13	204	314	296	364	403	447	901	1049	895	643	615	357
Dnajb14	1.11888	0.957646	-2.92803	4.86159e-18	-2.21483	1.08959e-10	134	155	126	178	190	173	44	50	51	48	59	72
Dnajb5	1.21727	0.956263	1.96094	0.000137843	2.07135	3.17239e-05	21	29	19	26	35	37	37	58	44	51	54	33
Dnajb9	1.13782	1	6.26651	1.62832e-119	5.06185	6.50621e-94	42	57	57	69	60	78	307	343	351	280	298	186
Dnajc9	1.0673	1	2.70928	1.49363e-33	2.23496	1.69358e-21	235	334	327	344	343	426	799	879	793	709	777	452
Dnm1	-1.4965	6.27624e-06	-2.11729	7.01587e-20	-2.54594	1.38341e-28	462	441	441	367	301	387	181	243	231	156	195	159
Dnm3	2.27609	0.0959748	3.47457	0.000109053	7.42479	7.60192e-14	2	4	7	17	9	9	21	12	14	31	36	28
Dnm3os	-1.04944	1	-4.94519	1.09374e-12	-2.23473	0.000536658	441	414	411	416	524	475	72	77	115	123	111	289
Doc2g	1.91303	0.197576	1.5054	0.552668	2.06136	0.0396171	4	7	9	10	15	20	9	12	10	15	14	11
Dos	1.25094	0.985525	2.42373	8.77251e-06	2.43989	1.21235e-05	21	24	19	21	25	48	52	49	58	47	70	35
Dpf1	1.05028	1	3.34393	1.06388e-08	2.16666	0.00380768	11	7	13	14	13	11	36	38	33	27	19	19
Dppa2	1.75566	0.4412	6.71507	3.05018e-14	5.62941	1.48044e-10	3	6	6	11	10	10	37	35	33	35	32	16
Dpysl2	-1.04583	1	-2.03505	0	-2.12699	3.14231e-18	649	637	533	723	640	677	274	311	336	283	277	264
Dpysl5	1	1	60.109	1.84393e-05	94.799	5.94291e-08	0	0	0	0	0	0	5	13	4	8	19	6
Dsp	1.12836	1	21.6142	9.94584e-17	17.114	1.52976e-12	0	3	0	2	0	2	21	29	24	21	22	12
Duox1	-1.7832	1	10.6116	1.673e-15	6.37259	4.4942e-08	4	6	1	2	3	2	39	48	36	33	28	9
Dusp1	-1.22261	0.773782	9.56513	8.28929e-96	3.83443	3.15784e-23	51	55	76	61	46	67	552	626	607	304	235	140
Dusp14	-1.10286	1	-1.42292	0.0172421	-2.22093	4.57534e-08	63	70	59	59	74	70	48	48	42	27	32	24
Dusp16	-1.01114	1	3.60024	2.12517e-35	2.74135	2.66592e-21	93	129	111	124	142	116	398	437	388	346	344	195
Dusp3	-1.15342	0.523015	2.40298	2.96123e-28	2.1393	1.16105e-20	176	196	168	171	176	200	444	455	428	415	420	283
Dusp4	-2.08585	4.80328e-05	10.1381	6.52219e-148	5.60802	9.42818e-99	42	56	42	26	25	27	445	564	448	259	301	199
Dusp5	-1.25318	1	4.27996	1.04937e-18	2.04993	0.000636774	21	22	15	22	11	21	61	109	87	42	43	30
Dusp6	-1.79689	0.0096881	5.19205	3.79538e-45	2.79388	6.15966e-14	30	54	45	28	34	21	210	238	236	132	144	73
Dusp8	1.02083	1	5.64456	2.30109e-76	3.61646	2.63889e-29	36	59	39	51	59	49	235	266	273	178	178	112
Dyrk3	-1.01592	1	3.92223	8.97782e-18	2.51011	3.81633e-07	16	28	18	25	22	24	76	108	66	57	53	40
Dyrk4	1.64504	0.324589	2.35518	0.000703061	2.46471	0.000430781	9	11	8	22	12	20	22	26	20	24	29	14
E030011O05Rik	1.4849	0.331309	1.64634	0.0430502	2.34158	3.51127e-05	13	16	28	28	30	41	31	26	39	34	57	38
Ebf3	-1.45854	0.000718502	-2.70654	2.03858e-22	-2.90613	2.40435e-24	191	186	210	151	150	170	58	84	81	51	86	58
Eci2	-2.03247	3.6665e-08	-1.28992	0.0639885	-4.22798	1.1852e-25	92	140	150	69	73	76	86	103	113	21	31	34
Eda2r	3.00431	2.00624e-34	11.2901	8.2875e-43	12.0261	2.5777e-74	65	82	96	269	289	293	862	992	955	1044	1023	753
Eed	1.03224	1	3.30742	3.7406e-65	2.28759	3.26485e-31	177	261	216	253	252	280	649	781	780	529	537	374
Eef1g	-1.73425	0	-1.32817	8.54233e-09	-2.21708	0	3273	4066	3762	2520	2223	2726	2571	3147	2839	1602	1907	1322
Eef2kmt	-1.62799	0.110199	-2.93896	6.07508e-06	-3.19958	2.0805e-06	22	31	31	12	21	27	6	9	14	6	12	7
Efna1	-1.40111	0.259987	2.84882	8.25228e-16	2.30826	1.42532e-09	35	45	33	26	28	40	83	121	127	89	100	63
Efna4	-1.60044	0.181634	-6.15489	3.27343e-09	-2.80742	0.000132285	18	24	20	15	15	15	3	4	3	4	8	9
Efnb2	-1.08131	1	3.23516	1.2604e-37	2.56224	1.0049e-23	194	181	183	213	183	209	535	670	657	550	520	324
Efnb3	-1.43807	0.927416	4.42758	8.72905e-13	3.19943	6.49044e-07	9	6	16	8	12	5	41	51	50	41	26	29
Egr1	-1.80095	0.0012733	14.2657	7.44155e-134	5.41167	4.88531e-47	84	78	92	68	43	54	1156	1421	1156	552	522	274
Egr2	-1.07523	1	12.6216	8.40097e-19	6.6976	3.54763e-09	3	6	4	3	8	3	53	66	53	47	24	15
Egr3	-2.10411	0.21387	4.42693	8.7657e-12	2.57949	0.000383232	14	9	8	3	9	5	32	62	49	27	33	18
Ehd2	1.24388	0.140342	-3.92162	1.80753e-41	-2.86182	9.64597e-26	505	635	616	853	739	958	132	163	163	157	191	233
Ei24	1.09015	0.93554	2.69217	5.26556e-45	2.177	1.17253e-26	184	241	227	247	278	303	534	666	597	475	547	349
Eif2b4	-1.44842	0.0544998	-2.93806	1.80125e-12	-2.77695	5.65475e-11	70	122	79	63	70	84	22	45	27	32	33	28
Eif5a	-1.26198	0.00672703	-1.39767	1.71548e-06	-2.23255	0	1936	2698	2525	2170	2115	2298	1586	1910	1726	1177	1168	748
Elf1	1.13437	0.698805	2.95363	1.21473e-42	2.42531	4.97684e-27	114	131	126	172	150	169	342	431	351	317	328	224
Elk3	-1.05582	1	-2.1479	2.33888e-12	-2.13727	1.08089e-11	218	241	210	270	213	258	76	127	118	97	91	111
Elmo1	-1.20343	0.882552	2.72595	3.43516e-14	2.42676	1.752e-10	44	30	32	29	36	38	82	116	100	93	90	66
Elmod2	1.40096	0.0414817	2.16729	1.61495e-11	2.56667	4.94585e-17	93	77	85	136	136	147	199	191	177	179	234	217
Elovl6	-1.11454	0.597625	-2.7824	2.37934e-40	-2.5396	2.52182e-33	556	633	636	639	602	671	179	249	246	208	234	245
Emb	-1.66224	5.71965e-05	-2.34172	1.21584e-12	-2.39895	7.23344e-13	103	120	135	72	88	91	57	51	48	40	52	51
Emc8	-1.33008	0.010746	-2.17291	2.34497e-17	-2.22823	6.88103e-18	212	312	252	230	222	225	97	144	124	136	114	84
Emilin1	1.09037	0.946669	-6.09643	1.50887e-111	-3.5739	3.41218e-52	300	320	324	407	354	444	33	58	68	74	96	84
Eml1	-1.40315	0.00399587	-2.10472	1.00457e-13	-2.2776	8.34834e-16	222	266	203	182	182	211	94	136	107	76	114	101
Emp3	1.10758	1	-1.88141	2.11339e-06	-2.02943	2.21494e-07	82	142	112	128	123	182	51	77	54	57	55	46
Emx2	1.12898	1	-1.88589	0.00169299	-2.09398	0.000361044	38	34	57	60	57	53	24	29	17	18	19	22
Enc1	-1.02867	1	6.088	1.16544e-136	4.0592	3.2484e-50	191	214	196	221	214	248	1150	1430	1178	895	969	519
Eno2	-1.55288	0.0178722	3.96572	4.88745e-48	2.9047	1.33885e-22	49	78	52	38	45	51	245	248	231	189	185	127
Eno3	1.10861	1	-2.23486	9.45344e-09	-2.8734	3.79098e-12	59	63	79	89	81	90	24	39	29	22	21	24
Eogt	1.71878	0.00582026	2.16336	7.63108e-07	2.66842	6.3432e-11	56	40	35	103	88	73	90	111	92	120	141	81
Epdr1	-1.28809	0.829559	-1.96972	0.00389615	-2.25029	0.000732768	36	69	58	36	42	69	20	29	35	13	24	31
Epha2	-1.19989	0.727336	15.9383	6.10688e-154	7.5441	3.90829e-97	96	93	101	90	91	102	1335	1855	1587	842	882	427
Ephb4	-1.70085	2.49006e-10	-1.89047	2.76056e-15	-2.09851	1.88563e-19	346	403	355	251	233	274	150	211	239	158	193	155
Ephb6	-1.39224	0.318135	-3.19649	7.32718e-09	-2.20198	0.000103712	52	49	57	46	35	52	4	29	18	21	26	22
Ercc5	1.23582	0.14885	4.40519	5.48934e-132	4.04498	3.72307e-120	117	161	154	198	209	214	621	680	641	662	587	434
Ereg	2.46551	0.00311588	18.3133	5.11144e-72	17.5125	4.76416e-69	12	10	7	24	34	26	170	178	202	151	233	117
Erich1	1.25951	0.750827	2.85098	1.22548e-10	2.92283	7.13966e-11	28	29	35	36	58	41	102	90	76	99	100	62
Erlin1	1.07049	1	2.29541	3.54397e-41	2.151	3.91956e-34	255	306	272	349	345	345	569	697	694	611	649	468
Ern1	1.03148	1	2.60392	1.53499e-22	2.70113	4.35373e-24	197	178	188	243	223	214	387	588	545	530	594	361
Ero1l	1.6593	3.21269e-08	14.038	2.52919e-253	14.1419	3.77715e-252	247	264	211	475	458	467	2937	3815	3692	3687	3721	2512
Errfi1	1.0625	1	6.50203	3.53096e-114	3.23579	3.96367e-26	50	64	50	61	73	69	324	421	350	194	202	118
Esco2	1.07724	1	2.05709	2.56119e-16	2.08885	1.36064e-16	98	109	100	126	123	137	215	214	217	186	248	184
Esd	-2.30501	5.51685e-20	1.16598	0.168486	-2.16468	8.0897e-18	351	477	524	197	255	228	474	609	528	178	235	185
Espn	1.23276	1	2.41278	0.000807338	2.43729	0.000723522	10	11	13	11	19	19	20	40	25	38	20	22
Esrra	1.07863	1	2.2004	6.12482e-10	2.20073	1.32415e-09	38	48	46	61	48	57	89	119	90	102	115	64
Etfa	-1.82476	6.80748e-12	-1.19734	0.0663358	-2.08908	1.43725e-17	237	372	317	204	171	214	214	306	270	151	153	120
Etv4	-1.47951	0.177604	2.88355	6.80477e-15	2.62232	6.11373e-12	31	32	36	24	23	31	76	117	101	100	90	61
Etv5	-2.85213	2.80587e-06	5.00431	2.33249e-48	3.07558	1.3792e-17	30	29	37	20	8	11	138	169	187	103	103	79
Eva1b	-2.775	8.61644e-23	-4.35999	2.67416e-40	-7.15134	1.7445e-81	155	239	206	93	66	92	44	54	42	31	26	23
Eva1c	-1.25781	1	2.44214	2.0714e-05	2.76433	9.61196e-07	15	38	22	21	18	30	62	71	53	83	83	35
Evi2a	1.40442	1	1.60101	0.405937	3.32227	2.91958e-05	7	6	7	14	4	15	11	10	12	24	28	13
Evpl	5.96427	0.0412802	274.129	2.06982e-99	77.0667	2.79004e-38	1	1	0	3	7	6	206	241	215	80	64	32
Exoc4	1.43439	1.13752e-07	1.92194	1.25147e-27	2.17028	7.70744e-39	466	493	460	795	724	864	908	943	942	972	1139	863
Exoc8	-1.53583	1.27372e-06	-1.54691	1.22253e-07	-2.00353	3.44835e-16	225	243	267	188	191	179	132	188	168	114	132	107
Eya1	-1.3466	0.0076614	-2.58802	1.20882e-22	-2.23769	1.56077e-16	161	212	203	171	153	174	74	71	82	73	82	91
F730043M19Rik	-1.00661	1	-2.65795	2.85233e-06	-2.00401	0.00104079	30	29	35	38	30	41	9	11	16	13	21	11
Fam110c	1.38514	0.95315	44.8578	6.10852e-92	23.9793	3.36595e-64	4	14	8	8	15	19	383	492	330	238	261	116
Fam122b	-1.01808	1	1.69486	6.70699e-06	2.09905	2.96014e-11	70	99	66	88	102	78	140	132	134	174	175	126
Fam131b	-1.27937	0.363605	-2.15976	2.85913e-07	-2.62962	4.92406e-10	54	92	66	65	71	56	29	41	30	26	28	23
Fam135b	-1.61208	0.403299	-8.69669	4.02933e-09	-5.94466	6.96343e-07	28	17	25	12	20	19	2	2	4	1	1	9
Fam162a	-1.17062	0.147457	2.89153	1.67638e-76	2.58588	2.06681e-58	300	374	302	330	301	341	910	962	1011	836	894	698
Fam171a1	-1.11032	0.842301	-2.36251	3.83123e-20	-2.117	2.38874e-15	263	312	283	319	252	332	87	130	156	134	135	120
Fam171a2	-1.39989	0.127948	-3.88228	7.65305e-16	-2.75131	6.93743e-10	61	84	87	62	56	75	11	28	22	17	42	22
Fam195a	-1.55015	0.152632	-1.79772	0.00804234	-2.8972	8.4356e-06	23	26	39	20	25	21	12	20	18	8	13	8
Fam212a	-1.32544	0.81345	3.52443	1.76488e-13	3.18886	5.76814e-11	20	21	25	23	16	19	77	86	76	88	78	39
Fam212b	2.22334	5.65842e-07	16.0255	8.94451e-172	14.69	1.8356e-135	31	26	34	69	78	90	455	559	488	498	490	313
Fam214a	1.04552	1	2.58961	7.89329e-22	2.64841	2.16321e-22	53	66	59	72	68	77	155	172	145	171	159	124
Fam214b	1.17674	1	6.02613	1.69809e-31	2.89193	8.07046e-10	27	32	26	39	31	47	157	197	173	104	95	41
Fam46b	-1.45039	0.137673	-2.2147	1.48357e-05	-4.2818	2.67662e-12	32	50	44	30	34	37	11	19	28	9	12	7
Fam49b	-2.05233	1.53643e-11	-1.32789	0.0108043	-2.26016	9.9756e-15	240	284	320	149	163	167	198	221	231	126	96	133
Fam63b	1.30756	0.0125786	1.67569	2.88699e-10	2.27532	7.17915e-27	127	145	129	207	212	192	198	245	246	293	324	261
Fam71f1	1.35732	0.650085	7.20148	5.91299e-37	7.01045	8.85196e-33	25	19	15	29	29	36	137	188	115	155	153	96
Fam83h	1.07107	1	8.08983	2.35005e-22	7.9073	4.16681e-21	1	9	6	5	8	7	44	46	45	38	49	37
Fam89b	-1.15915	0.948282	-1.91442	3.41809e-05	-2.21584	6.75001e-07	74	68	76	63	59	99	30	40	47	36	36	23
Fam8a1	1.88755	1.41024e-05	1.87366	4.68299e-06	2.37218	3.13086e-11	38	62	43	90	115	109	65	109	101	113	130	84
Fas	1.04333	1	19.1681	5.41168e-86	10.6016	3.24029e-48	10	13	14	16	14	15	224	280	229	164	143	77
Fasn	-1.27481	0.00192906	-2.20856	0	-2.1216	0	2963	3015	2781	2823	2382	2863	1141	1505	1451	1377	1473	1147
Fat1	-1.05912	1	2.58997	8.50181e-32	2.3109	8.94363e-25	2445	2349	2153	2722	2344	2645	5174	7087	6392	5517	6351	3860
Fat2	4.1853	0.140705	80.4587	1.09813e-54	47.0311	6.47482e-33	2	0	1	5	5	6	73	117	88	53	68	32
Fblim1	1.01384	1	-2.73924	1.15664e-05	-3.03301	2.51636e-06	33	45	49	36	54	60	14	9	24	7	20	13
Fbxo21	-1.24749	0.161623	-2.14886	6.97447e-13	-2.23276	1.32309e-13	203	227	169	204	153	205	90	113	83	90	89	79
Fbxo31	-1.23847	0.250684	-2.41463	1.15178e-13	-2.2524	1.54175e-11	111	135	125	124	109	116	42	42	73	49	58	51
Fbxo32	-1.6502	0.00817104	-1.93589	6.14679e-05	-2.32867	1.20759e-06	41	49	56	38	29	36	26	29	22	22	16	22
Fbxo33	1.97142	2.84001e-07	3.81189	5.36e-36	4.02529	8.97316e-39	41	50	45	99	103	111	158	196	178	195	210	125
Fbxo34	1.03832	1	3.50713	6.19487e-47	2.45798	2.66316e-22	89	112	114	135	118	128	333	433	367	290	277	181
Fbxw7	1.05719	1	1.72634	6.13259e-10	2.39642	3.8063e-25	159	195	176	199	208	247	285	343	309	474	465	291
Fbxw9	1.24697	0.686786	3.48987	1.64455e-19	3.16928	3.68813e-16	33	43	48	52	67	61	131	193	121	139	153	89
Fgd4	-1.22247	0.578348	-2.53905	2.16507e-09	-2.71426	8.75235e-10	62	56	83	64	64	64	25	28	28	22	23	26
Fgf10	-1.52076	0.508972	-5.61572	8.47767e-08	-3.8615	2.27532e-05	23	26	46	23	18	32	4	4	9	3	6	14
Fgfbp3	-1.09827	1	6.44591	1.03266e-23	5.33064	1.778e-17	11	9	12	6	12	16	73	76	64	70	56	40
Figf	1.0861	0.882552	-2.40664	3.67233e-31	-2.02795	1.34468e-20	492	574	554	721	627	705	215	242	232	240	252	271
Fkbp4	-1.0501	1	-2.02278	0	-2.23	0	838	1002	1001	986	999	1174	463	519	454	384	509	337
Flnc	1.03023	1	2.8994	7.76075e-31	2.12547	7.21682e-16	1227	1387	1100	1590	1346	1540	2853	4599	3702	2748	3134	1824
Flot2	-1.86681	0	-1.84119	0	-2.17507	9.82288e-32	515	611	584	357	310	403	281	326	344	249	263	242
Flrt2	-1.00823	1	-2.02015	0.00196329	-2.94558	5.77554e-06	42	27	29	41	39	34	10	20	20	10	12	10
Flt3l	1.36131	1	1.67464	0.45291	2.7306	0.0045402	7	5	3	7	5	12	5	9	12	15	13	12
Fmn1	-1.19761	0.336901	-2.54833	8.52361e-20	-2.18024	5.39649e-14	334	344	301	322	297	339	138	146	110	123	147	160
Fnip1	-1.33191	0.000179165	2.6938	5.77503e-59	2.20496	3.24361e-37	873	982	1015	810	901	798	2497	2802	2618	2114	2094	1864
Fos	1.39287	1	48.094	3.08134e-72	32.358	2.01599e-56	4	3	7	9	2	12	212	263	233	188	188	79
Fosb	2.48488	0.367752	39.883	1.05403e-55	21.0649	3.22103e-26	3	1	2	7	9	2	75	107	78	43	55	31
Fosl1	-1.20019	0.960937	28.258	1.59541e-137	14.2799	2.36454e-98	49	66	56	67	40	59	1472	1895	1591	1029	915	446
Foxc1	-1.69085	0.00189752	-1.94304	5.37622e-06	-2.54613	3.0987e-10	181	164	158	151	79	120	78	91	98	54	67	69
Foxg1	-1.58443	3.62785e-07	-2.38407	7.93268e-24	-2.61943	2.37369e-27	326	341	320	236	246	246	128	148	149	117	112	132
Foxo3	-1.38483	0.0683056	5.78613	8.58219e-110	3.40749	8.62969e-32	94	87	86	81	58	87	448	615	532	347	329	209
Foxo4	-2.04583	1.57596e-07	-2.25974	8.25954e-10	-2.78381	2.82785e-13	86	77	86	52	47	43	32	44	37	25	33	28
Frmd8	-1.01215	1	2.22879	8.52807e-10	2.0361	1.12759e-07	109	110	143	159	121	138	252	323	255	289	293	140
Fscn1	-1.35333	0.000176316	-1.95822	0	-2.69256	0	897	966	902	847	684	863	427	529	496	377	368	250
Fst	1.37639	0.900625	6.07255	1.05437e-16	3.51863	5.1877e-07	11	10	7	16	21	8	60	68	48	42	32	22
Fut11	-1.45503	0.13214	-1.27774	0.302078	-2.16919	0.000120896	34	35	42	27	22	40	23	36	30	17	15	17
Fxyd5	1.33058	0.0964762	2.47724	5.80224e-19	2.10228	9.4932e-12	42	56	60	84	85	76	122	142	137	114	122	84
Fyb	-1.05439	1	3.79969	3.41588e-07	2.80607	0.000659876	6	5	8	9	4	8	21	30	24	19	23	10
Fzd2	-1.35033	0.0105513	-6.64991	5.42981e-95	-5.36893	1.33094e-68	260	321	251	257	206	256	31	47	50	43	47	58
Fzd5	1.16682	1	2.75288	9.90053e-13	2.98254	9.03394e-15	37	39	37	50	50	54	77	125	119	132	121	74
Fzr1	-1.07085	1	-2.57024	1.22241e-27	-2.22735	1.83123e-20	214	245	216	263	213	260	79	100	90	101	97	93
G6pdx	-1.55783	2.42511e-11	-1.2643	0.000436447	-2.08567	1.34249e-28	376	492	458	316	322	353	322	410	341	215	216	179
Gabpb1	1.03025	1	3.74586	1.80395e-48	2.51519	3.58326e-22	101	116	112	133	134	128	400	451	411	322	290	189
Gadd45a	1.42294	0.151724	14.5658	4.96948e-138	10.2418	4.00111e-107	33	39	45	67	66	61	569	654	524	446	468	255
Gadd45b	1.02819	1	6.50194	1.47791e-67	2.66536	3.25297e-13	46	72	45	55	65	75	339	418	327	178	151	91
Gadd45g	1.65632	0.00813812	6.49706	1.07038e-43	2.81307	1.22786e-12	46	60	57	102	97	116	317	449	323	191	174	82
Gamt	-1.46331	0.150142	-5.40945	1.77836e-15	-4.60724	5.48888e-13	42	59	60	47	34	47	15	9	6	9	6	18
Gapdh	-1.6524	0.373934	1.31434	0.677026	2.56414	0.000628597	35	36	35	26	22	27	30	63	52	156	52	55
Garnl3	1.7302	0.000569425	2.28106	2.95443e-10	3.19549	4.40335e-21	33	48	38	88	73	79	83	96	99	135	149	84
Gas1	-1.65687	3.36145e-05	-6.56647	2.24243e-94	-6.13639	8.66681e-70	702	741	701	516	436	567	96	124	116	96	90	145
Gas7	-1.93424	2.44735e-12	-6.07335	3.36661e-124	-5.19043	4.35155e-88	789	823	859	523	430	545	143	151	123	126	155	174
Gata2	1.30695	0.58295	2.73055	1.44731e-09	2.00506	0.000183458	31	36	30	42	53	53	71	105	97	87	67	35
Gata3	1.75127	0.616825	5.95412	3.83303e-10	3.33736	0.00056729	6	4	5	9	11	11	19	40	35	25	12	12
Gbe1	1.13725	0.888859	3.51831	1.85582e-36	2.58388	2.5588e-20	131	162	117	206	166	171	478	444	549	394	341	284
Gbp2	1.8233	0.00052063	1.98545	6.4917e-06	2.13905	4.37533e-07	26	39	38	54	82	83	72	74	63	83	72	57
Gbp3	4.50654	2.51338e-07	17.0039	1.2678e-48	20.5823	2.60743e-56	4	7	7	28	32	36	110	116	92	159	126	80
Gbp7	3.26984	4.63498e-05	5.32174	9.21207e-13	8.71266	9.57309e-26	10	8	4	29	25	31	52	39	30	67	64	56
Gbp9	1.57068	0.709033	1.45337	0.67429	2.40871	0.00829889	9	6	5	13	7	17	8	12	10	22	16	9
Gcat	-1.52957	2.39104e-05	-2.56611	1.05734e-23	-3.0885	2.87098e-31	218	317	333	224	186	250	94	120	131	89	102	78
Gch1	5.71932	0.0108227	14.9319	6.22398e-11	15.2682	4.14475e-11	1	2	0	7	4	11	16	18	17	17	18	14
Gdf15	-6.54135	1	21.5262	2.38589e-10	16.3906	1.29892e-07	1	0	1	0	0	0	12	26	14	19	11	7
Gdnf	1.15372	1	10.2087	2.10478e-108	6.57951	5.52727e-64	39	39	41	68	51	41	358	485	410	285	309	170
Gem	1.01593	1	7.01326	1.68904e-69	3.74309	9.67929e-24	48	53	66	66	62	70	409	436	353	250	233	126
Gemin4	-1.17112	0.591873	-2.28348	4.46207e-12	-2.29624	7.28443e-12	120	128	145	127	106	160	55	51	70	51	69	45
Gfpt2	5.74998	1	84.8342	2.96723e-08	109.945	1.83025e-10	0	0	0	0	2	0	11	13	7	17	15	6
Ggta1	1.11208	0.946669	2.51702	4.03675e-24	2.10173	2.71658e-15	174	188	174	233	230	233	394	489	504	417	435	245
Gja1	1.30281	0.0159058	2.37618	1.59066e-27	2.19477	2.07808e-22	234	301	250	387	426	375	546	702	664	602	658	408
Gjb4	-1.22382	1	1.30632	0.480728	-3.10511	0.000158623	16	27	16	15	24	17	21	33	25	9	4	5
Gla	1.06496	1	2.08845	7.21768e-11	2.74513	1.9736e-20	69	79	65	92	75	98	142	165	149	186	248	134
Glce	1.19697	0.100486	2.3101	3.17227e-35	2.188	3.24744e-30	225	312	268	394	356	370	537	678	688	562	669	465
Glipr1	2.09215	5.12374e-08	8.11764	1.30681e-115	8.05976	1.69105e-114	49	74	57	128	158	152	482	518	491	512	585	314
Glipr1l1	2.07516	0.0328339	2.32398	0.00333136	3.13063	3.59688e-06	10	4	11	18	19	24	18	20	22	26	25	25
Glis3	1.42329	0.0106367	1.94539	1.90521e-10	2.06814	2.65294e-12	108	108	75	152	173	159	182	223	177	209	206	166
Glrx	1.02493	1	-2.60976	5.64167e-05	-2.56323	0.000123549	30	58	42	35	47	73	23	14	13	14	17	17
Gltscr1	-1.28988	0.109523	-2.40613	4.51644e-13	-2.143	4.81317e-10	75	88	96	82	74	78	30	39	41	37	42	37
Gm11974	1.23983	0.617466	11.8275	6.84931e-133	6.94477	1.59685e-87	38	58	46	63	66	76	597	623	492	375	356	224
Gm12603	1.29535	0.54448	3.80733	2.60315e-22	2.81709	5.58792e-12	11	34	28	31	42	37	83	111	91	68	76	54
Gm13242	1.43393	0.947765	1.56091	0.401475	2.21282	0.0302041	9	11	10	14	24	12	16	15	17	9	22	32
Gm14124	1.62054	0.104926	1.75948	0.0119009	2.41507	6.9149e-06	25	23	19	26	57	44	43	42	36	54	52	50
Gm15413	1.34767	1	-1.51206	1	3.47152	0.00204785	5	4	3	12	4	3	3	1	4	8	19	14
Gm15417	1.56024	0.538521	3.1855	6.59458e-06	2.92994	6.03409e-05	8	12	8	13	23	15	32	40	20	31	21	27
Gm1943	1.18064	0.870728	2.15097	8.67917e-09	2.04019	2.27319e-07	32	64	48	73	66	58	107	100	108	99	116	68
Gm20939	1.59531	0.0164223	1.82189	8.58763e-05	2.70084	5.05562e-13	40	31	35	67	62	69	73	64	61	105	87	84
Gm3716	1.86206	2.11678e-08	1.58471	4.78485e-05	2.44058	3.8884e-19	50	78	61	139	132	139	107	109	90	150	158	135
Gm38403	1.40027	0.297474	2.10793	1.29707e-05	2.65057	2.27462e-09	24	45	42	56	50	75	63	107	70	74	126	83
Gm38426	1.88668	0.142936	2.9926	3.40083e-05	2.80957	0.000197532	8	15	7	21	26	19	35	32	25	40	28	14
Gm4262	1.90433	0.172851	2.25545	0.00991416	2.40311	0.00443387	7	7	7	15	18	14	10	21	18	16	17	16
Gm6329	-2.10735	1	13.3379	1.26405e-08	14.1513	5.18901e-09	3	0	1	0	2	0	26	20	13	27	24	9
Gm6498	-1.47112	0.693269	-2.55543	0.00877459	-2.25648	0.0387038	14	13	11	12	9	9	5	2	8	6	4	6
Gm6634	1.29526	1	3.91835	5.64023e-09	3.85486	1.71288e-08	9	6	12	15	10	16	46	35	28	33	35	33
Gm7444	1.27572	1	1.21005	1	2.36244	0.00780619	12	7	5	15	9	12	6	9	15	12	21	22
Gm8773	3.18105	0.0100538	1.54386	0.755703	3.1478	0.00382734	2	3	5	11	14	13	6	6	4	8	12	11
Gm8801	1.16091	1	4.41858	2.04485e-06	2.45551	0.0189815	3	8	6	5	9	9	19	24	35	11	24	6
Gmpr	-1.53698	0.162348	-7.72842	5.56779e-13	-4.90613	2.13625e-09	19	30	29	19	17	23	4	2	4	4	6	5
Gna15	-1.1174	1	43.1052	1.08912e-12	46.9645	2.29247e-13	0	0	1	0	0	1	13	25	22	21	32	9
Gnao1	-1.56698	1.60219e-05	-2.40012	3.51691e-20	-2.00651	3.88112e-13	410	420	372	323	240	338	142	184	190	178	198	199
Gnb4	-1.31185	0.30232	-2.08312	5.34702e-06	-2.00797	2.54785e-05	43	56	52	43	48	43	20	26	28	20	23	29
Gng7	-1.94313	0.00285443	-2.32191	2.75159e-05	-3.09621	1.14374e-07	29	34	44	16	24	24	10	16	21	12	12	9
Gnpnat1	1.48017	0.018128	2.3647	1.90863e-13	2.38138	2.32822e-13	49	64	63	84	102	118	140	134	151	113	154	135
Golga4	1.09768	0.461063	2.30218	8.90922e-60	2.16248	2.02064e-48	988	1083	1050	1360	1206	1443	2318	2695	2357	2224	2515	1792
Gpc1	-1.98291	1.72536e-12	-1.85771	2.71681e-11	-2.53126	0	843	937	764	523	438	542	327	583	510	315	387	271
Gpn3	1.35498	0.0665272	4.05727	2.94516e-55	3.23846	6.329e-31	65	78	66	114	111	105	264	330	276	254	245	156
Gpr137b	1.19511	0.622574	2.08828	6.20387e-11	2.04623	3.83531e-10	69	83	82	90	100	137	136	161	204	155	181	126
Gpr75	1.94126	0.309141	1.04719	1	2.69983	0.0149632	3	5	6	11	13	8	5	4	6	6	20	11
Gprc5a	-1.06838	1	4.95992	4.05934e-32	2.87022	5.4415e-12	20	28	31	34	29	23	103	168	133	74	87	58
Gpt2	1.48572	4.82682e-07	2.47601	2.06465e-42	2.87892	3.74508e-58	207	227	211	393	342	384	481	590	568	610	701	484
Gramd1c	4.32032	1.41024e-05	1.63637	0.504922	4.23112	7.10232e-06	6	2	5	21	20	26	10	3	9	22	15	17
Grhl1	1.61882	0.63744	3.54178	8.17875e-06	4.06984	4.11312e-07	7	5	10	13	9	20	26	38	17	32	38	18
Gse1	1.00826	1	3.01466	6.49887e-22	2.19818	6.47434e-11	98	114	97	118	112	134	266	396	298	263	263	136
Gsn	-1.09207	0.770076	-2.5823	0	-2.88166	0	1492	1764	1810	1854	1566	2002	551	737	727	522	593	565
Gsta4	-2.44375	2.15183e-25	-2.09726	1.18707e-18	-3.45393	3.2484e-50	203	286	238	114	106	126	108	135	111	82	72	48
Gstm1	-1.42285	0.00151245	-4.25303	1.02248e-51	-4.09722	4.84789e-47	245	315	292	210	210	279	73	67	64	68	54	76
Gstm7	1.0974	1	-5.0184	1.19939e-09	-3.39364	1.2783e-06	23	31	21	36	26	34	4	6	5	5	9	7
Gsto2	1.00734	1	1.65417	0.267342	2.49514	0.00393091	6	11	6	7	8	12	16	14	9	19	12	24
Gtdc1	-1.33662	0.747835	-1.83252	0.032398	-2.44686	0.00290451	15	18	21	11	18	18	8	11	11	5	7	9
Gtf2i	-1.14606	0.226932	-2.09514	0	-2.09513	0	658	720	666	712	651	722	297	364	341	287	332	317
Gtpbp2	1.03135	1	2.29097	2.87262e-23	2.69329	1.70558e-33	116	151	134	154	153	175	256	365	322	324	430	288
Gtse1	1.26083	0.232492	7.31151	7.98824e-120	5.20072	1.10777e-62	232	274	247	376	325	409	1717	2168	1766	1569	1484	776
Gulp1	-1.10935	1	-4.86538	8.16884e-15	-2.83409	9.87489e-08	59	58	74	58	75	68	12	13	15	16	16	32
Gxylt2	-1.62085	0.0276066	-5.89188	2.42297e-20	-3.72194	1.13621e-12	117	84	108	64	62	100	17	19	18	19	29	32
H1f0	-1.41328	8.30424e-08	-3.13946	0	-3.34118	0	1424	2029	1755	1372	1326	1585	515	653	524	495	532	461
H2afx	-1.42643	0.000337226	-2.23737	4.02224e-20	-2.83158	5.04219e-31	475	433	411	366	312	411	192	228	188	157	170	125
H2afy2	-1.04343	1	-2.89887	4.17779e-09	-2.95343	8.25791e-09	43	54	48	39	61	62	14	23	14	20	16	11
Hagh	1.48461	0.0190925	1.98924	4.20248e-08	2.06774	8.21896e-09	34	62	56	79	76	108	94	116	99	108	123	72
Haghl	-1.12785	1	-3.00203	7.8e-14	-2.61929	9.73987e-11	67	88	89	68	89	95	18	30	35	24	31	34
Haus2	1.23282	0.562934	2.28895	5.50756e-11	2.02412	9.06811e-08	57	46	73	82	83	89	137	128	148	133	106	104
Havcr2	2.14657	0.258714	5.12107	3.72837e-07	10.4847	6.21938e-19	3	5	3	7	11	10	25	17	17	46	35	33
Hbegf	1.12347	1	18.8519	6.53357e-120	7.82338	2.99648e-37	11	9	12	12	13	17	195	220	209	87	101	56
Hdac7	-1.28975	0.0757404	-2.66757	2.16592e-22	-2.402	0	740	735	687	666	598	705	233	283	320	232	304	325
Hdac9	-1.37107	0.578348	-6.15012	3.52288e-11	-4.28903	2.66739e-08	26	47	32	24	25	40	10	4	3	5	6	12
Hdc	1.68354	1	6.91591	9.08276e-08	6.94082	1.59103e-07	3	1	4	3	8	5	16	24	19	18	29	9
Hdgf	-1.33411	5.86118e-07	-1.42778	1.74552e-11	-2.12125	0	1585	1940	1780	1504	1457	1678	1200	1368	1231	858	934	624
Heatr9	2.15128	1	54.3753	2.18249e-32	15.0128	2.74751e-09	1	2	0	3	3	2	69	74	43	22	12	14
Hectd2	1.10632	0.979772	2.23637	4.69945e-19	2.4122	1.2499e-22	187	189	214	202	286	275	422	474	458	426	490	450
Hecw2	8.45761	0.0504684	64.1544	1.20817e-22	84.8428	5.08339e-29	0	0	1	3	6	4	29	33	27	44	43	24
Heg1	-1.72946	5.51353e-09	-1.42713	8.47334e-05	-2.33044	4.81283e-20	287	307	292	215	176	208	159	246	235	117	125	123
Helq	1.02975	1	1.98679	6.47408e-18	2.38094	6.49405e-29	153	185	133	198	188	179	284	339	336	356	418	307
Helz2	1.28613	0.122479	2.57848	5.85999e-21	3.16294	1.06075e-30	206	192	196	343	244	310	446	600	537	726	670	436
Herc6	2.00848	6.01718e-09	2.53198	8.14385e-18	3.31068	9.06746e-31	58	67	56	122	138	165	157	161	151	225	200	153
Hhipl1	1.70543	0.224911	6.34905	4.47346e-24	7.70566	2.14682e-33	9	7	10	14	21	17	51	66	54	66	72	57
Hic1	1.60337	0.402664	6.06063	5.86818e-16	4.60473	8.9752e-11	10	10	14	16	21	27	50	100	65	52	72	30
Higd1a	-1.00588	1	4.75105	2.96297e-149	3.72233	1.11331e-72	145	184	142	179	188	178	766	765	751	633	605	452
Hilpda	-1.47917	0.700279	4.73151	3.35077e-13	2.53572	0.00016743	14	19	18	12	14	14	74	85	89	58	54	15
Hist1h1a	-1.56263	0.00201766	-2.65589	3.99598e-15	-8.6963	4.2026e-62	302	267	244	191	183	240	113	113	89	41	20	29
Hist1h1b	-1.59863	8.17346e-05	-3.45505	0	-6.15946	1.81922e-84	1617	1300	1302	964	1015	1145	450	445	366	226	217	220
Hist1h1c	-1.28331	0.060707	-1.5897	1.55586e-06	-2.62054	0	1513	1327	1389	1150	1245	1497	979	947	809	504	548	507
Hist1h1d	-1.5338	8.83222e-05	-2.39064	0	-4.40708	2.24003e-62	1614	1433	1206	1046	985	1249	615	657	565	296	339	300
Hist1h1e	-1.44642	0.00124263	-1.56781	4.81747e-06	-2.86289	0	1850	1612	1513	1217	1285	1566	1175	1121	969	557	626	506
Hist1h2ab	-1.62209	0.00123811	-3.40322	1.30127e-16	-8.58779	2.37008e-33	71	78	68	43	54	59	26	21	18	10	6	8
Hist1h2ac	-1.36624	0.514187	-2.74952	1.11748e-05	-3.14844	1.21804e-06	48	41	49	33	31	55	26	13	12	11	15	16
Hist1h2ad	-1.65375	0.704103	-4.55072	0.00161779	-7.53127	7.72636e-05	10	18	14	15	11	3	7	2	0	3	0	2
Hist1h2ae	-1.29995	0.399388	-3.17812	1.64448e-11	-5.07151	3.85518e-18	76	83	97	62	65	104	33	27	22	15	12	21
Hist1h2af	-1.41609	0.0121543	-2.94008	9.6145e-21	-4.1804	4.467e-32	264	236	269	197	183	260	98	78	92	58	57	62
Hist1h2ag	-1.58646	0.163605	-5.09433	8.4801e-12	-6.29766	1.4556e-13	73	63	69	41	65	45	14	6	21	5	11	15
Hist1h2ah	-1.54175	0.285829	-3.10718	3.84644e-06	-9.98627	1.03243e-16	101	73	88	43	67	92	42	24	20	6	7	12
Hist1h2ai	-1.56801	0.297978	-2.58355	0.00026908	-3.53979	1.38706e-06	115	87	64	50	76	75	53	28	24	24	18	30
Hist1h2ak	-1.40591	0.0302002	-2.31368	1.13625e-11	-4.44227	7.44475e-29	197	183	207	134	157	200	86	72	102	37	44	46
Hist1h2an	-1.66384	0.150166	-3.16317	1.31632e-05	-5.55061	2.20591e-09	43	34	22	16	24	30	11	8	13	5	6	6
Hist1h2bb	-1.53763	7.51939e-05	-5.82934	8.34452e-65	-13.671	1.74148e-94	172	203	185	118	146	161	34	33	31	5	14	20
Hist1h2bc	-1.64458	2.30486e-05	-6.46583	4.21724e-59	-6.06511	4.71635e-55	174	163	155	111	123	116	21	26	31	23	28	27
Hist1h2be	-1.27393	0.28822	-5.23597	1.01422e-32	-5.6534	1.40942e-34	337	284	268	248	246	332	73	49	52	41	57	54
Hist1h2bf	-1.64726	0.0097389	-3.52226	1.39703e-12	-5.22295	7.3989e-18	61	53	55	34	39	47	19	20	10	12	13	6
Hist1h2bg	-1.29168	0.192115	-3.48967	4.78634e-20	-4.68616	4.34887e-27	150	141	133	123	123	139	53	29	42	25	31	31
Hist1h2bh	-1.73306	0.000276099	-4.7492	1.38466e-26	-7.92317	1.38067e-40	185	155	147	103	105	123	30	48	28	21	14	24
Hist1h2bj	-1.56551	0.00602624	-4.87401	1.48901e-24	-6.75149	1.28588e-30	122	112	103	85	68	100	23	34	14	16	18	14
Hist1h2bk	-1.80514	0.01126	-7.47965	6.36711e-19	-12.0421	1.06253e-22	79	58	53	31	46	47	7	9	10	4	5	6
Hist1h2bl	-1.44846	0.00455895	-3.56632	1.1116e-25	-6.23372	3.84386e-46	143	145	127	115	104	116	40	30	49	23	25	16
Hist1h2bm	-1.50746	0.0685388	-7.14061	3.75436e-27	-7.16879	2.91246e-26	178	204	125	125	133	135	33	19	20	21	15	31
Hist1h2bn	-1.4034	0.00615861	-3.16723	1.08406e-26	-5.61111	2.22993e-53	230	267	199	204	163	213	75	88	62	47	36	36
Hist1h2bp	-1.12781	1	-6.84324	6.36882e-14	-3.84633	8.67338e-09	30	31	28	27	31	34	5	4	4	6	9	7
Hist1h3a	-1.5108	0.0625721	-1.6641	0.00321811	-3.77378	1.41661e-14	170	129	159	93	115	151	117	88	77	41	35	41
Hist1h3b	-1.54219	0.0854769	-2.79479	4.66007e-08	-7.62546	4.929e-21	101	82	80	62	63	76	46	25	25	10	9	14
Hist1h3c	-1.45688	5.50694e-05	-2.29226	1.26809e-21	-4.10148	7.41211e-69	268	281	266	196	206	253	127	123	114	61	66	64
Hist1h3d	-1.49454	0.00104771	-3.08886	3.25215e-25	-6.49182	7.92489e-83	350	306	275	223	237	274	110	99	101	44	54	41
Hist1h3e	-1.55563	0.0013125	-2.77129	1.5284e-17	-4.20117	1.25044e-30	347	296	292	187	235	288	125	113	109	76	69	70
Hist1h3f	-1.39538	0.0935535	-2.63277	8.66474e-12	-4.84098	1.20676e-25	227	205	231	153	190	216	107	77	73	43	36	52
Hist1h3g	-1.43444	0.180638	-2.70535	2.2507e-08	-4.11868	1.53172e-14	183	147	141	125	121	142	70	60	49	55	20	35
Hist1h3h	-1.64931	0.012912	-2.27932	1.41011e-06	-4.09688	4.92612e-14	86	72	59	52	38	65	30	34	34	13	20	18
Hist1h3i	-1.33572	0.291365	-2.5983	5.65179e-09	-3.40392	4.41689e-13	158	105	108	92	117	120	48	48	52	29	41	36
Hist1h4a	-1.46807	0.0342647	-1.32105	0.0900827	-2.18896	6.58239e-08	136	135	113	100	120	85	113	91	93	63	55	51
Hist1h4b	-1.42709	0.0101478	-2.78956	1.20333e-16	-4.6153	1.52431e-28	115	109	103	92	81	95	43	40	37	18	25	25
Hist1h4c	-1.85748	0.00182828	-2.21172	5.1905e-06	-3.68291	8.87063e-13	105	82	71	49	65	49	44	37	39	20	29	19
Hist1h4d	-1.55872	0.000148623	-2.12537	1.52698e-13	-3.64132	3.78857e-35	998	822	877	620	614	816	464	476	369	238	259	222
Hist1h4f	-1.60286	0.000143089	-4.63298	5.39155e-43	-4.96621	6.84167e-45	292	256	266	190	195	212	73	52	55	59	47	52
Hist1h4h	-1.58198	0.000742943	-2.67685	2.76304e-16	-4.03388	1.53493e-28	310	231	239	192	181	210	104	97	100	61	69	58
Hist1h4i	-1.3724	0.116971	-2.86139	7.53197e-13	-4.62429	2.11081e-22	134	122	99	90	99	115	52	39	36	28	24	22
Hist1h4j	-1.57954	0.0254117	-3.14327	9.16253e-12	-4.97996	2.86551e-19	122	115	97	83	80	85	42	44	23	12	35	18
Hist1h4k	-1.48733	0.0334929	-2.60678	4.7746e-11	-4.01422	6.25917e-20	241	163	163	147	146	159	72	79	75	50	40	47
Hist1h4n	-1.54173	0.0487078	-2.64201	1.6002e-08	-6.15594	1.06354e-20	101	74	73	56	74	59	29	36	32	16	15	8
Hist2h2ab	-1.24215	0.521675	-5.34716	1.48943e-22	-3.99941	1.27827e-16	113	83	90	88	90	93	15	15	25	20	24	25
Hist2h2ac	-1.2694	0.503529	-4.54905	2.44182e-19	-4.20081	3.09138e-17	169	144	126	126	129	153	39	30	30	22	32	46
Hist2h2bb	-1.46185	0.0144702	-5.07374	0	-5.60087	0	3097	2668	2445	1956	2187	2500	582	525	559	395	460	548
Hist2h3b	-1.53511	0.0677587	-3.25466	1.89588e-10	-3.32353	1.07017e-10	105	79	80	59	66	78	37	19	27	20	32	25
Hist2h4	-1.50978	0.00364517	-1.99845	6.82801e-09	-2.43803	1.57573e-13	267	260	214	211	169	196	140	128	112	124	100	71
Hist3h2a	-1.3415	0.283789	-3.52205	8.27919e-14	-3.07926	2.121e-11	148	117	97	86	121	111	33	29	44	37	41	36
Hist4h4	-1.35569	0.0361878	-4.09581	1.83717e-35	-4.74887	4.16223e-41	523	424	423	352	410	431	124	118	103	95	90	94
Hivep2	1.21356	0.244486	3.7481	2.00565e-90	2.64327	4.06121e-31	117	130	100	166	148	178	400	518	418	311	305	266
Hivep3	-1.39268	0.000344481	-2.16339	3.88449e-21	-2.33486	3.01236e-24	432	459	451	400	340	387	190	225	222	175	176	199
Hk2	-1.31497	0.0303933	4.21235	5.57745e-90	3.43541	1.52665e-56	365	320	307	319	255	314	1253	1607	1466	1228	1278	826
Hmga2	1.32818	0.004259	4.09335	3.18107e-161	3.49988	9.28157e-136	196	233	238	357	306	371	841	1042	916	825	870	565
Hmha1	3.10774	0.00279783	3.75628	4.78851e-05	4.77494	2.15181e-07	2	4	7	14	14	20	14	18	19	26	20	15
Hmox1	1.1143	1	8.09704	6.9988e-132	6.27872	1.54793e-104	56	59	61	61	84	84	435	565	466	389	433	253
Hoga1	1.24548	1	1.85631	0.00797613	2.69532	1.17372e-06	11	15	16	22	23	16	29	28	23	36	33	40
Homer3	1.11528	1	2.83639	6.43349e-21	2.80174	4.37988e-20	80	114	94	127	110	137	234	336	268	306	310	167
Hook2	1.21186	0.641946	1.67361	0.000146332	2.0613	9.45804e-09	40	45	38	63	48	63	69	81	61	81	86	77
Hoxa2	-1.02555	1	-4.00498	7.44491e-10	-2.83544	9.62037e-07	31	37	27	32	38	38	9	7	8	10	13	9
Hoxb6	-1.00754	1	-2.51366	0.000331836	-2.00148	0.00960868	26	22	21	24	28	28	2	13	13	11	10	12
Hspa5	-1.13296	0.454497	4.41242	3.93729e-180	2.89646	2.78117e-48	2810	3799	3505	3374	3423	3565	13293	17627	14740	10127	11577	6708
Hsph1	-1.07341	0.641359	-2.19083	0	-3.32361	0	1307	1615	1516	1622	1502	1695	657	731	682	419	449	411
Htra3	2.34435	0.00040653	-6.59909	6.98887e-07	-2.35694	0.0120694	16	15	16	56	37	36	0	4	3	6	7	6
Hyal1	-1.21446	0.933356	11.5833	9.42929e-101	9.63061	1.34244e-87	37	35	36	29	34	41	355	533	407	410	388	219
Id3	-1.83752	4.15208e-06	-4.89442	1.01923e-29	-5.34791	1.13067e-30	85	144	113	72	62	82	16	28	27	18	27	16
Idh1	-1.0846	0.964546	-2.8656	5.86645e-39	-2.2732	2.06334e-24	562	696	691	684	655	756	211	236	248	274	246	295
Ier2	-1.29234	0.49995	5.90138	8.06587e-39	3.51351	3.34261e-19	55	68	79	57	60	65	328	510	391	264	301	130
Ier3	1.02678	1	17.2948	1.63348e-127	9.88215	8.0709e-90	51	56	37	49	57	67	712	990	870	537	584	277
Ier5	1.04977	1	8.77063	5.04777e-109	4.40942	1.18141e-34	119	112	117	144	138	146	863	1345	958	603	588	314
Iffo1	1.12638	1	1.98219	4.19009e-06	2.35659	3.27928e-09	45	70	63	82	69	82	89	139	134	175	148	83
Ifi202b	4.78732	1.45428e-18	25.0116	2.30668e-135	20.0112	3.16425e-115	12	10	23	75	86	92	408	398	350	351	297	227
Ifi203	3.15925	4.06615e-10	7.72904	1.66516e-62	6.4882	3.30642e-36	12	15	17	61	45	57	98	135	118	102	90	84
Ifi204	-1.03607	1	4.55629	2.14569e-66	2.27587	3.52347e-12	44	53	62	55	56	68	260	252	228	127	119	102
Ifi27	2.17585	1.25096e-08	1.69371	0.000265717	3.44689	1.17199e-25	33	54	33	95	86	124	61	73	74	145	152	102
Ifi44	3.42016	0.591991	6.33372	0.0124518	32.5578	2.17971e-15	1	0	1	3	3	3	2	11	2	26	32	16
Ifit1	1.7489	0.00170406	37.2651	2.4764e-207	24.8005	6.46705e-185	37	37	41	70	84	81	1416	1668	1319	1112	976	682
Ifit1bl2	2.2456	0.289976	37.5028	2.67183e-51	22.725	4.57596e-31	1	5	3	7	10	7	117	142	99	89	79	38
Ifit3	1.40435	1	4.52216	3.24136e-09	6.12919	9.65438e-15	5	8	4	8	12	8	23	31	26	35	40	27
Ifit3b	-1.4389	1	3.54206	0.00122727	3.12961	0.00615145	6	5	10	1	7	9	38	24	14	32	23	10
Ifitm2	-1.21614	0.113719	-2.06278	3.2094e-17	-2.16271	7.31532e-19	242	349	352	294	283	324	151	184	131	151	153	114
Ifrd1	1.26399	0.0792148	16.0837	7.65911e-244	8.51462	2.82257e-184	186	249	245	297	367	334	3550	4068	3544	2112	2120	1370
Igf1	1.41406	0.439721	-4.98222	1.15559e-06	-4.30341	7.62854e-06	18	17	20	31	26	34	7	2	2	1	2	9
Igfbp4	-1.26174	0.142308	-1.99017	1.33641e-10	-2.40101	2.84921e-15	151	212	198	175	143	200	73	95	120	69	77	77
Igfbp6	-1.89059	4.7846e-13	-1.55945	2.44029e-07	-2.37993	6.48707e-24	446	722	612	347	346	397	331	411	419	262	289	168
Igtp	1.97075	0.00252804	-1.00292	1	2.72452	1.00252e-08	15	17	17	39	36	38	18	16	16	50	45	34
Ikbip	1.31894	0.00296526	1.45964	1.16636e-06	2.14689	5.39904e-27	161	203	190	246	290	316	255	285	287	381	439	325
Ikbke	1.18535	0.743672	2.1057	8.35609e-10	2.03606	1.02543e-08	68	85	48	91	88	99	145	157	131	122	170	104
Il11ra1	-1.09878	1	-3.66717	5.83602e-19	-3.05839	5.50084e-15	71	103	104	90	103	101	30	26	21	19	40	28
Il34	-1.37959	0.21734	-1.95785	0.0001013	-2.39809	1.64255e-06	48	40	42	35	37	38	19	29	20	14	19	19
Il6	2.40641	0.937535	34.5444	3.8866e-18	11.7804	1.56952e-06	1	1	1	4	3	2	36	55	28	22	11	5
Il6ra	-1.16073	0.754002	2.45302	1.01268e-19	2.13318	1.96156e-13	83	94	97	99	91	85	220	238	230	198	238	131
Impact	-1.06436	1	2.57286	4.52803e-51	2.62746	4.87015e-53	304	402	367	342	427	403	841	1028	955	952	1024	739
Inadl	1.31226	0.802779	1.40076	0.305222	2.11512	0.000450416	13	17	21	19	35	24	30	21	22	36	37	31
Inhba	1.65371	0.00106904	4.8888	2.27004e-66	2.84496	1.34745e-18	44	49	48	85	98	89	234	248	224	154	142	92
Inpp5d	10.0589	1.60219e-05	72.0776	4.86991e-46	123.589	2.92907e-67	1	1	1	11	14	14	78	104	66	150	169	85
Inpp5j	1.5044	1	1.70751	0.579941	3.7041	0.00180254	4	3	2	6	6	4	4	6	6	14	10	9
Insl6	1.70493	0.345144	1.35424	0.804148	2.06452	0.0244248	4	9	10	19	11	16	10	13	9	15	17	14
Ints5	-1.37103	0.000650046	-2.04276	1.71319e-17	-2.05862	2.86343e-17	197	238	214	185	171	196	94	103	128	116	103	84
Ipo13	-1.66766	1.75867e-12	-2.42339	0	-2.97941	1.15037e-86	791	1068	932	699	564	684	357	385	432	284	315	295
Iqcg	2.5206	0.110875	2.17966	0.168481	3.12837	0.00823416	5	3	3	9	12	12	8	9	8	13	17	4
Irf2	1.10931	1	3.32922	2.30925e-58	2.35794	1.2972e-21	80	89	89	119	98	117	272	304	304	219	217	151
Irf2bp1	-1.19111	0.587481	-2.43027	1.72389e-11	-2.17656	4.49992e-09	117	108	112	104	99	129	35	67	41	57	59	34
Irf9	1.81076	0.00832469	1.23096	0.650765	2.05248	0.00011516	35	17	26	50	59	57	30	34	35	58	62	36
Irgm1	1.20627	0.489157	3.49865	2.96093e-34	2.77498	3.68281e-22	98	115	110	147	141	167	389	437	330	349	319	201
Irgm2	1.36346	0.639672	-1.43502	0.336617	2.34047	2.65694e-05	16	16	20	18	29	36	12	13	12	43	33	41
Irs1	-1.31524	0.0303811	-5.24055	3.22453e-78	-3.79056	4.46205e-47	503	489	488	451	369	504	79	99	113	123	113	138
Irs2	-1.18057	0.642173	3.30116	4.99585e-29	2.37433	5.70231e-15	159	128	120	134	124	148	400	536	457	356	378	214
Irx1	-2.09664	4.48357e-12	-1.81657	7.12938e-09	-2.14337	1.08307e-12	127	151	128	77	57	92	60	85	84	67	63	52
Isg15	1.71184	0.0230992	7.83924	1.1333e-49	5.91039	3.36827e-32	18	32	29	35	51	72	203	238	193	177	175	101
Isg20	1.83556	0.0997397	7.94639	2.24096e-31	5.184	2.13852e-16	6	12	15	16	22	33	78	105	88	59	74	34
Isyna1	-1.38757	0.127302	-1.57759	0.00364754	-2.50594	1.53225e-08	44	61	57	47	36	53	26	41	38	18	30	14
Itga2b	1.20428	1	2.67084	5.47528e-11	2.19376	1.77504e-06	24	30	27	39	27	48	69	81	72	68	68	36
Itga3	-1.11511	0.681809	-2.41246	3.72187e-26	-2.17578	1.79852e-20	433	535	394	479	442	504	145	214	221	212	209	180
Itga7	1.47848	1	5.21015	5.82013e-05	5.45664	4.57756e-05	3	2	3	5	5	4	18	9	17	12	24	8
Itgbl1	-1.76848	0.00426963	-5.80966	1.46666e-22	-3.96844	6.07574e-15	156	173	164	116	94	116	23	33	31	21	35	61
Itpk1	-1.43529	0.0308816	4.66785	3.46948e-82	2.4659	2.05894e-18	79	105	66	69	58	76	329	456	414	213	236	147
Itpkc	-1.19151	1	2.33929	2.14477e-07	2.51107	1.90545e-08	21	28	38	31	24	30	59	82	68	82	87	43
Itprip	-1.02749	1	3.66147	3.94365e-39	2.2511	1.52221e-14	96	124	115	126	116	138	322	547	396	259	287	183
Ivd	-1.30404	0.00951955	-1.86845	2.62206e-13	-2.73311	4.01089e-28	190	219	245	200	179	206	97	146	116	77	86	67
Jade1	-1.15212	0.16527	-2.08199	0	-2.24042	0	1151	1339	1311	1258	1222	1372	539	689	646	517	544	559
Jade2	-1.41655	0.00528594	-2.87669	1.04751e-20	-3.20485	3.10207e-23	134	132	141	123	93	120	41	48	56	41	40	41
Jak3	1.2859	0.385572	1.53534	0.00455243	2.53291	3.6699e-13	52	52	55	72	60	108	75	103	73	125	135	127
Jmjd1c	1.07564	0.779661	3.04706	1.36563e-65	2.16133	2.32278e-46	851	939	877	1123	1050	1181	2734	2950	2634	1938	2056	1571
Jmjd6	-1.01223	1	3.19845	8.32647e-45	2.18209	6.52947e-20	262	301	275	349	294	323	860	1028	860	671	696	411
Jun	-1.25273	0.359977	23.6271	7.12713e-180	11.5593	2.38303e-129	296	285	324	268	259	322	6373	8819	6924	4189	4102	2016
Junb	-1.39802	0.332722	14.4004	1.13078e-94	6.03683	1.18427e-32	48	51	62	45	31	59	710	952	727	375	410	172
Kalrn	-1.33513	0.0215364	-2.43831	0	-2.23843	0	775	753	656	638	579	708	273	320	331	276	311	347
Kank1	1.4705	0.588903	2.02887	0.0119086	3.59266	1.73133e-08	13	12	8	13	17	27	21	23	25	40	53	23
Kank2	-1.12611	0.579538	-2.8433	4.35981e-34	-2.49379	2.49889e-26	354	387	353	397	328	412	116	147	132	118	155	148
Katnbl1	1.28176	0.202321	2.25809	1.76257e-13	2.15989	7.94568e-12	90	108	114	131	170	165	259	201	256	215	227	204
Kazald1	-1.99549	0.0641363	-3.57861	2.92734e-05	-2.44471	0.00423469	26	26	15	16	13	10	5	9	5	6	6	14
Kbtbd8	1.33486	0.0965712	2.70859	9.19304e-23	2.61841	8.97954e-21	60	61	65	89	96	105	149	174	194	168	152	148
Kcnk2	1.01198	1	5.52131	1.44618e-39	3.92057	9.73215e-20	13	28	15	19	24	23	96	125	97	73	80	59
Kcnmb2	1.69408	0.0727292	2.21934	7.45654e-05	2.63475	4.1726e-07	15	21	15	21	40	40	41	36	39	48	50	32
Kctd21	-2.25622	0.0424888	-2.1819	0.0192712	-2.72039	0.00297348	16	14	13	8	8	6	4	8	8	3	8	4
Kdm3a	1.015	1	3.21619	1.81398e-102	2.77813	2.08347e-80	443	473	457	549	510	570	1405	1672	1455	1224	1417	1044
Kdm6b	-1.60637	0.000336852	3.15351	1.25509e-27	2.05426	4.09033e-11	383	351	273	272	202	265	927	1308	1063	802	696	518
Kif14	-1.51644	1.01309e-07	-1.62483	3.74432e-11	-2.19562	2.22048e-25	408	465	401	341	317	322	240	284	280	169	202	186
Kif18b	-1.21168	0.40688	3.20842	2.96207e-29	2.24169	3.40852e-14	254	309	278	246	230	337	832	1047	888	754	694	388
Kif20a	1.07079	0.821666	-1.89379	3.9067e-27	-2.52214	1.48185e-50	516	575	546	667	647	734	275	321	290	218	227	180
Kif22	-1.30892	0.00926284	-2.08421	6.26653e-18	-3.06152	1.14816e-35	234	350	317	256	247	297	148	164	128	107	102	73
Kif26b	-1.31773	0.727642	-9.68504	2.86211e-19	-4.11377	2.6807e-09	95	131	79	99	69	102	7	15	10	12	18	39
Kif2c	-1.00671	1	-2.17963	1.34246e-27	-2.31719	1.73256e-30	396	461	412	473	467	532	172	220	205	159	185	181
Kifc3	-1.10217	1	-2.01233	3.70807e-08	-2.272	3.76524e-10	108	147	99	128	97	150	49	72	59	51	49	49
Kifc5b	-1.01031	1	2.49053	7.31446e-24	2.01558	1.11435e-13	138	147	147	157	158	185	318	429	360	304	350	193
Kin	1.01601	1	2.70806	4.16279e-25	2.2453	9.12719e-16	68	100	80	102	96	95	233	237	215	207	191	138
Klf10	1.11355	1	6.01235	4.08612e-146	3.14241	6.28445e-35	93	102	102	115	155	115	593	666	570	315	345	242
Klf4	-1.25894	0.0664536	3.64764	7.02505e-96	2.30704	3.0642e-25	263	299	260	260	230	273	874	1191	1021	703	693	444
Klf6	-1.03695	1	4.61856	2.58973e-157	2.91849	6.53699e-43	394	440	407	438	503	454	1867	2104	1902	1348	1317	853
Klf9	-1.36481	0.0651919	3.50516	5.20742e-51	2.32522	2.76027e-17	74	75	86	67	61	73	237	317	293	192	209	128
Klhdc1	-1.05308	1	8.56173	6.76957e-51	6.13658	6.80868e-28	7	20	11	13	11	18	103	114	118	87	68	70
Klhdc8a	-1.3623	0.243545	-2.1488	1.46931e-05	-2.4678	9.66656e-07	40	58	39	41	37	39	19	22	24	17	14	22
Klhl26	-1.09162	1	2.82912	7.9681e-29	2.41073	6.2752e-20	114	101	136	124	126	126	287	393	344	316	295	209
Klhl30	-1.03141	1	-2.02387	0.109667	-4.88642	0.00108709	5	12	15	16	10	10	2	10	4	1	3	2
Knstrn	-1.05101	1	-2.23699	5.00115e-26	-2.02433	2.98716e-20	439	568	547	527	518	681	251	237	219	251	265	220
Kpna2	-1.15524	0.282736	-3.42441	1.81166e-72	-2.73998	1.13355e-50	786	995	921	812	843	1077	239	291	277	263	375	307
Krt16	3.37133	1	709.529	1.8487e-42	127.278	3.93996e-11	0	0	0	0	0	1	88	109	65	24	12	8
L1cam	1.63963	1	16.9813	2.66727e-12	11.2401	2.23692e-07	0	2	1	2	3	1	20	21	17	17	12	7
L3mbtl3	-1.22799	0.047162	-2.42564	3.21692e-29	-2.2054	3.12251e-23	394	440	378	363	357	435	153	199	161	177	173	177
Lacc1	1.24864	0.4412	1.99413	8.47136e-09	2.09542	6.40006e-10	41	50	43	67	71	57	79	99	96	95	90	85
Lamc2	2.17721	8.08087e-05	10.715	2.08209e-79	5.56963	1.09688e-28	17	31	31	64	71	65	289	341	236	182	143	100
Lasp1	1.04234	1	-2.1712	0	-2.02725	0	619	690	647	832	691	863	233	372	324	311	340	278
Lat2	-1.05748	1	3.22099	8.36549e-08	2.00967	0.00998618	16	14	8	17	10	15	33	60	34	28	26	20
Lcat	1.08642	1	2.59986	6.13403e-06	2.86062	3.01187e-07	14	17	10	16	16	20	25	44	41	40	33	40
Ldlrad4	1.30873	0.0878179	-1.9414	1.60483e-06	-2.24951	1.95305e-08	56	75	59	100	87	103	25	35	40	26	31	24
Ldlrap1	1.15427	1	2.67955	2.56879e-08	3.45086	6.18472e-13	34	32	23	45	41	34	70	88	88	124	120	57
Leo1	1.22305	0.24916	2.91549	1.89402e-30	2.344	4.06602e-19	200	224	244	322	286	347	648	718	627	597	594	334
Lfng	-1.12136	1	-9.52127	2.07075e-12	-4.99353	8.19904e-08	27	36	33	19	35	46	2	6	2	3	4	11
Lgr4	-1.40446	3.28312e-05	-2.89344	1.593e-44	-2.54395	1.16575e-34	497	571	558	439	454	457	169	204	203	176	220	216
Lhx6	-1.17353	1	-2.14341	3.05912e-05	-2.23616	1.77554e-05	43	55	49	33	55	58	18	22	30	16	27	20
Lif	1.66086	0.0414339	39.5683	4.5762e-196	25.4236	2.83646e-155	30	23	24	49	47	54	922	1216	1015	764	746	412
Lima1	-1.20336	0.00700731	-1.89042	0	-2.00258	0	793	904	870	846	773	872	423	472	496	394	478	363
Lin52	1.49901	0.251125	2.95441	1.33673e-10	2.96434	3.07406e-10	14	24	14	34	28	29	41	57	60	46	63	40
Lincppara	-1.33376	0.459765	-4.96032	9.68787e-15	-2.25471	4.43416e-05	83	66	63	64	59	64	8	13	23	26	25	39
Liph	4.68062	0.642443	36.078	1.26636e-10	44.1328	1.78552e-12	0	0	1	1	4	2	16	24	10	25	24	9
Lipt1	-1.09079	1	-1.75821	0.0997186	-2.66721	0.00274285	11	21	13	20	13	15	9	9	8	5	8	3
Lix1l	-1.27995	0.0194372	-3.25505	3.6916e-38	-2.88085	5.05423e-31	213	250	249	223	196	230	61	85	78	62	90	85
Lmna	-2.45353	0	-1.3593	1.385e-09	-3.25433	0	2795	3328	3087	1495	1321	1567	2044	2644	2267	961	1036	735
Lmnb1	-1.1453	0.090801	-2.11529	0	-2.45138	0	1123	1365	1237	1344	1136	1313	552	637	613	482	517	458
LOC106740	1.29891	0.378216	1.68082	0.000519155	2.61258	2.07971e-14	31	37	33	52	55	46	52	57	65	86	87	81
Loh12cr1	-1.27603	1	-2.67029	0.00273792	-2.50947	0.00835744	12	20	13	17	9	15	4	4	9	7	4	6
Lonp1	-1.19357	0.161246	2.98303	4.67356e-48	2.05423	4.13308e-21	860	995	933	919	779	1037	2555	3168	2814	2079	2192	1304
Lox	-1.57437	0.000140541	-2.62015	0	-2.69811	0	5896	6504	6043	4730	4343	4619	2050	2360	2824	1859	2088	2524
Loxl1	-1.2181	0.109807	-2.8449	4.70029e-39	-2.6184	3.09664e-27	270	343	293	279	259	330	72	134	121	110	133	90
Lpar1	-1.16524	0.343125	-3.28055	7.27089e-43	-2.94012	2.12423e-35	642	770	719	696	706	729	205	218	241	201	224	264
Lpar6	2.01764	0.0271478	3.99477	4.39923e-11	3.60746	5.60217e-09	9	9	12	32	18	21	32	48	44	29	43	33
Lpin1	-1.76601	1.67367e-06	4.42718	4.47339e-96	2.77504	2.16158e-30	141	141	126	87	90	93	584	653	617	410	430	261
Lrguk	3.35481	0.00319063	-1.02295	1	3.39187	0.00105412	4	4	4	14	11	23	4	4	4	12	17	11
Lrif1	1.62016	7.52829e-05	2.7077	5.50878e-23	3.05061	1.00763e-28	122	134	107	193	250	244	367	341	295	351	384	330
Lrig3	1.01952	1	2.66893	3.81352e-13	2.63172	1.58058e-12	67	65	50	79	69	69	153	182	165	194	179	95
Lrrc17	-1.03899	1	-29.4149	7.76035e-12	-5.72031	6.73184e-06	14	17	37	32	21	23	1	0	1	1	3	7
Lrrc27	1.17832	1	1.79786	0.0258765	2.91244	1.98007e-07	14	17	9	19	20	16	17	26	31	38	48	27
Lrrc28	1.37932	0.242754	2.18525	1.38818e-07	2.46121	5.59119e-10	25	32	41	46	44	68	61	91	68	88	76	68
Lrrc57	1.22992	0.807193	2.05356	6.55215e-07	2.1335	2.69134e-07	26	32	27	40	38	44	58	63	58	66	68	41
Lrrc73	1.03191	1	4.60938	5.8276e-07	3.78334	3.36519e-05	8	13	8	15	4	16	39	51	48	58	37	13
Lrrc8d	-1.09548	1	2.92234	2.01373e-28	2.06544	1.00702e-12	158	174	156	193	158	169	453	525	485	355	417	212
Lrrcc1	-1.17116	0.381651	-2.33988	1.04462e-20	-2.01742	1.43075e-14	598	680	613	571	675	637	280	258	287	273	298	323
Lrrn4cl	1.08093	1	2.16274	0.0006499	2.38985	0.000105743	17	16	13	25	19	14	38	27	37	33	49	25
Lsmem1	-1.36802	1	10.0367	2.01575e-11	7.24901	1.59439e-07	2	2	2	0	4	1	18	24	23	13	18	13
Lsp1	-1.16913	1	-3.67335	7.39395e-07	-3.31625	4.75507e-06	37	35	22	39	27	28	10	8	8	5	9	13
Ltbp1	1.50209	0.0114923	4.13435	1.18996e-38	2.71381	1.35488e-17	55	64	58	119	94	97	216	308	229	143	199	123
Lurap1l	-1.02509	1	-1.9697	8.23783e-08	-2.01873	6.6615e-08	154	174	137	144	205	180	73	85	84	74	65	81
Ly6a	-1.16651	0.284022	-5.18992	8.19402e-104	-3.20337	5.26987e-46	249	337	304	313	278	296	50	66	59	86	81	98
Ly6c1	-1.23822	0.694358	-9.47719	1.76555e-28	-5.18989	1.5107e-17	69	90	94	64	82	92	8	15	4	10	11	25
Ly6e	-1.10609	0.603222	-3.55994	4.02564e-97	-2.38183	5.92027e-33	554	642	607	632	541	735	134	187	199	241	268	219
Lyz2	4.34925	0.00115328	1.56052	1	4.39783	0.000368618	5	2	1	16	13	13	3	6	4	11	11	13
Lzic	1.29121	0.127256	2.99266	2.76367e-31	2.63117	2.85437e-23	75	80	95	109	128	140	237	244	285	237	222	175
Maats1	5.94249	0.312359	22.4563	1.13174e-06	38.176	3.9722e-11	0	1	0	3	3	3	9	17	5	16	12	21
Mab21l1	-1.02334	1	3.4118	6.0647e-21	2.90118	1.83424e-14	19	36	25	30	32	29	86	106	88	77	91	56
Mab21l3	-1.15272	1	25.9482	6.48748e-28	18.0104	1.14058e-17	1	1	3	2	2	1	46	55	41	25	46	22
Maff	-1.14509	1	22.2943	1.31572e-104	10.5803	7.7794e-56	18	25	14	18	17	23	443	490	371	254	209	125
Mafk	-1.25017	0.533714	8.31879	7.73974e-107	4.99432	2.42389e-41	63	83	84	79	64	71	578	761	624	443	450	227
Maged1	-1.00788	1	-2.82664	0	-2.54807	0	1613	1989	1922	2047	1981	2368	604	732	664	628	764	682
Malat1	1.2343	0.0597606	1.76388	4.31524e-13	2.37314	6.97754e-29	67005	66665	63608	91719	96559	97269	106822	122962	128934	133270	162030	154026
Mamdc2	1.1285	1	27.4131	3.50601e-21	27.0805	1.35184e-20	0	2	1	0	2	2	24	34	36	35	25	27
Maml3	1.02622	1	-5.38684	1.16465e-49	-3.15317	3.75505e-24	157	188	167	216	183	214	32	36	29	43	47	65
Mamstr	-1.19287	0.692651	-7.60357	5.62455e-31	-3.31497	6.10818e-14	81	80	71	83	76	68	9	8	14	21	19	27
Manba	9.09051	0.0321385	35.4372	8.1797e-12	32.2504	1.75638e-10	0	1	0	2	7	5	16	20	13	16	19	7
Map1a	-1.30457	0.00641322	-2.73595	0	-2.74884	0	820	870	748	790	669	728	269	306	341	270	298	284
Map2k3os	1.09047	1	7.26777	2.07862e-33	3.71685	4.38547e-11	9	14	10	13	11	18	69	95	84	49	43	27
Map2k6	1.24452	0.26895	-3.26418	8.66749e-17	-2.28748	1.76973e-09	84	88	71	120	118	115	28	24	24	28	38	36
Map3k13	2.69421	0.096182	9.81766	8.15381e-14	11.1636	7.02643e-16	3	3	3	8	10	11	27	44	23	43	29	28
Map3k6	-1.03273	1	2.35148	9.08537e-05	3.24363	3.70446e-09	11	19	18	22	17	15	34	49	33	65	55	31
Map3k8	-1.11586	1	2.54598	4.78615e-06	2.20807	0.000327597	15	20	14	17	23	11	44	45	39	43	42	20
Map4k1	1.77363	0.0728886	1.09793	1	2.04243	0.0038491	12	15	12	30	22	29	6	24	14	24	31	22
Mapkapk3	1.23736	1	4.83195	2.94102e-22	5.64888	1.46557e-27	10	26	14	21	26	25	77	93	78	112	94	67
March3	1.26718	1	2.26228	0.00187869	2.4835	0.000317773	8	8	11	13	16	11	18	23	22	21	25	19
March5	1.28126	0.0303811	2.04862	5.99991e-19	2.00352	1.73838e-17	243	271	218	378	339	379	508	519	507	498	573	353
Marcksl1	-1.13112	1	6.42454	1.10741e-88	2.52932	9.67369e-14	102	123	106	126	103	112	668	857	658	334	327	157
Marveld1	-1.28856	0.022939	-2.55208	1.03537e-25	-2.46779	1.46044e-23	316	352	312	318	247	325	96	144	155	122	151	110
Masp2	1.12504	1	3.1309	0.000234184	3.46776	3.04002e-05	3	12	1	5	7	9	15	23	14	18	18	18
Mast4	1.00151	1	3.35762	4.25745e-68	2.10036	4.14682e-20	373	398	319	453	372	454	1081	1412	1279	811	865	551
Mat2b	1.0884	1	-2.00115	1.35339e-13	-2.02633	1.3749e-13	215	302	297	319	338	373	137	139	138	103	142	138
Mblac1	-1.2855	1	-2.02984	0.0428095	-2.65009	0.00840877	15	18	9	10	15	13	7	9	5	5	3	7
Mdm2	1.5984	5.18738e-05	83.2533	0	48.6829	0	352	384	398	652	700	768	31194	35328	30235	21698	20694	11596
Medag	-1.02767	1	-6.4798	4.7966e-31	-4.84478	4.61896e-23	320	382	400	401	399	451	59	52	62	54	49	109
Mef2c	-1.51666	0.155649	-3.08914	1.16062e-07	-2.28018	0.000110072	43	50	53	52	28	32	18	13	17	14	21	26
Metrn	-1.09036	1	-3.43156	4.80076e-29	-2.537	2.84625e-18	114	137	122	134	120	145	36	40	35	44	46	51
Mettl21a	-1.02668	1	2.56787	1.52557e-18	2.30401	6.28166e-14	59	66	76	66	90	72	162	186	181	177	157	113
Mettl6	1.18526	0.375806	4.13224	8.83049e-123	3.39116	3.97836e-60	94	139	136	155	166	188	537	516	498	418	443	341
Mfap1b	1.21335	1	1.53661	0.217479	2.1421	0.00411906	21	16	19	22	25	33	35	20	33	24	42	49
Mfap4	1.22925	1	-95.1578	1.06388e-08	-2.64563	0.0421539	10	11	13	12	15	22	0	0	0	0	2	10
Mfsd1	1.11402	0.418628	1.37031	7.67105e-07	2.06586	3.31054e-34	561	717	693	841	857	855	819	972	971	1389	1527	1017
Mgmt	1.62811	0.0056964	1.82571	3.67111e-05	2.04672	4.46655e-07	39	32	43	77	69	71	64	86	64	82	91	53
Mgp	-2.42563	0.0317835	-4.41804	7.72479e-05	-3.14661	0.00178605	14	10	16	5	9	5	3	5	1	5	3	4
Mgst1	-1.05034	1	-4.1453	2.65668e-11	-2.59291	5.84335e-06	49	81	77	74	77	77	24	7	19	22	19	34
Mib2	1.10291	1	2.58542	4.66845e-18	2.51061	1.42773e-16	70	74	74	91	87	103	145	250	187	178	214	138
Mical1	-1.02963	1	1.81458	0.109297	3.32031	2.23561e-06	5	8	10	8	12	6	13	15	15	26	21	27
Micall1	1.14981	0.587185	3.07684	1.03811e-39	2.47729	1.59778e-25	231	251	272	357	281	377	678	917	793	690	694	431
Micu3	1.54581	0.0299562	2.83595	2.8911e-15	2.66863	6.0566e-13	25	41	25	63	49	52	71	105	89	75	92	67
Miip	-1.05616	1	-2.87044	2.9424e-07	-2.18802	0.000152227	30	35	31	30	34	42	8	10	16	14	15	13
Mir125b-1	-1.83156	0.263322	-2.56145	0.00802708	-6.03727	3.20146e-06	19	37	16	11	22	12	13	4	11	4	2	5
Mir1938	2.15038	1	18.0761	1.71684e-11	12.8947	6.72309e-08	1	1	1	2	4	2	19	30	13	11	12	18
Mir5133	1.25721	1	2.66791	5.769e-06	2.38826	0.000236633	9	11	12	19	16	12	28	33	27	23	31	20
Mir763	-1.67798	0.996521	2.91306	0.00372705	2.41919	0.0397561	8	4	4	2	5	4	11	27	11	9	18	11
Mlkl	-1.01503	1	3.23891	1.77546e-54	2.38544	4.42942e-29	283	360	323	339	379	390	1036	1185	975	847	836	546
Mllt11	1.29939	0.115523	2.00489	1.00928e-11	2.07073	1.30388e-12	69	78	83	123	99	127	156	168	148	180	158	121
Mmaa	-1.18267	0.957321	-2.02475	0.00013308	-2.16506	5.42006e-05	35	41	53	51	38	38	22	24	19	20	17	20
Mmp14	-3.80452	2.05762e-152	-2.31019	0	-4.39025	3.90398e-166	1284	1399	1290	422	371	429	482	648	642	258	318	293
Mn1	-1.59461	0.000120704	-4.76164	7.08406e-42	-3.67099	1.66676e-30	374	374	297	262	215	294	68	85	73	71	105	98
Mnda	2.04168	0.0660699	8.03007	6.9952e-22	5.01778	1.26098e-11	9	10	9	22	25	20	86	89	57	62	44	31
Mob1b	1.14795	0.503115	1.87443	1.74149e-14	2.15005	2.79077e-21	242	238	237	292	350	320	428	467	485	557	496	433
Mospd1	1.22026	0.747527	1.97387	2.34327e-06	2.08017	3.15606e-07	27	36	39	53	49	43	67	60	79	70	70	64
Mospd3	-1.33072	0.408936	-3.19437	4.57889e-09	-3.42896	2.81865e-09	43	38	41	42	32	33	9	19	11	8	12	14
Mov10	1.09331	1	-4.21877	1.48556e-34	-2.55518	7.83629e-17	203	193	203	269	214	286	36	48	62	62	89	75
Mpp1	-2.37545	2.76716e-30	-1.91621	1.90598e-18	-2.67363	1.21928e-36	308	388	406	189	167	184	192	199	196	124	143	128
Mpp7	1.15703	0.511768	3.63207	3.0378e-88	3.1569	5.33209e-45	134	159	168	224	202	195	528	627	560	548	479	375
Mpv17l2	-1.41337	0.101541	-2.21306	6.81324e-07	-2.25388	7.83099e-07	45	63	57	37	42	57	27	28	21	26	19	25
Mreg	-1.23085	0.776114	4.63062	1.12276e-35	4.16271	7.0256e-30	43	47	43	40	43	43	172	227	235	206	216	117
Mrgbp	-1.17669	0.728541	4.3519	4.50745e-103	2.88106	2.88441e-28	60	76	78	61	70	81	289	337	328	229	218	148
Mrgprf	-1.141	0.950792	-2.93145	1.08803e-12	-3.44918	1.52183e-14	55	66	63	70	53	65	20	21	23	17	14	20
Mrpl19	-1.85919	1.49346e-07	-1.8239	9.63898e-08	-2.40272	3.64514e-14	121	155	168	80	95	103	93	88	67	59	62	56
Mrpl41	1.04443	1	-2.37929	3.80431e-10	-2.14782	3.91308e-08	62	101	97	108	87	121	41	33	37	39	47	30
Mrps34	-1.27603	0.210261	-1.80351	3.42028e-06	-2.02461	4.55642e-08	78	110	116	107	79	91	55	66	51	58	49	37
Mst1	2.4285	3.60688e-05	6.3936	1.38597e-30	9.09145	3.94104e-49	10	21	19	51	37	54	103	113	112	167	181	95
Msto1	-1.24211	0.0930129	-2.01387	4.99853e-14	-2.04697	2.9672e-14	177	216	244	193	203	201	89	126	109	98	127	75
Mtap	-1.53066	0.000667391	-3.91216	0	-4.29572	0	2211	2752	2588	1911	1870	1960	579	651	743	461	513	679
Mthfsl	-1.45196	0.7076	-2.52406	0.00657476	-3.4213	0.000621576	13	14	13	9	10	13	5	5	6	5	4	2
Mtm1	2.2706	3.33131e-06	5.0498	5.05199e-32	5.18965	9.90107e-33	20	30	26	55	85	61	126	125	142	122	134	123
Mtmr4	-1.17379	0.225179	-1.93665	1.55488e-16	-2.16714	1.75568e-21	516	513	553	548	448	586	266	293	280	212	254	236
Mttp	1.44389	0.617455	1.44882	0.386594	2.2368	0.00147506	10	16	9	20	20	19	17	20	15	22	20	33
Mtus1	1.10617	0.700138	2.25954	3.05136e-34	2.15895	7.12779e-30	240	262	255	337	318	322	571	644	537	545	577	453
Mvk	-1.16935	0.320781	-2.09922	4.05987e-17	-2.14654	7.10949e-18	269	319	282	322	251	295	130	141	153	129	169	94
Mvp	1.07767	1	-2.30451	2.49809e-25	-2.49821	3.51955e-29	361	401	410	457	432	591	154	203	165	147	184	122
Mx2	1.8017	0.95693	54.5368	2.0611e-43	30.9965	1.74973e-26	3	1	2	5	2	6	113	145	98	93	66	33
Mxd1	1.29232	0.181411	4.98142	2.88042e-110	3.36981	1.78673e-35	48	74	50	87	80	92	265	332	281	197	218	144
Mxd3	-1.25175	0.419279	-4.44331	2.23119e-21	-4.09054	7.73432e-19	67	99	96	78	84	81	10	18	32	17	21	23
Mxra8	-1.14419	0.750827	-2.33716	4.53732e-14	-2.4251	1.95701e-14	105	162	141	154	125	135	48	61	69	64	53	44
Mybl1	1.61668	3.68071e-05	11.0318	1.37055e-181	9.62037	1.23552e-190	141	151	106	226	240	288	1562	1456	1465	1343	1385	984
Myc	-1.83417	5.03942e-05	11.6604	1.70894e-137	4.83536	8.67094e-42	144	172	154	95	94	110	1631	2328	1684	856	925	445
Myh7b	1.63753	1	11.6784	1.80587e-07	11.8596	2.09739e-07	1	1	1	1	2	3	7	20	13	18	11	9
Mylip	-1.21061	0.477506	-2.5063	8.35592e-14	-2.21345	1.99215e-10	235	305	277	281	228	277	113	117	102	95	103	150
Mylk	1.07788	1	-3.31343	1.81661e-16	-2.01589	1.21052e-06	108	96	118	129	145	132	23	38	39	50	44	59
Myo18a	-1.07575	1	-2.17876	0	-2.02266	0	959	1015	941	1142	877	1161	350	530	503	469	517	406
Myo1c	-1.85003	0	-1.51918	2.0654e-11	-2.41972	0	1211	1482	1216	832	751	883	730	1007	907	491	619	447
Myo1h	1.11674	1	3.51026	6.70241e-16	2.44497	8.64479e-08	47	41	34	57	44	59	124	168	151	120	121	52
Myo5c	2.34784	0.478656	9.73124	1.46675e-10	9.68551	4.7063e-10	4	1	1	5	8	4	23	23	17	26	19	14
Myom1	1.74768	0.490305	2.04425	0.0807005	2.39694	0.0140172	5	5	8	15	10	12	14	11	13	22	11	9
Myt1	5.7507	1	49.8701	7.94165e-05	121.581	2.99229e-11	0	0	0	0	2	0	11	5	2	15	17	10
N4bp1	1.15438	0.253649	2.47594	3.48152e-44	2.1563	9.72566e-31	240	319	268	368	363	380	649	760	684	626	651	443
Naa10	-1.23296	0.189296	-1.7413	7.82347e-08	-2.40832	3.80621e-16	124	201	174	145	150	175	90	114	88	55	79	64
Nabp1	1.44436	0.0132304	4.26439	1.05438e-70	4.38531	1.73179e-72	74	74	66	110	129	122	326	302	305	333	328	246
Nacc2	-1.37255	0.0230433	-3.22092	1.00164e-23	-2.83871	2.61238e-19	187	208	181	193	123	175	56	56	71	71	65	59
Nadk2	-2.19147	1.84935e-22	-1.32497	0.000682748	-2.13452	0	574	628	696	344	325	342	427	502	541	269	283	298
Nanos1	-1.17515	1	2.44827	7.33227e-10	2.0137	6.65637e-06	44	50	33	39	45	42	92	128	100	109	78	60
Nap1l2	1.45879	0.832841	-5.41399	1.86905e-05	-2.48466	0.0276526	33	31	27	63	64	27	6	6	5	5	7	22
Napb	-1.00115	1	3.16309	2.43324e-19	2.11407	1.59103e-07	36	37	42	42	47	45	113	149	112	79	70	84
Nat6	-1.09256	1	10.8279	1.60708e-94	8.86225	6.92225e-81	29	42	37	43	33	39	326	510	370	365	366	201
Nat9	1.19816	1	2.75618	4.75832e-11	2.52235	9.56397e-09	37	27	20	41	34	43	83	79	76	75	82	49
Natd1	1.06258	1	1.95664	1.08822e-12	2.07567	8.2228e-15	71	84	70	100	75	104	140	162	149	152	174	124
Nav1	-1.23632	0.113117	-3.06801	1.58416e-33	-2.63274	2.6476e-25	527	486	471	472	430	510	135	180	185	169	181	192
Ncapd2	-1.4093	1.90759e-05	-1.59879	7.95587e-11	-2.23768	1.13595e-27	556	632	578	540	446	476	318	417	400	234	279	245
Ncoa4	-4.73111	3.71191e-30	1.27818	0.034433	-4.01642	3.35103e-24	92	99	94	23	21	26	125	134	114	16	27	25
Ndel1	1.09165	0.914561	2.5207	1.83346e-37	2.03889	1.31321e-21	227	358	312	353	374	409	757	790	749	610	691	458
Ndrg1	-1.82405	3.7385e-08	8.46056	8.47946e-172	3.85919	2.65059e-58	440	472	382	329	221	281	3440	4174	3651	1875	1825	1166
Ndrg3	-1.20344	0.223653	-1.7206	1.81052e-08	-2.07976	2.55734e-13	168	177	169	183	146	170	76	114	117	79	89	70
Ndufa3	-1.45127	0.499353	-1.3925	0.354286	-2.64924	0.000185697	31	75	63	25	64	44	33	55	35	24	18	18
Ndufaf7	-1.29558	0.193655	-1.70161	8.07647e-05	-2.03103	1.93394e-07	63	88	86	71	64	78	52	47	43	28	51	33
Ndufb10	-1.21194	0.118465	-2.28633	1.96578e-22	-2.09027	6.77425e-18	301	443	361	359	285	418	142	180	171	175	175	155
Neat1	1.08517	0.833368	2.02689	2.39366e-26	2.22945	1.846e-33	16724	16510	16098	19868	21726	21156	29798	37572	35948	32979	39786	33408
Neb	-1.20135	1	2.0692	0.00421122	2.92786	1.63642e-06	9	10	12	13	11	6	22	17	27	30	34	24
Necab3	1.37807	0.678625	2.20487	0.000276179	2.63443	2.11633e-06	19	13	15	23	19	34	24	38	45	37	48	35
Neu1	1.26268	0.283789	2.04273	5.69622e-11	2.58573	7.01571e-20	57	66	73	97	83	109	112	153	146	180	191	119
Nfic	-1.46864	1.32059e-05	-2.63151	0	-2.989	0	997	986	937	853	644	840	311	431	405	323	332	288
Nfix	-1.43924	0.000344481	-3.4937	3.92811e-55	-3.11481	0	1110	1087	1009	877	764	981	277	297	371	312	338	339
Nfkbia	-1.02533	1	8.56043	4.35004e-114	3.43142	2.12452e-25	97	115	112	126	108	135	915	1159	771	405	449	231
Nfyb	1.11336	0.94723	3.04631	7.50607e-34	2.28241	4.74239e-18	112	183	170	186	192	223	458	490	492	405	375	242
Ngf	1.08788	1	7.76414	2.11614e-26	2.98916	2.79181e-07	25	28	20	22	32	39	171	243	172	93	91	31
Nhlrc3	1.15847	0.98216	1.98473	3.4672e-08	2.21252	5.32528e-11	32	44	38	49	53	52	66	89	77	82	94	67
Nhsl1	-1.06612	1	-2.30597	0.0363688	-2.33148	0.0394828	9	8	15	12	9	14	4	4	6	3	5	5
Nipal1	1.34808	0.468028	7.07505	1.70088e-67	5.92452	7.98661e-53	16	16	29	28	38	30	137	159	148	125	120	104
Nkain1	-1.50159	0.0144825	-2.21754	1.36058e-08	-3.14454	2.48185e-14	77	87	78	70	53	65	21	46	45	23	33	18
Nol3	1.30557	1	3.07483	0.00127775	2.9238	0.0036271	6	5	4	8	6	9	13	12	23	20	15	8
Npc1	-1.06504	1	1.95737	2.77553e-12	2.08975	1.52471e-14	128	143	145	172	129	155	225	324	289	263	362	218
Npm3	-1.14921	0.42878	-1.89672	1.71246e-12	-2.07471	7.85703e-15	138	177	154	153	140	183	69	94	90	77	75	65
Nppb	-2.87261	0.343171	8.15071	2.02464e-17	2.51593	0.0165149	2	5	6	1	2	2	35	35	41	11	15	6
Npr1	1.49944	1	9.84357	1.3619e-07	19.9646	6.50974e-16	3	0	2	1	3	5	12	18	24	48	38	18
Nqo1	-1.34815	0.00162352	-2.92681	1.58362e-34	-2.81548	1.64195e-31	191	266	268	199	194	233	73	101	79	81	96	70
Nr1h4	3.19047	9.42377e-05	1.39097	0.682787	2.25165	0.0147423	5	4	12	22	31	26	13	8	9	18	18	10
Nr2f1	1.17589	0.98966	-2.24488	7.02374e-05	-2.10781	0.000585036	26	41	30	47	37	49	13	19	12	14	14	16
Nr2f2	-1.52454	1.18035e-07	-2.13583	3.04663e-24	-2.4469	1.14995e-31	596	612	566	466	422	475	233	311	312	233	235	229
Nr4a1	-1.16177	1	6.49507	1.19196e-26	5.99944	2.33808e-23	11	15	10	8	20	8	62	94	86	80	79	51
Nrg1	-1.25756	0.392621	3.60881	6.47953e-31	2.14636	1.28495e-10	90	94	105	98	69	102	362	393	313	240	228	135
Nrip1	-1.03609	1	2.48646	4.52952e-20	2.25215	1.22006e-15	140	113	145	143	145	163	308	425	290	302	328	240
Nrp2	-3.10215	0	-3.8061	3.28764e-40	-7.61373	7.06546e-121	914	931	916	385	284	376	184	266	300	111	108	128
Nt5dc3	-1.45216	0.00121181	3.44011	6.08473e-65	2.31506	3.00436e-23	167	172	177	134	140	141	525	691	611	433	449	278
Nuak1	-1.34859	0.0264952	-2.0746	1.22213e-10	-2.54005	3.54306e-15	87	99	102	83	77	89	40	53	49	38	48	23
Numbl	-2.24	4.80328e-05	-1.66432	0.00694	-3.24229	5.09929e-10	96	104	86	42	55	52	55	84	38	21	27	36
Nupr1	1.63217	1.1346e-05	3.99682	4.68465e-80	3.34358	9.4407e-41	71	118	100	172	169	208	363	423	393	362	334	234
Nutf2	-1.86091	0.168637	-4.13316	3.48988e-05	-3.64643	0.000151299	25	17	15	9	8	19	2	6	6	7	7	1
Nynrin	-1.27054	0.264437	-3.54309	2.8008e-20	-2.28673	7.92371e-10	146	133	121	142	109	118	35	38	43	54	52	62
Oas1a	1.54015	1	2.97402	0.0572248	8.22242	6.64513e-09	1	2	3	3	4	4	4	7	8	14	23	13
Oas1b	1.41082	1	7.98432	6.92046e-11	13.5212	3.54602e-20	4	2	3	4	5	6	29	24	23	53	43	26
Oas1g	1.66854	1	2.80204	0.144924	8.42911	1.31325e-07	0	4	1	3	2	5	2	5	8	19	12	12
Oas2	2.33263	1	3.4469	0.341775	16.391	4.24827e-07	1	0	1	2	3	1	1	4	3	21	9	7
Oasl1	10.3198	0.000281891	120.448	2.01603e-68	50.2641	3.87106e-30	0	1	1	10	6	12	80	103	108	46	43	25
Oasl2	3.29672	9.92958e-10	13.3526	2.32e-98	16.5588	2.47214e-118	15	13	12	52	41	62	180	197	174	243	232	169
Olfml3	1.1699	0.80699	-3.47333	9.43269e-13	-2.16437	3.32152e-06	41	53	46	60	65	66	8	15	18	20	23	19
Oplah	1.26093	1	1.08016	1	2.38515	0.00694578	1	7	11	9	8	11	5	6	10	12	19	13
Orai2	1.32853	0.431618	2.74436	1.37067e-11	2.39006	3.01201e-08	30	39	29	67	33	52	85	107	84	89	79	58
Orc1	-1.09855	0.81998	2.87478	8.76268e-59	2.28306	1.49354e-34	197	262	265	253	248	266	650	820	660	530	603	456
Osbpl8	1.27917	0.00487472	2.2722	1.34696e-36	2.27412	3.11828e-36	244	304	269	387	402	429	543	663	696	644	611	528
Oser1	-1.08271	1	7.04008	3.69492e-80	4.12849	8.70584e-27	41	49	54	47	53	55	343	387	308	235	225	119
Osgin2	1.09758	1	1.97876	1.33998e-06	2.06607	3.16737e-07	37	44	56	58	64	53	99	98	80	110	94	69
Osmr	1.05667	1	6.66597	1.62718e-173	5.37936	2.31939e-140	77	92	107	105	114	121	566	707	614	536	533	366
Osr1	-1.61958	8.15178e-06	-2.2415	5.31842e-16	-2.93657	8.5863e-26	339	343	374	248	237	279	167	151	164	94	117	133
Otog	3.43909	0.295531	15.1716	8.94963e-10	20.5491	2.81912e-13	0	3	0	7	5	1	8	20	24	18	28	20
Otud1	1.00808	1	3.4529	1.21402e-05	3.18952	0.000134576	8	3	6	6	8	6	22	19	20	17	23	13
Ovca2	-1.97808	0.000123343	-1.67965	0.00177881	-2.44365	2.51862e-07	39	53	51	26	32	26	23	34	30	13	22	21
Oxld1	1.22128	1	1.63222	0.144049	2.4662	0.00039552	10	11	7	14	8	18	16	14	17	23	28	16
P2rx3	1.42441	0.804729	5.4046	1.27921e-18	5.49502	1.04363e-18	6	9	12	19	13	13	44	55	52	55	44	45
P2rx7	-1.13133	1	4.03324	1.04685e-12	3.4772	2.18447e-09	7	17	13	10	13	15	56	50	47	44	55	26
P3h4	-1.00762	1	-2.87294	4.20709e-30	-2.12839	7.57623e-17	173	251	250	254	242	282	77	81	81	89	115	99
P4ha2	-1.09499	1	2.79442	1.0945e-31	2.43479	1.28536e-23	405	356	359	450	358	394	863	1248	1139	912	1051	699
P4ha3	-1.25793	0.499043	-3.43354	5.51818e-12	-2.23001	3.42968e-06	39	51	45	44	40	41	8	21	11	19	21	18
Pak1	-1.09385	0.947666	-2.03296	4.71324e-15	-2.41104	1.07054e-20	176	205	205	223	205	196	90	105	100	72	79	82
Palm2	-1.30198	0.111272	-3.58315	2.67851e-26	-2.73275	3.52294e-17	243	231	223	226	175	228	60	65	75	61	91	93
Papss1	-1.90243	5.92869e-22	-1.20106	0.0100484	-2.22218	8.34141e-32	378	495	451	282	250	278	330	420	378	207	191	173
Paqr3	-1.16574	1	2.47629	4.87967e-08	2.56707	1.32337e-08	24	32	24	29	20	31	66	73	64	65	55	76
Pard6g	-1.83879	0.000588821	2.82808	2.43524e-19	2.06026	1.11269e-08	62	56	52	39	30	39	158	180	156	133	130	77
Parp10	1.09799	1	3.33781	1.25503e-33	3.23217	1.57568e-31	111	166	151	195	160	191	420	595	448	493	542	305
Parp14	1.46128	0.0374372	1.14491	0.764813	2.53364	1.03845e-14	38	43	41	71	70	67	48	51	44	116	103	79
Particl	-1.22329	1	-1.29277	0.503199	-2.68343	0.000220876	17	23	22	17	22	20	16	20	13	8	9	5
Pbx1	-1.30255	0.178049	-3.69055	3.74739e-24	-3.07858	3.52589e-18	273	312	270	247	236	285	66	92	80	61	84	118
Pbx4	2.09688	0.0257005	1.53247	0.347085	2.38529	0.00136943	7	10	9	26	18	20	10	17	14	17	20	23
Pcbp4	-1.87225	1.0795e-15	-2.39528	2.78093e-28	-3.29587	4.09369e-45	235	261	278	169	156	157	96	117	118	78	87	61
Pcdh10	-1.46717	0.0747026	-3.06522	1.57665e-12	-2.04724	8.82552e-06	181	189	193	138	151	160	66	69	53	69	69	121
Pcdh18	-1.52746	0.0273521	-5.56632	2.37776e-30	-4.33954	7.16055e-23	651	723	741	507	547	563	103	118	169	105	143	210
Pcdha1	-1.39168	0.655331	-1.62615	0.10615	-2.00407	0.0179895	44	34	24	32	30	24	15	22	28	7	21	21
Pcdha10	-1.42663	0.633202	-3.31508	9.31125e-05	-2.95453	0.000693859	26	17	19	9	19	23	7	6	6	6	5	9
Pcdha11	-2.80122	0.000322069	-3.16709	1.7744e-05	-2.96248	0.000104981	27	29	19	9	11	11	10	9	5	7	4	13
Pcdha5	-3.26466	0.00034963	-3.33648	5.99792e-05	-2.38436	0.00590929	25	30	47	7	17	12	8	9	14	12	7	21
Pcdhb21	-1.45069	0.296522	-5.61287	4.11568e-12	-2.93714	2.4222e-06	38	37	42	34	32	28	12	4	5	5	15	18
Pcdhga6	-1.73833	0.532146	-5.11626	0.000727213	-4.17479	0.00393223	17	4	10	6	6	9	2	1	3	2	3	2
Pcdhgc3	-1.61683	8.88241e-08	-2.47942	0	-2.36522	0	926	899	811	700	561	654	291	398	411	346	415	319
Pcdhgc5	-1.63849	0.130946	-3.71968	3.42191e-07	-2.17784	0.00265608	31	20	33	21	16	23	4	7	12	14	10	13
Pced1b	-1.18449	1	-4.22355	2.441e-07	-2.314	0.00131931	22	21	20	17	20	25	2	6	7	9	10	7
Pcf11	1.0488	1	3.87645	1.10849e-85	2.1899	1.20574e-31	387	448	409	492	531	497	1591	1827	1519	921	1010	703
Pcif1	-1.43024	0.00628855	-1.766	4.3401e-07	-2.1978	2.12175e-11	93	96	99	80	68	87	47	60	60	36	53	37
Pcolce	-1.09169	0.583291	-2.92597	0	-2.37156	0	1054	1393	1187	1310	1200	1364	333	480	460	502	560	411
Pde8b	-1.41259	1	2.62096	0.200123	7.44336	1.45914e-06	1	4	0	1	3	0	6	5	3	11	15	12
Pdgfa	-1.1548	0.878585	3.70834	1.69045e-51	2.74869	1.77268e-23	58	62	77	72	58	69	232	268	249	175	218	131
Pdgfra	-1.54503	0.101541	-5.46051	1.28647e-19	-3.73467	1.38104e-12	468	498	506	356	356	404	87	88	101	71	100	195
Pdgfrb	-2.10519	1.07275e-15	-8.61292	4.23209e-134	-5.64034	7.9431e-88	515	560	505	289	291	297	55	58	75	68	94	106
Pdk1	-1.29164	0.0146584	2.10005	2.3103e-24	2.03444	4.8505e-22	286	333	282	275	258	281	609	654	673	529	643	584
Pdk2	-2.74795	0.00706726	-2.71189	0.00280706	-2.71781	0.00533467	16	14	13	4	6	8	7	3	6	4	5	6
Pdk4	-1.16366	1	3.66044	2.74834e-09	2.91148	6.43872e-06	9	7	12	8	12	8	31	41	34	33	22	24
Pdlim2	1.2117	0.377332	-3.36571	6.66517e-20	-3.24469	6.1854e-18	87	123	117	151	148	162	25	29	45	25	30	41
Pdrg1	-1.01934	1	3.76638	9.8793e-37	2.85517	4.37433e-22	73	104	95	92	113	105	324	406	318	307	268	175
Pdxk	-2.24562	8.47367e-15	-1.51664	3.54961e-05	-2.34483	2.63486e-16	180	179	163	101	73	98	103	140	111	72	85	58
Pdxp	1.16583	1	3.07714	3.07767e-07	2.8381	6.06268e-06	12	10	11	13	13	19	27	44	34	38	34	19
Pdzd7	-1.41395	1	3.7117	0.0182598	7.63743	7.36346e-07	2	3	0	1	1	2	5	6	9	13	13	13
Peg12	-1.11417	1	-3.38744	5.56478e-12	-2.61567	2.49255e-08	50	54	49	61	54	45	15	15	16	17	18	21
Peli1	1.38994	0.0505835	3.39832	9.36513e-34	3.33705	6.25324e-32	56	54	62	98	94	87	182	213	205	217	190	147
Peli2	-1.89252	5.18141e-10	-2.49891	7.789e-20	-3.41477	4.19691e-31	251	255	227	163	124	167	96	102	103	63	67	76
Per3	-1.83458	3.08876e-06	-3.37992	4.36168e-22	-2.58335	3.99483e-14	179	183	153	99	105	125	37	63	57	52	65	74
Pfkl	-1.37761	0.000374164	2.55755	3.52141e-40	2.01784	2.84842e-22	518	609	557	521	401	506	1276	1595	1550	1206	1276	814
Pfkp	1.14541	0.378822	2.56148	9.90662e-48	2.44716	7.37478e-42	174	183	189	248	234	248	442	520	472	441	480	367
Pfn1	-1.24251	0.000271278	-1.90311	0	-2.15667	0	1308	1607	1384	1338	1302	1392	660	891	767	652	723	544
Pgm5	-5.86867	0.000376684	-7.57231	1.91757e-05	-7.14086	7.36842e-05	7	10	15	3	2	1	2	2	0	0	1	3
Phactr1	-1.41062	0.702919	-3.37559	0.000195029	-2.35711	0.00819717	19	26	12	8	19	20	6	6	5	4	10	9
Phf11c	1.81939	0.225517	1.76505	0.118147	2.34169	0.00515456	7	8	7	18	16	13	16	10	14	17	18	15
Phf11d	1.30099	0.98949	-1.1454	1	2.13584	0.00128907	14	17	15	22	20	28	13	10	18	35	22	37
Phf20l1	-1.01058	1	2.14178	1.51579e-39	2.00799	9.14524e-33	716	735	701	823	837	830	1477	1748	1513	1417	1580	1184
Phlda1	1.18388	0.992811	5.3091	2.54256e-29	2.52446	2.91872e-09	66	77	97	113	82	138	384	543	384	257	226	109
Phlda3	-1.06539	1	5.30695	3.19543e-33	3.39125	6.49161e-18	88	108	103	128	91	108	460	659	514	426	389	178
Pi4k2b	1.48745	0.000629392	2.0489	2.20455e-14	2.35712	2.48567e-20	89	118	126	169	181	228	224	218	254	270	252	230
Pianp	-1.2067	1	-2.5987	0.00257759	-3.44993	0.000198438	33	19	16	18	16	33	7	11	9	4	9	6
Pick1	1.48179	0.00567477	1.49725	0.00122895	2.36572	2.18656e-16	44	63	69	104	93	107	70	99	101	129	160	112
Pidd1	1.8838	0.000605071	11.3031	1.99604e-103	10.5792	5.03724e-98	29	40	33	88	64	72	358	431	394	423	407	222
Pif1	1.28237	0.600503	-7.15564	2.16457e-17	-3.06809	1.05469e-07	48	48	59	85	60	88	3	13	6	12	12	24
Pigf	1.60061	0.00944977	2.72031	5.06146e-14	2.96591	1.72408e-16	36	53	49	82	89	86	109	120	155	159	117	116
Pik3r2	-1.18839	0.249965	-2.88185	4.71175e-32	-2.34839	2.3731e-21	429	520	499	513	404	505	141	183	191	181	189	217
Pim1	-1.6503	0.37977	9.29835	8.92027e-42	3.12741	2.62575e-08	12	22	16	9	16	10	142	199	138	64	60	28
Pitpnc1	-1.31706	0.927787	6.34138	2.55454e-32	7.16426	2.76129e-37	20	10	14	11	11	17	82	114	93	121	110	76
Pla2g12a	1.04191	1	2.37374	1.01122e-16	2.26524	1.66642e-14	65	97	65	89	95	91	169	201	181	166	211	120
Plat	-1.2346	0.803354	4.75796	9.91586e-29	3.90486	1.26082e-21	45	88	61	62	67	52	257	372	314	286	305	144
Plaur	1.15778	1	3.81756	4.53991e-19	2.97538	4.1245e-12	26	48	37	56	46	47	111	173	151	109	147	65
Plb1	2.90768	0.538542	30.7384	1.6257e-19	42.0281	8.24369e-27	2	0	1	3	3	5	26	44	36	58	54	25
Plcd4	3.79129	0.43111	23.3233	1.63937e-11	42.0312	5.02604e-20	1	1	0	4	5	1	18	21	17	42	38	16
Plch2	-1.15927	1	11.6926	6.18661e-14	18.7368	1.42386e-21	2	0	7	4	3	2	37	50	25	75	60	35
Plcxd2	1.56978	0.00182197	15.5213	4.8175e-205	12.9066	8.28464e-148	74	69	56	124	127	114	975	1191	1013	925	959	616
Plekha2	1.1453	1	-4.61419	4.44643e-05	-3.59206	0.000553819	11	18	13	26	15	15	5	2	2	4	6	1
Plekhg1	5.74322	1	221.625	1.40476e-16	266.03	1.16272e-18	0	0	0	1	0	1	33	27	21	35	46	13
Plekhg5	-1.64593	9.9242e-08	-3.61372	1.75438e-41	-2.63108	2.6476e-25	242	283	279	199	169	202	60	86	82	91	91	110
Plekhg6	1.89462	1	21.1721	1.82192e-14	27.2647	1.99723e-17	1	1	1	4	2	1	32	19	21	36	31	21
Plekhn1	1.1944	0.685687	1.75203	5.86756e-06	2.35783	3.91929e-14	49	48	45	75	57	66	82	85	88	104	128	91
Plk1	1.00983	1	-4.70167	2.03407e-63	-4.58606	1.13799e-71	247	292	282	335	270	364	41	71	67	71	56	45
Plk2	-1.23417	0.153449	7.19044	8.94077e-174	4.24267	2.81929e-91	816	992	904	769	843	953	6120	7687	6183	4266	4524	2440
Plk3	-1.48425	0.086756	5.7399	3.38775e-69	3.5305	1.65636e-25	40	58	63	34	48	44	277	349	321	197	235	120
Plod2	1.51983	8.97349e-06	6.65084	3.48265e-182	7.77964	4.42464e-208	215	212	210	359	403	369	1243	1505	1613	1743	1773	1287
Pmm1	1.20687	0.280146	2.20627	2.35013e-18	2.50309	1.91769e-24	156	215	206	266	244	301	375	535	395	499	565	334
Pmp22	-1.23737	0.0406166	-5.80396	9.79048e-115	-3.03013	3.75737e-46	246	320	287	253	260	290	44	54	52	84	85	100
Pnpo	1.47542	0.603799	1.24445	1	2.20647	0.00388221	6	14	9	17	19	14	11	15	11	22	27	13
Pnrc1	1.0327	1	3.22433	6.27206e-30	2.44005	3.63173e-17	152	162	146	192	165	199	436	581	511	440	426	230
Poc1b	-2.00814	2.26385e-06	-1.83055	9.57276e-06	-3.024	3.11391e-14	100	122	98	69	68	48	48	60	71	35	28	38
Podn	-1.51964	1	3.08198	0.0158041	5.00067	5.98602e-05	3	2	3	3	0	3	10	9	7	12	20	8
Pofut1	-1.59525	3.28858e-05	-1.57812	1.5724e-05	-2.07363	4.37672e-11	109	123	107	75	74	99	62	79	79	48	57	52
Pold2	-1.29627	0.0335126	-2.48769	8.68006e-21	-2.02642	3.28156e-13	204	253	212	186	177	240	67	114	95	95	134	89
Polk	1.68182	2.759e-05	9.61021	2.41303e-173	7.36883	1.74981e-141	78	100	98	167	211	161	862	972	878	742	746	482
Ppap2a	-1.22419	0.10059	-3.01095	1.17042e-34	-2.72309	8.94645e-29	242	318	300	257	295	264	79	104	109	86	123	94
Ppapdc3	-1.32921	0.95717	-1.14208	1	-2.29012	0.00872967	14	16	18	18	11	13	10	13	20	6	11	3
Ppargc1b	-1.49201	0.0473375	-2.8452	4.33837e-10	-2.20322	2.59136e-06	54	61	72	42	53	51	22	20	25	23	23	35
Ppm1d	1.00668	1	4.14054	6.83222e-58	2.94654	4.55747e-27	122	129	126	128	148	168	517	593	491	400	441	242
Ppp1r10	1.18321	0.189643	3.43375	6.51271e-142	2.03464	6.82129e-22	236	285	230	354	330	352	779	1013	855	550	546	380
Ppp1r13l	-1.35579	0.463141	7.84735	5.72532e-56	5.23924	2.09979e-28	33	38	50	26	38	40	300	367	308	273	222	123
Ppp1r14b	-1.33456	0.00251201	-1.64251	7.56535e-10	-2.2355	8.26055e-23	379	484	443	365	326	452	224	336	256	198	220	145
Ppp1r15a	-1.08608	1	43.7041	4.03371e-158	20.9722	2.81036e-116	56	57	53	50	44	86	2372	2946	2153	1357	1399	672
Ppp1r7	-1.2975	0.0115391	-1.80286	4.67895e-12	-2.22607	1.16629e-19	195	264	234	208	168	247	113	146	134	102	115	82
Ppp1r9b	-1.36107	0.000136107	-2.8214	5.73433e-46	-2.66133	9.91801e-41	658	807	648	646	501	667	228	276	263	260	269	233
Ppp3ca	-2.28134	0	-2.83048	0	-3.02491	0	1203	1509	1310	713	617	725	411	528	517	392	460	420
Pqlc3	1.15863	0.830276	2.55757	4.75102e-17	2.49353	1.03982e-15	45	83	60	73	88	92	157	168	165	181	152	117
Prdm9	1.43663	0.0387501	2.46738	4.22739e-14	2.52988	1.15431e-14	49	63	49	103	93	73	141	144	121	123	151	118
Prelp	-1.35243	0.766337	-5.49948	2.75591e-10	-2.71301	0.000191831	85	66	72	80	46	69	4	9	29	23	26	30
Prex2	-1.30327	0.111233	-2.82635	1.05477e-19	-2.41172	2.10303e-14	349	376	334	321	319	309	98	135	153	101	159	160
Prickle1	-1.33029	0.461423	-4.80579	8.15723e-14	-4.47109	2.15445e-12	65	67	66	59	39	77	12	12	18	9	11	22
Prkab2	1.42234	0.023069	2.60204	4.83301e-21	2.58259	3.11892e-20	67	65	50	93	86	124	153	176	157	155	163	135
Prkag2	-1.05291	1	-2.352	2.75865e-08	-2.3414	3.76453e-08	72	62	82	67	87	86	32	28	34	27	38	24
Prkar2b	-2.78154	2.78207e-30	-2.03661	3.51042e-16	-4.40573	4.90599e-75	424	459	463	211	171	183	206	236	236	82	95	115
Prkcdbp	-1.03689	1	-2.03023	1.9359e-19	-2.33643	8.99902e-26	270	394	351	389	327	423	157	196	157	144	151	121
Prkcg	2.28328	6.1179e-05	2.73004	1.35173e-08	2.68817	5.15663e-08	20	18	15	38	42	62	43	57	49	51	54	33
Prkg2	1.00229	1	4.64524	3.06703e-114	3.63779	4.00398e-46	55	67	63	65	84	67	267	316	298	212	256	181
Prnp	1.21236	0.227492	2.41905	4.69634e-25	2.51574	5.33625e-27	121	157	166	216	208	202	314	417	370	367	447	267
Procr	1.11844	1	3.20941	5.38078e-16	2.49721	1.21296e-09	37	56	46	59	54	68	125	183	150	131	145	62
Pros1	1.31373	0.0465945	1.50494	6.17595e-05	2.18709	1.37875e-17	87	107	92	160	133	145	125	153	163	214	237	153
Prosc	1.03932	1	3.54878	5.91862e-43	2.92117	9.61195e-30	117	120	129	127	149	169	425	501	407	365	427	248
Proser3	1.15707	1	-2.31746	0.000589251	-2.02833	0.00711702	33	32	46	55	32	64	12	15	22	19	11	22
Prr11	-1.25913	0.047025	-1.63849	2.72792e-08	-2.17489	4.37855e-17	189	260	204	213	192	198	122	139	146	98	91	98
Prr7	1.18007	1	4.12099	1.0333e-05	3.28795	0.00110534	5	4	4	6	1	11	19	21	16	12	20	10
Prrx2	-1.32229	0.590254	-3.178	3.74145e-07	-4.53061	1.04269e-09	19	35	37	25	24	31	9	13	7	5	8	6
Prss23	-1.21539	0.271105	-3.57622	8.02627e-36	-3.0331	1.28147e-27	656	866	769	701	718	773	176	216	263	185	256	275
Psma7	-1.13351	0.562613	-1.44309	2.14175e-05	-2.06234	1.14607e-17	408	652	662	543	575	641	379	426	406	267	319	214
Psmd6	-1.09938	0.656765	-1.72413	1.98205e-14	-2.21702	1.68023e-27	360	426	429	422	412	455	244	252	224	157	209	161
Psrc1	1.24454	0.421253	4.24055	2.80945e-40	4.30696	8.46105e-41	54	78	70	97	85	111	237	349	294	310	343	191
Ptch1	-2.18169	1.63134e-11	-2.41913	8.17692e-15	-3.60056	4.10652e-26	157	148	157	76	78	94	57	58	81	38	54	32
Ptgs2	1.12519	0.955903	33.9962	0	22.4503	5.79566e-283	81	103	95	115	118	133	2860	3656	3219	2231	2348	1497
Ptgs2os	1.09308	1	3.63103	3.00474e-06	2.22341	0.0330922	7	5	6	8	6	9	17	29	22	12	19	8
Ptms	-1.0907	0.882552	-2.42693	0	-2.14403	0	819	967	832	1044	777	984	297	408	404	435	413	328
Ptn	-1.52706	0.0146905	-6.16247	8.38573e-38	-3.0628	4.19165e-16	530	738	801	502	471	603	101	125	116	171	175	283
Ptov1	1.04217	1	-2.24513	7.49488e-16	-2.06141	8.18257e-13	193	181	199	256	194	250	85	94	83	87	98	83
Ptp4a1	-1.07483	1	2.2194	0.00618433	2.62133	0.000311451	6	10	8	11	6	9	13	24	18	21	20	20
Ptpn14	1.00286	1	2.68474	7.36866e-33	2.5437	3.25303e-29	537	566	507	695	582	611	1349	1684	1417	1563	1452	969
Ptpn22	2.40345	0.903597	22.1844	3.30902e-15	17.3574	4.53526e-11	1	0	2	2	4	3	24	30	22	24	23	9
Ptprt	1.02988	1	2.99979	4.62842e-13	3.80728	6.04996e-20	39	29	19	29	37	39	83	93	93	107	137	79
Ptprv	3.61532	0.010581	7.20859	2.49702e-09	21.7809	7.54444e-35	4	3	2	19	12	8	14	27	28	76	76	45
Pvr	1.19668	0.428435	8.44532	8.12083e-166	6.11776	2.60139e-130	133	149	167	203	219	204	1147	1469	1280	961	1118	602
Pvrl4	1.96772	1	90.5272	1.1699e-39	61.6066	1.34249e-28	1	1	0	3	0	2	72	76	70	63	54	24
Pvt1	1.02901	1	4.13783	8.24694e-80	3.42331	2.5196e-129	128	171	139	162	176	187	569	661	624	519	547	380
Pxdn	-2.29133	0	-2.10296	0	-3.14429	0	1018	1071	964	598	438	525	377	569	556	301	351	285
Pycr1	1.05498	1	2.30763	1.96777e-07	2.44929	2.37319e-08	16	24	34	24	31	36	55	59	61	67	66	42
R3hdm4	-3.64282	2.19551e-34	-1.50487	3.91369e-05	-4.18928	4.7422e-39	171	260	195	74	66	59	113	158	154	49	55	39
Rab11fip4os1	1.79445	0.978662	3.10391	0.0471911	4.42533	0.00110534	3	1	3	7	2	6	9	4	10	8	13	10
Rab1b	-1.57292	4.24396e-09	-2.06773	3.50958e-22	-2.75633	7.59666e-38	283	349	346	231	207	288	140	171	173	110	132	99
Rab23	1.18716	0.515937	2.46081	1.42043e-19	2.43393	8.74009e-19	106	127	125	152	192	150	289	318	294	325	319	200
Rab27b	-1.44189	0.0295777	-1.7379	5.98111e-05	-2.10255	2.26572e-07	51	71	60	48	47	52	34	38	35	30	26	27
Rab29	-1.43426	0.341442	-2.58625	3.90856e-05	-2.35651	0.000310376	19	36	24	22	20	22	9	12	10	9	14	9
Rab32	-1.56867	3.58329e-05	-3.35921	5.52378e-29	-3.56809	1.26268e-29	124	177	170	120	111	118	43	56	44	37	40	49
Rab39b	1.30568	0.286221	3.06513	6.89456e-23	2.52405	2.10249e-14	35	44	49	58	64	73	143	128	130	111	110	90
Rab3gap2	1.05077	1	2.29713	1.0862e-28	2.19903	2.12645e-25	304	371	303	388	394	416	687	867	750	783	801	501
Rab40c	1.26198	0.257367	2.70211	4.39501e-23	2.22171	4.92612e-14	41	79	68	86	88	102	161	191	167	153	139	109
Rab7b	-1.77409	0.00315648	-3.02238	1.64416e-10	-2.52276	8.49613e-08	52	95	62	56	43	37	25	25	20	25	31	23
Racgap1	-1.17092	0.0564509	-1.94141	0	-2.16386	0	1061	1283	1093	1192	1025	1209	568	682	563	532	534	459
Ralgds	-1.77606	0.0269237	-4.94582	1.36881e-13	-3.66787	1.79177e-09	94	86	97	83	54	45	10	30	18	27	17	28
Ranbp3l	-1.45145	0.751804	-15.7991	1.6619e-07	-8.09079	1.70252e-05	17	8	11	7	10	12	1	0	1	0	2	2
Rap2b	-1.23464	0.144158	3.5183	2.64527e-69	2.35376	3.28231e-25	196	224	184	197	179	195	638	808	737	515	537	328
Rasl11a	-2.85593	0.0260731	5.75416	1.72932e-17	3.74495	4.2458e-09	8	10	17	5	5	4	61	77	70	58	48	22
Rasl11b	1.06075	1	3.75586	2.70388e-05	3.30584	0.000422546	5	4	8	7	11	3	10	30	27	18	22	15
Rassf2	1.03967	1	-2.50102	4.96673e-06	-2.23321	7.44188e-05	32	53	48	51	45	65	13	12	29	16	26	15
Rb1	1.16871	0.52955	2.69556	1.59904e-29	3.27546	3.73931e-43	111	108	100	150	155	130	265	304	314	340	401	271
Rbm38	-1.2267	0.985342	9.09802	3.50372e-73	5.83093	5.058e-32	27	38	33	27	30	36	257	367	294	237	211	109
Rbm48	1.3153	0.309848	3.06456	4.49388e-21	2.68066	2.13484e-15	31	40	45	53	59	66	123	130	111	114	96	89
Rcan1	1.06114	1	5.74013	4.0555e-41	3.49469	4.91924e-19	34	36	34	41	38	50	208	197	206	146	130	77
Rcan2	-2.67302	0.0295777	-2.92643	0.0044647	-3.2827	0.00259774	11	14	10	7	4	4	4	6	2	3	2	5
Rcbtb2	1.06588	1	-2.61037	2.97313e-11	-2.20872	6.11533e-08	100	123	97	115	135	148	42	38	45	32	47	59
Rcn3	-1.45173	0.00814528	-2.27745	3.3899e-12	-2.06349	2.52075e-09	105	141	127	107	89	103	33	76	59	56	60	57
Reep6	1.96322	0.00946052	1.33065	0.505228	2.34182	7.63356e-05	17	23	14	41	38	45	13	31	30	48	52	23
Rela	1.09153	1	3.67028	2.06976e-49	2.68234	2.19723e-23	170	196	138	197	212	234	531	745	630	511	497	306
Relt	1.06313	1	2.64792	8.08303e-07	2.0339	0.0017044	17	18	19	14	28	25	47	53	47	41	48	18
Rev1	1.04592	1	3.22405	2.19437e-69	2.70702	2.09727e-50	203	257	222	267	257	308	720	750	775	636	667	477
Rex2	1.19672	1	1.65944	0.0380225	2.09298	0.000884181	28	35	37	58	43	38	82	43	42	71	63	66
Rgma	-1.61953	7.52829e-05	-4.96342	7.40007e-49	-4.47406	2.22654e-43	360	364	327	266	205	292	48	92	79	59	87	80
Rgs16	2.63218	0.50413	56.0525	1.43253e-33	27.3244	1.49018e-18	3	1	0	6	3	4	88	100	62	52	45	19
Rgs2	-1.05852	1	-2.23682	4.50915e-11	-2.4666	7.15734e-13	133	135	147	135	165	158	64	66	60	43	53	65
Rhbdd1	1.05155	1	3.49536	1.38437e-33	3.64479	1.27911e-35	58	54	63	80	62	73	175	250	205	221	241	156
Rhbdf1	-1.32758	0.000975457	-1.85271	2.43775e-16	-2.12177	2.11499e-22	321	343	331	315	258	303	163	193	195	149	159	143
Rhbdf2	-1.08186	1	5.38834	4.01263e-88	3.8447	2.42199e-33	48	66	57	63	58	63	275	373	298	255	233	148
Rhbdl2	2.15069	0.324547	11.0902	1.50228e-15	13.7573	6.77052e-19	1	5	5	10	7	11	44	52	32	61	67	24
Rhob	-1.41699	0.0403968	5.73204	5.47955e-84	3.06032	3.96815e-25	126	121	110	88	102	105	604	807	702	414	426	229
Rhoj	-2.19815	4.83792e-06	-1.66268	0.00180703	-2.09634	1.22019e-05	35	52	53	25	21	28	25	31	30	23	23	18
Rhou	-1.24899	0.0273986	-1.97982	8.71925e-18	-2.16042	2.98685e-21	263	325	298	244	263	321	144	182	132	130	147	117
Rhox5	-1.13041	0.472227	-2.22944	0	-2.25275	0	578	900	854	742	790	857	340	384	338	309	366	311
Ribc1	1.34741	1	2.55652	0.0312045	2.63395	0.0246203	3	3	6	5	7	7	8	13	11	7	16	8
Ric1	1.11687	0.588777	2.23075	4.70868e-33	2.17951	1.07615e-30	321	323	316	422	406	426	650	824	730	747	748	532
Rilpl1	-1.16034	1	-2.42154	2.8781e-05	-2.4424	2.63034e-05	79	62	87	90	65	76	43	26	27	17	39	34
Rilpl2	-1.03586	1	-2.19011	6.37726e-06	-2.40836	7.58062e-07	46	69	72	58	71	81	22	28	37	35	17	22
Rin2	-1.5366	4.79045e-06	-3.16498	7.75724e-34	-2.50212	1.16216e-22	166	220	213	147	141	166	66	62	65	76	72	81
Rin3	-1.21946	0.748	-2.65653	6.15593e-08	-2.3639	2.99332e-06	42	60	52	56	39	52	19	22	18	15	18	29
Rlf	1.16688	0.137798	2.8061	3.59598e-63	2.99913	1.49503e-69	588	633	603	896	799	789	1711	1835	1696	1811	1891	1567
Rnase4	1.17752	1	1.78047	0.109418	2.57695	0.000450416	7	11	6	11	14	8	14	12	18	22	21	17
Rnaseh2a	-1.49561	0.00586149	-1.53995	0.0006705	-2.68984	1.45779e-14	111	139	186	109	97	134	88	96	105	56	50	49
Rnd1	1.35264	0.126474	7.11935	4.02416e-116	4.99652	3.04833e-68	61	64	59	88	95	108	437	484	422	324	371	201
Rnf11	1.33194	0.000173145	2.44093	8.93503e-49	2.2046	2.75375e-37	303	407	372	543	558	575	830	945	922	834	871	595
Rnf112	-1.63274	0.564665	-42.6925	9.44901e-11	-10.2804	4.2765e-07	16	22	19	20	17	3	1	0	0	1	2	2
Rnf169	1.14939	0.419558	3.84812	9.69436e-158	3.29975	4.75048e-100	215	209	218	303	269	291	788	905	844	725	796	534
Rnf19a	1.01131	1	3.06307	5.72546e-88	2.21202	3.21314e-41	278	314	318	349	329	397	856	1031	971	699	717	526
Rnf215	1.5103	0.00201875	1.88732	4.37694e-09	2.46645	2.04639e-19	61	60	57	101	101	112	93	134	118	154	148	121
Rnf26	-1.61669	1.1346e-05	-2.12657	1.89914e-13	-2.32328	2.06891e-15	147	179	141	123	92	122	57	81	87	65	69	59
Robo3	3.4223	0.594517	36.4629	2.00811e-18	61.661	2.32873e-29	0	0	2	0	5	4	23	36	29	64	44	32
Rps6ka2	1.02371	1	2.21567	8.01289e-23	2.13985	2.15329e-20	165	177	148	214	175	197	341	424	350	354	396	265
Rps6ka4	-1.41823	1.8359e-05	-1.40316	6.73784e-06	-2.2791	4.20024e-27	372	450	380	360	282	347	246	333	300	180	191	137
Rps8	-1.74022	0.0168709	-1.46944	0.0721107	-3.77777	2.15866e-13	852	2536	2408	1227	1192	1369	1306	1695	938	507	583	361
Rpusd2	-1.12629	1	2.1871	4.14623e-07	2.4492	4.42944e-09	42	56	44	49	42	56	80	137	103	117	153	69
Rraga	-1.36247	7.05379e-05	-1.46649	5.94402e-08	-2.15592	4.94227e-26	287	392	339	273	296	300	218	252	239	147	171	135
Rrm2	-1.07191	1	2.87352	9.12078e-46	2.04846	1.2313e-20	319	407	357	374	395	407	964	1173	1048	835	805	508
Rrp8	-1.60967	1.09145e-05	-1.56739	1.31155e-05	-2.39459	1.00361e-15	101	135	126	80	81	101	71	74	91	50	51	44
Rsad2	3.279	0.0933546	132.727	1.74297e-97	93.1172	2.98575e-79	4	2	0	9	3	12	289	314	260	252	205	119
Rsbn1	-1.1408	0.640806	6.85035	6.38991e-179	4.61614	4.28119e-149	165	182	161	139	172	210	1184	1246	1129	809	834	622
Rsl1	1.58108	0.52434	1.83824	0.088446	2.28799	0.00664558	1	13	11	20	12	14	14	14	19	25	15	15
Rtp4	2.45301	0.0299562	6.48376	5.1233e-14	8.61246	9.44754e-20	7	7	5	12	22	21	46	50	32	68	58	35
Runx2	-1.54997	1.15742e-07	-2.63838	3.9733e-33	-2.70998	2.68728e-33	302	364	331	263	228	259	108	136	143	109	116	127
Rusc2	-1.20489	0.628817	3.47919	2.63575e-27	2.55621	3.54182e-15	108	120	69	92	81	116	302	427	337	276	284	178
Rwdd2b	-1.42788	0.193802	-2.00199	0.00034607	-2.58383	1.45888e-06	32	44	32	31	29	28	18	19	18	9	21	10
Rxra	-1.25759	0.0656533	-2.20103	1.5444e-16	-2.13074	5.96112e-15	164	206	174	178	133	194	70	96	87	87	84	74
S100a11	-2.6955	1.8721e-49	-1.21648	0.00544963	-3.03097	7.08098e-56	509	613	558	245	221	261	435	462	515	193	178	161
S100a3	-1.56746	1	3.26853	0.000240076	3.00424	0.0011321	3	6	6	7	1	3	17	21	13	18	14	12
S100a4	1.04457	1	-2.54028	0	-2.23419	4.02602e-13	1866	3611	3456	3076	3633	4023	1127	1247	1166	1149	1308	1294
S100a6	-1.26856	0.0091452	-1.78283	0	-2.28372	0	1934	3040	2794	2208	2414	2452	1346	1633	1447	1176	1226	857
S1pr1	-1.07794	1	-4.64252	7.33123e-25	-3.43949	5.94423e-18	67	77	75	75	70	92	16	16	16	17	26	18
S1pr2	-1.59425	0.00178773	-3.0777	9.19645e-16	-3.17459	1.13639e-15	69	96	101	53	71	70	28	27	33	24	26	30
S1pr3	-1.1987	1	-2.31732	0.000205627	-2.93573	5.68096e-06	45	36	39	40	45	32	19	15	19	7	12	20
Sac3d1	1.09683	1	2.90616	2.00226e-16	2.34953	7.78443e-10	29	41	41	46	40	56	100	135	96	79	109	64
Samd1	-1.24374	0.115244	-2.67992	1.42055e-24	-2.6566	1.45489e-23	355	381	342	373	260	384	127	151	135	134	123	132
Samd8	1.11277	0.784755	2.0923	4.85372e-22	2.05924	1.06643e-20	164	191	159	218	223	226	311	375	417	363	365	291
Samd9l	2.04876	1.48649e-18	2.69811	5.36563e-38	3.5199	1.02632e-95	165	201	214	407	507	469	522	574	503	665	706	589
Sash1	1.30447	0.455313	5.74728	1.56178e-45	5.74561	3.71905e-45	44	36	46	68	49	76	226	288	233	277	278	153
Sat1	1.05882	1	3.25676	1.05495e-62	2.93289	6.61448e-53	297	463	463	466	523	509	1226	1481	1347	1312	1259	875
Sbk1	1.00743	1	3.3364	4.61309e-13	3.30077	1.16282e-12	44	37	37	52	48	39	108	155	145	170	139	73
Scn3a	1.01723	1	-4.01043	4.45876e-11	-2.38176	3.1429e-05	44	62	40	52	56	65	8	15	14	16	13	29
Sdc4	-1.18193	0.457877	4.53217	1.9141e-70	3.26438	2.2891e-37	285	354	275	344	273	283	1272	1454	1514	1117	1122	662
Sdhc	-1.13987	0.920655	-1.95403	2.11389e-07	-2.27707	7.51277e-10	72	125	106	90	94	125	44	62	52	48	41	38
Sdpr	-1.12595	0.75946	-1.83837	3.61884e-10	-2.96607	1.107e-26	282	324	338	299	334	345	167	202	157	92	90	121
Sdsl	1.57935	0.590143	1.17321	1	2.11804	0.0253887	3	14	3	11	10	16	9	9	6	14	15	12
Sec14l1	-1.10595	0.751133	-2.41213	0	-2.19844	0	756	880	841	935	734	950	271	398	388	417	351	314
Sec14l5	2.78667	1	23.9602	8.14768e-08	30.7966	4.7791e-10	0	1	0	1	2	1	11	12	10	19	13	8
Sec16b	-1.35033	0.0188785	-3.95922	2.99258e-33	-2.6281	1.48483e-18	155	180	165	137	122	174	44	46	39	56	57	69
Selp	3.04576	0.270529	8.83886	1.37047e-06	17.1727	6.20829e-14	0	3	1	5	9	1	13	14	12	30	29	13
Sema3a	1.05442	1	-4.44825	1.60687e-26	-2.70247	3.61004e-13	240	260	262	312	325	300	56	48	71	60	94	114
Sema3c	1.39971	0.0005012	5.29282	9.31411e-71	4.20689	3.71816e-160	161	174	162	257	277	278	760	990	955	745	716	556
Sema3f	-1.27285	0.22276	-3.5203	1.28245e-21	-3.71729	3.60379e-22	144	156	119	113	131	141	34	41	47	25	40	43
Sema5a	-1.66103	1.50154e-09	-2.199	1.10054e-22	-2.21769	1.66416e-22	414	432	439	289	309	306	163	209	229	167	204	186
Sept14	-2.75765	1	18.2461	7.58034e-12	15.6037	8.43398e-10	1	2	0	0	0	1	28	21	13	21	15	14
Sept9	-1.35182	0.000514357	-3.3151	1.54891e-68	-3.15456	4.85114e-65	903	1043	901	886	711	865	221	344	320	317	304	248
Serinc3	1.15865	0.181279	1.87139	1.39715e-23	2.10764	1.84401e-33	289	329	324	385	445	443	544	648	615	645	746	526
Serpinb1a	-1.11153	1	-5.61433	5.40877e-15	-4.38076	4.7784e-12	33	61	40	52	39	49	9	5	10	12	8	9
Serpinb6b	-1.15251	0.839962	-4.72156	2.73939e-20	-4.55987	5.94093e-19	54	60	58	54	57	63	13	11	13	16	9	11
Serpinb9	-2.83136	1.42184e-09	-3.70403	2.43528e-14	-7.04474	2.33957e-22	50	56	72	25	26	22	13	23	13	7	9	8
Serpine1	1.11971	1	7.81868	1.69515e-99	3.84939	4.83735e-28	65	90	75	72	110	118	520	709	617	327	355	180
Sertad3	-2.27015	2.85177e-05	-7.60128	9.2536e-19	-6.73577	1.71568e-16	41	36	44	24	19	19	5	5	6	6	5	6
Sertad4	-1.20711	0.184422	-2.63563	3.07168e-23	-2.52166	9.85581e-21	155	213	180	181	171	176	69	66	77	83	61	64
Sesn2	1.27836	0.272781	9.00222	5.87022e-142	7.23618	1.30468e-119	75	90	70	124	98	129	616	822	738	633	652	371
Setd1b	-1.29043	0.0103178	-1.94351	1.13846e-16	-2.06698	6.26666e-19	410	445	396	383	350	401	159	259	246	197	211	175
Setd8	-1.38807	8.10257e-07	-1.79717	0	-2.16375	0	721	912	894	716	699	702	437	504	496	407	432	287
Sgcd	1.01006	1	2.3275	1.64122e-12	2.36208	1.25179e-12	39	51	46	59	51	50	112	123	89	105	111	93
Sgms2	-1.37949	0.040205	6.64084	3.17809e-146	3.9621	7.92186e-58	105	111	115	82	79	120	686	781	788	479	497	299
Sh2b2	-1.40692	0.466509	2.80045	2.86059e-11	2.15461	6.3684e-06	23	31	27	28	15	24	70	94	69	72	51	45
Sh3bgrl	-1.17656	0.870633	-1.78828	8.742e-05	-2.21744	5.46645e-08	393	519	473	467	472	425	280	230	274	160	161	262
Sh3bgrl2	2.60452	0.170639	21.1217	7.45752e-35	19.4925	1.73344e-30	3	2	3	4	9	12	66	64	50	59	61	37
Sh3bp5	-1.60189	0.0517586	-2.35412	4.33087e-06	-4.00612	1.36393e-12	79	122	105	80	56	86	58	47	26	25	18	29
Sh3d19	-1.46488	4.79045e-06	-1.97967	0	-2.05777	0	683	731	687	588	513	577	306	387	399	359	304	316
Sh3d21	2.71034	0.113537	2.86564	0.0292185	4.76093	6.07395e-05	1	6	2	9	12	8	8	10	9	7	15	20
Sh3pxd2b	-1.28503	0.0148389	-2.60979	1.47281e-31	-2.16165	5.07967e-21	586	599	533	592	444	531	200	255	223	274	274	220
Sh3yl1	1.41304	0.888223	5.12989	2.29818e-16	3.99765	2.06599e-10	8	12	6	14	14	15	44	51	43	43	33	25
Shc4	1.44572	1	5.03562	3.17085e-07	4.929	7.48377e-07	3	6	4	6	13	3	28	16	24	24	23	16
Shpk	1.24569	1	3.9106	6.55957e-13	4.12718	1.60754e-13	8	13	12	12	21	15	47	44	42	49	46	37
Sidt2	-1.25823	0.366301	2.64244	2.17037e-17	2.0415	2.34355e-09	116	141	140	134	104	130	294	442	344	320	307	162
Sin3a	-1.09723	0.746393	-2.52607	2.30142e-34	-2.07911	4.01143e-22	531	558	521	582	540	595	210	232	212	232	255	256
Sipa1	-1.34447	0.0212012	-2.67924	1.68651e-21	-2.72309	2.79077e-21	273	296	239	256	207	240	92	123	95	86	92	106
Sipa1l2	-1.70434	0.00736933	-3.07687	1.27116e-09	-2.2002	1.08037e-05	44	45	44	31	22	38	19	15	10	22	20	16
Six1	-1.65461	0.000785903	-4.9592	3.21507e-30	-2.56899	2.08372e-12	192	223	209	158	132	150	33	49	47	58	70	102
Six5	1.12129	1	-2.94115	2.07634e-05	-2.58727	0.000295777	37	27	31	42	42	41	10	7	16	7	9	19
Skida1	1.189	0.96572	-5.20153	4.90501e-12	-3.05738	5.21011e-07	25	34	34	47	35	47	4	7	7	13	8	8
Skil	1.66307	3.74651e-06	6.49078	1.66422e-155	4.26294	1.17299e-104	105	126	119	244	232	201	765	830	727	516	571	359
Slc12a4	1.10408	0.844918	2.50341	3.60567e-33	2.41158	3.87106e-30	232	281	288	366	309	356	579	826	656	686	704	477
Slc15a2	2.24141	0.0120299	1.45881	0.459085	2.37395	0.0019932	9	10	11	16	31	32	10	11	24	23	26	20
Slc16a10	-1.36308	0.376797	2.63024	1.74309e-12	2.24348	2.19386e-08	32	40	44	32	35	32	100	94	118	95	101	56
Slc16a6	1.69712	0.768209	6.14542	1.29037e-10	6.8154	7.73516e-12	5	2	7	16	7	5	30	31	29	22	42	30
Slc19a2	1.31604	0.107936	6.81565	7.01811e-120	5.45839	1.65141e-100	133	168	140	235	200	242	896	1117	1069	899	965	487
Slc1a1	3.78224	0.425568	29.9643	2.04416e-15	39.9115	3.96991e-20	0	2	0	1	2	7	22	27	23	30	44	17
Slc1a3	-1.76964	0.00629813	-11.6038	1.20061e-40	-5.97882	3.036e-24	639	616	734	440	385	497	51	52	73	68	84	159
Slc25a1	-1.22622	0.142786	-2.01473	2.5619e-13	-2.12764	1.04246e-14	207	247	216	212	175	252	104	106	130	88	112	102
Slc25a10	-1.4602	2.80036e-05	-2.93177	3.9733e-33	-2.41559	2.51604e-23	171	221	202	162	142	170	61	70	76	66	94	76
Slc25a12	1.11689	0.768261	-2.75451	1.21332e-25	-2.0014	3.28292e-13	212	246	195	288	244	321	68	90	85	94	112	107
Slc25a25	1.07848	1	4.14909	8.32252e-35	2.43849	7.18437e-13	67	84	60	72	102	91	264	344	291	193	200	107
Slc25a29	1.15181	1	-2.70865	0.0108244	-2.37278	0.0317407	10	9	16	20	17	10	5	5	3	7	4	3
Slc25a33	-1.19424	0.662309	2.65474	2.65929e-20	2.23525	3.7906e-13	65	68	90	67	70	81	187	215	205	195	171	116
Slc25a35	-1.07246	1	-4.2618	2.20205e-05	-2.23671	0.0183068	12	19	16	20	15	16	1	3	7	2	11	7
Slc25a40	1.15447	0.718505	1.77387	4.70284e-08	2.11917	2.37158e-13	115	140	122	158	162	188	245	189	246	234	297	237
Slc26a11	-1.06105	1	2.10315	7.37584e-05	2.7138	4.24515e-09	20	16	24	21	21	24	34	57	39	56	50	51
Slc29a1	-1.52276	2.14043e-08	-3.09973	1.60213e-48	-2.57469	4.91917e-35	260	339	320	240	212	251	91	114	98	111	118	113
Slc29a4	-1.116	1	26.085	3.31267e-08	41.263	1.03464e-12	0	1	0	1	0	0	9	13	14	24	22	8
Slc2a1	-1.1298	0.668895	4.0741	4.26424e-98	3.00199	3.49076e-39	627	689	620	681	598	728	2139	3058	2949	2069	2281	1323
Slc2a9	2.91634	0.0651734	1.79651	0.540017	7.62473	2.69459e-10	2	4	2	9	10	9	6	6	3	18	27	16
Slc31a2	1.39617	0.0512959	2.3811	1.78625e-14	2.59109	2.09009e-17	41	61	67	101	75	99	108	165	140	145	165	112
Slc35a3	1.75559	5.15848e-11	2.08133	3.35332e-20	2.49631	6.8953e-32	144	166	143	306	333	287	294	338	334	379	382	326
Slc35d1	1.23152	0.195353	2.84272	8.75975e-33	3.02403	1.46234e-36	121	147	145	205	199	188	340	423	441	431	489	291
Slc35f3	1.28122	1	1.92894	0.0312166	2.23189	0.00548588	6	15	11	11	9	28	25	19	19	23	28	18
Slc37a2	1.75145	0.122627	5.68851	8.44828e-19	6.53922	3.58326e-22	8	11	21	29	22	31	70	100	65	106	94	55
Slc38a4	1.06582	1	-2.56591	2.64256e-34	-2.20281	2.61956e-24	437	565	507	615	616	640	159	240	204	196	230	228
Slc38a7	-1.11142	1	2.07954	4.515e-12	2.28324	2.60989e-15	72	81	67	92	61	78	131	179	160	181	159	143
Slc39a10	1.01343	1	-2.15297	1.92638e-15	-2.06242	2.28728e-13	129	152	138	163	166	166	62	65	72	62	67	66
Slc39a14	-1.31659	0.218821	3.28108	2.90355e-27	2.59789	4.2041e-17	68	100	93	84	75	71	247	327	303	244	274	140
Slc39a3	-1.49682	0.000736344	-1.85854	1.17797e-08	-2.01724	4.2864e-10	87	125	99	78	71	93	49	64	58	50	58	40
Slc3a2	-1.19066	0.288537	3.19593	3.74932e-42	2.66651	3.66583e-30	639	758	721	677	639	762	1882	2698	2391	2064	2224	1221
Slc43a3	1.34611	1	1.97798	0.0223596	2.37021	0.00224374	10	8	8	14	12	15	19	17	17	23	27	10
Slc44a1	-1.29339	0.0139469	-2.34761	1.72804e-22	-2.41715	4.48391e-23	225	245	275	215	228	229	98	109	118	86	110	100
Slc48a1	-1.03069	1	-2.26816	4.30764e-22	-2.0091	2.08243e-16	372	490	474	494	471	544	153	236	215	208	281	154
Slc4a11	-1.16199	1	9.1853	1.69212e-21	7.1565	2.11577e-15	5	6	7	10	3	5	44	72	57	51	52	24
Slc6a2	-1.66299	0.441832	-26.7651	3.42443e-12	-4.08427	0.000144452	36	30	21	29	21	11	2	1	0	5	3	12
Slc7a1	1.06041	1	2.51779	2.69051e-35	2.42289	2.79881e-32	811	945	846	1083	1020	1118	1758	2546	2451	2207	2423	1498
Slc7a11	2.51967	9.27177e-16	13.0235	1.59622e-127	18.4466	1.52039e-54	44	50	41	124	143	130	535	630	640	840	899	667
Slfn8	1.49753	0.924844	-1.99634	0.437064	3.67584	2.74048e-05	2	8	6	7	14	7	2	4	2	23	14	20
Slpi	-2.18766	8.10587e-07	-5.31748	4.04558e-23	-4.62461	7.55301e-20	92	101	83	36	61	50	15	21	17	14	19	24
Smad6	-1.09189	1	-8.39164	1.93845e-15	-3.30813	2.92636e-07	30	40	31	35	26	47	2	7	3	10	6	13
Smad7	1.26424	0.442673	10.3519	2.10653e-124	6.08203	1.0971e-58	52	71	48	87	75	90	517	697	605	405	392	215
Smcr8	-1.36475	0.000436376	2.99051	4.23844e-76	2.1003	2.87797e-26	474	519	522	445	405	447	1360	1801	1501	1098	1228	766
Smim3	1.02186	1	5.48114	2.29487e-10	3.13722	0.000182612	11	8	6	8	9	13	54	55	33	39	24	14
Smo	-1.29443	0.00746702	-1.88369	0	-2.16693	1.51079e-22	528	597	528	539	455	497	232	374	299	238	279	218
Smpd3	-1.58806	0.0157695	-2.56561	8.41683e-09	-3.04555	6.42714e-11	67	78	71	65	31	63	27	31	28	18	28	22
Snn	1.00383	1	-2.81382	5.12088e-18	-2.05898	6.73143e-10	115	164	125	164	140	168	53	41	52	49	78	61
Snord111	1.25343	1	1.47543	0.262937	2.10216	0.00214315	12	11	18	21	22	17	22	15	25	31	23	29
Snord19	-1.08352	1	1.99964	0.118348	2.85051	0.00298424	2	9	3	4	8	3	7	11	11	12	17	10
Snord32a	1.0906	1	1.73998	0.0583521	2.01336	0.0114567	12	34	19	22	40	19	44	43	27	51	36	37
Snord35a	-1.05881	1	1.85766	0.00660294	2.23392	0.000179421	33	35	25	38	42	22	65	40	71	78	62	60
Snrpc	-1.5202	5.25823e-06	-1.26229	0.0109145	-2.04183	1.14214e-15	146	208	191	129	145	143	139	158	144	90	91	75
Snx16	1.07522	1	4.58945	3.20958e-124	3.52059	3.14908e-56	85	82	114	105	118	130	414	457	451	336	369	252
Soat1	1.01677	1	2.19001	2.42872e-24	2.06669	1.37058e-20	324	298	285	374	336	372	579	693	777	632	667	517
Soat2	1.52967	0.392495	11.6822	3.32164e-72	11.1993	1.43894e-68	14	14	10	26	22	20	141	177	141	138	179	99
Sod3	-1.46128	0.0269699	-2.211	2.66098e-08	-2.84274	3.35607e-12	71	83	86	65	44	83	30	37	44	31	28	22
Sorbs1	1.49246	0.0552175	2.81034	5.2128e-16	3.96562	3.41637e-31	36	36	26	56	49	66	83	107	93	130	150	96
Sowahc	1.57391	0.004929	2.48544	1.18512e-13	2.48632	1.91155e-13	67	56	77	141	117	110	150	158	203	163	194	126
Sox12	-1.10831	1	-2.10822	1.09096e-07	-2.29125	7.86092e-09	118	100	108	126	91	129	34	64	62	48	55	35
Sp100	1.80641	0.00446271	-1.09085	1	2.68873	4.68114e-10	15	22	27	36	53	46	17	21	22	55	63	48
Sp140	1.39021	0.111233	3.02508	1.92085e-21	2.62851	2.44834e-15	25	57	36	53	63	75	114	133	118	107	107	84
Sp9	12.8507	0.406105	17.1937	0.108165	89.8845	2.56304e-08	0	0	0	0	1	4	0	3	3	14	12	5
Spaca6	-1.06483	1	-2.6312	5.35969e-26	-2.1264	1.90672e-16	244	257	240	257	262	295	83	101	105	105	107	122
Sphk1	-1.12722	1	-6.22083	1.10815e-14	-3.4223	1.74846e-08	41	39	31	46	32	37	4	5	9	10	11	10
Spn	1.2469	0.633724	-4.88733	5.652e-12	-2.01704	0.000792306	22	40	35	43	45	53	6	8	6	15	16	15
Spon2	-1.13783	1	-7.64274	2.15125e-16	-3.19179	1.48616e-06	159	202	198	217	141	216	25	19	30	28	40	93
Spp1	-1.78063	1.33022e-11	-1.67652	2.82476e-10	-2.12541	0	541	777	762	429	446	480	346	433	487	295	319	316
Sprr1a	1.12864	1	106.03	1.95977e-50	31.1898	5.0949e-19	0	1	2	1	1	2	109	148	108	43	46	13
Spry3	-1.37969	0.407952	-2.0122	0.00193936	-2.1439	0.00102163	22	31	30	21	24	25	16	12	14	13	10	14
Spry4	1.04525	1	10.0299	1.21173e-14	5.79291	8.18411e-07	4	2	3	3	4	4	23	32	41	23	19	10
Spsb2	1.15629	1	-4.1454	1.06934e-06	-3.90649	5.64794e-06	18	21	27	40	22	27	6	4	6	8	5	3
Spty2d1	-1.06641	1	3.7328	5.9711e-53	2.53251	2.19985e-21	167	158	126	177	147	172	547	616	569	441	393	276
Sqstm1	1.01657	1	4.36987	8.03919e-135	2.79526	6.88399e-34	850	1132	1044	1168	1103	1310	4084	5128	4305	3125	3300	1801
Srrm4	-1.1269	1	4.33519	1.93387e-40	3.21739	8.49734e-23	33	47	37	34	38	49	156	182	182	129	149	86
Ssbp3	-1.1234	0.358801	-2.83568	2.74179e-50	-2.07816	1.65048e-26	441	515	500	508	464	541	151	183	192	207	242	223
Ssbp4	-2.083	6.59081e-08	-1.85273	1.55844e-06	-2.12933	5.58386e-09	100	128	123	66	63	67	53	78	63	73	57	29
Sspo	1.04611	1	12.2964	1.13094e-19	17.4753	7.62083e-30	3	2	4	5	3	3	27	55	36	59	54	44
St3gal1	-1.44001	0.0246988	-2.13907	1.08306e-08	-2.30955	1.2003e-09	87	107	116	82	75	94	44	47	57	32	42	54
St3gal2	-1.05108	1	2.68063	1.22546e-31	2.43939	1.43047e-25	287	327	295	382	300	327	709	930	867	792	861	505
St6galnac4	-1.79714	5.03942e-05	-1.5277	0.00179784	-2.17485	1.74846e-08	92	88	91	72	52	52	54	61	67	50	38	32
St6galnac6	-1.05022	1	-3.41943	1.39103e-23	-2.7367	9.04785e-17	95	103	90	102	101	117	27	29	30	35	34	32
Stam	-1.36615	0.0239195	3.99456	2.26469e-79	2.64143	3.82128e-26	175	176	135	123	152	141	647	710	636	473	414	352
Stap2	2.90616	0.00155933	4.74219	4.1848e-09	5.80609	2.28486e-12	3	9	4	13	19	23	24	29	26	37	32	22
Stard5	-1.72019	0.00211122	2.65064	8.59497e-20	2.19263	4.33489e-12	42	70	60	48	38	30	150	174	142	121	144	98
Stard6	2.45298	0.102556	1.23817	1	3.24584	0.00260284	1	6	4	14	8	10	3	3	8	7	15	13
Stard8	1.18811	1	-3.13257	3.18122e-05	-2.39129	0.00144891	19	24	22	40	25	25	5	9	7	9	13	4
Stat2	1.34771	0.00180309	2.08166	1.18466e-23	2.15114	1.74356e-25	139	154	149	228	229	238	276	354	314	328	332	256
Stc2	-1.30815	0.933356	3.99293	2.13082e-17	3.67873	1.09504e-14	12	27	14	19	15	13	53	91	74	62	71	55
Stk40	-1.3577	0.0239274	3.90957	7.86041e-125	2.52236	1.09531e-28	97	104	106	77	83	104	376	450	405	277	271	199
Stx3	-1.34619	0.0523396	2.70895	1.01073e-26	2.10911	1.69975e-14	115	130	164	115	139	99	358	380	395	300	313	220
Styk1	2.74792	0.00980675	1.25828	1	2.77603	0.00337661	4	7	6	18	23	14	3	6	13	11	21	14
Suclg2	-1.59276	1.31964e-06	-1.58529	3.70242e-07	-2.30014	2.75815e-19	262	281	279	207	188	208	177	154	199	116	113	114
Suco	-1.11256	0.512982	2.69949	5.1756e-70	2.0377	1.58301e-32	291	321	320	304	345	328	801	919	858	617	684	529
Sumf2	-1.41091	0.00734424	-2.4762	5.47666e-15	-2.57876	2.57381e-15	89	106	98	71	86	85	31	49	41	34	39	36
Sumo2	-1.13437	0.487562	-2.438	2.74799e-26	-2.04008	2.12457e-17	251	320	320	283	316	315	123	129	121	123	152	143
Susd6	1.44355	0.0165982	6.64886	5.73225e-111	5.44869	7.28887e-77	89	116	125	198	175	181	664	821	762	663	722	368
Svep1	-1.85727	3.53252e-11	-3.2601	1.01124e-37	-3.25219	1.14569e-36	529	560	554	372	298	366	138	189	192	140	162	181
Svop	2.62698	0.403299	26.4887	2.4173e-37	32.0698	3.77687e-45	2	2	1	6	6	4	43	51	51	56	63	46
Sycp1	1.72705	0.0504684	1.74976	0.0187306	2.54902	1.78667e-06	19	12	14	34	28	29	22	32	27	42	40	29
Syne1	1.23693	0.00290684	2.99855	1.20486e-64	2.74538	2.25886e-86	500	600	545	789	730	856	1534	1920	1603	1452	1689	1216
Synpo2	1.11775	1	9.74473	7.29457e-37	7.339	2.32579e-22	5	7	11	17	6	7	67	95	71	61	65	39
Sytl1	1.85325	1	9.26295	1.79991e-07	18.4043	6.64285e-17	0	2	2	2	3	4	10	17	14	26	34	17
Taf7l	2.40435	0.895365	21.6138	6.65109e-16	22.3693	2.54038e-16	1	1	1	4	4	1	23	28	23	28	27	17
Tango6	-1.30991	0.0431219	-1.70349	2.64213e-07	-2.01165	4.01288e-11	180	156	164	143	156	148	90	103	109	81	86	73
Tap1	1.27029	0.532347	5.55191	4.36472e-37	4.65192	2.46932e-29	54	54	64	108	57	91	263	391	333	278	334	171
Tas1r1	-5.12779	1.02425e-05	-4.51676	8.87891e-06	-3.90365	0.000112119	9	21	20	5	1	5	4	3	4	4	3	5
Tbc1d2	1.25512	0.859432	9.82902	4.04662e-84	7.07448	2.48961e-48	24	28	23	35	33	42	215	309	237	211	189	116
Tbc1d24	-1.11639	0.785931	1.96363	5.75009e-18	2.06199	2.14466e-20	161	180	164	183	184	160	282	382	355	349	381	275
Tbc1d4	-1.55671	1.1346e-05	-2.20852	2.15799e-16	-2.21553	1.04061e-15	139	182	163	115	120	127	65	80	79	65	66	78
Tbc1d8	-1.07909	1	5.07988	3.19608e-39	4.38587	5.45811e-27	23	19	20	22	22	23	98	108	118	95	98	70
Tbcb	-2.12536	1.65651e-09	-1.71384	6.84108e-06	-4.39379	2.54716e-28	108	163	142	62	69	95	66	89	91	21	44	25
Tbcc	-1.16726	0.857688	-1.6631	0.000372822	-2.51507	2.05747e-10	77	127	98	112	104	83	50	64	71	47	42	26
Tbkbp1	-1.49585	1	4.27004	1.80028e-06	3.53037	0.00018842	4	4	5	1	2	7	21	20	17	18	14	13
Tbl1xr1	1.08563	1	-3.05407	6.45045e-30	-2.3278	0	740	740	733	911	949	954	251	245	247	274	284	348
Tbx18	-1.41815	0.00291652	-3.1358	1.27527e-25	-2.72735	3.25375e-20	141	165	167	116	131	142	52	47	55	46	56	64
Tceal1	2.13573	0.0013125	1.68148	0.0360525	2.40786	2.00489e-05	8	17	15	33	33	34	24	19	26	36	30	27
Tcf3	-1.70219	5.50274e-11	-1.98044	0	-2.42328	6.41575e-29	525	633	606	456	347	405	241	345	329	212	284	205
Tcf7l1	-1.50667	0.00710428	-3.98741	1.184e-24	-2.78468	9.06034e-15	151	204	175	156	102	152	50	43	42	47	63	71
Tchp	-1.00756	1	2.55913	3.91237e-22	2.10937	1.78433e-13	104	131	129	155	121	145	283	343	328	285	297	163
Tcirg1	1.27443	0.0565368	1.58157	4.6142e-07	2.05472	1.46961e-16	208	288	260	337	335	452	345	463	416	549	598	356
Tctn1	1.19355	0.562613	1.59946	4.88679e-05	2.20964	1.00749e-13	71	83	73	104	104	108	114	133	125	184	193	109
Tdp1	-1.79186	0.000727594	-3.01547	1.88223e-11	-3.31494	2.31301e-12	63	59	61	36	49	34	20	19	23	15	22	16
Tdrd5	1	1	79.5151	5.82717e-08	118.92	1.09705e-11	0	0	0	0	0	0	13	8	8	13	17	11
Tead2	-1.19686	0.187375	-2.33422	2.25832e-21	-2.29416	3.66234e-20	282	290	282	283	258	294	107	136	133	96	160	104
Tec	1.19558	1	9.37314	6.25117e-33	8.12882	2.85879e-24	11	5	4	11	7	10	65	65	65	63	53	43
Tek	1	1	130.444	1.03838e-12	173.423	2.44137e-16	0	0	0	0	0	0	12	24	12	25	21	14
Ten1	-1.9571	0.000687121	-2.10275	4.4783e-05	-2.48661	1.19843e-06	62	55	63	25	31	52	27	39	22	25	29	16
Tfap4	-2.04581	6.45195e-13	-2.32233	1.75811e-17	-3.03257	9.63512e-26	126	148	146	84	84	71	57	72	56	42	52	39
Tfrc	1.00967	1	4.51323	1.46327e-83	3.2951	1.26074e-58	1151	1337	1282	1422	1563	1447	5164	6037	6242	3823	4319	3767
Tgfb3	-1.21884	0.284022	-2.26956	1.49353e-12	-2.24568	1.31209e-11	83	107	105	96	87	99	29	58	46	40	46	40
Tgfbr1	1.30096	0.0968867	1.97501	5.42509e-11	2.07793	1.67289e-12	152	142	166	241	257	200	285	298	350	287	329	303
Tgfbr2	-1.60266	3.3604e-11	-1.69271	1.53071e-14	-2.27018	3.38987e-31	513	544	554	415	331	431	304	334	338	222	257	205
Tgif1	-1.08265	1	3.02919	1.2704e-22	2.11439	5.08123e-10	86	86	92	108	83	94	276	305	239	203	222	119
Tgif2	-1.47561	0.481971	-1.20569	0.902801	-2.47019	0.00184903	23	21	18	17	14	18	8	28	17	7	10	7
Tgoln1	1.41883	0.0173338	3.37556	6.65845e-34	3.45505	8.57922e-35	81	91	100	141	157	152	336	303	297	349	331	229
Thap3	-1.0871	1	-3.19177	1.66906e-11	-2.08371	9.55903e-06	39	64	54	55	56	57	16	18	16	19	24	29
Thap6	1.32761	0.580388	5.87077	2.81591e-44	3.79222	3.26009e-19	18	29	13	32	25	36	112	126	124	82	84	54
Thbd	1.05668	1	6.40998	5.26476e-38	3.19436	2.26942e-12	19	27	23	31	23	31	115	167	174	77	91	46
Thbs1	1.05942	1	-3.11872	7.38908e-23	-2.73228	0	809	899	761	1013	969	1079	218	318	281	228	267	359
Thbs3	1.093	1	-2.94798	1.61599e-14	-2.27006	1.91058e-09	63	80	65	86	89	90	19	30	23	28	40	20
Them4	1.42646	0.463141	1.64976	0.0440891	2.41944	2.3496e-05	10	17	18	17	26	32	26	19	31	32	40	33
Thra	-1.49317	8.10257e-07	-2.17646	5.87737e-24	-2.26891	1.78871e-25	323	398	354	309	230	301	144	191	171	144	171	140
Thsd1	2.98378	0.00165405	3.40023	2.51977e-05	3.84669	2.95597e-06	6	4	7	23	18	19	23	18	19	16	30	18
Tiparp	-1.07937	0.918782	4.28497	4.02268e-51	2.33104	5.54536e-44	334	392	381	392	405	398	1551	1759	1543	893	925	672
Tk1	-1.40483	0.00181698	-1.96457	5.89163e-13	-2.31079	2.23189e-18	207	318	322	230	211	259	136	134	168	122	123	105
Tlcd2	2.45897	0.0757404	5.08836	2.81991e-08	3.05615	0.00221531	1	6	5	9	12	14	18	26	20	12	17	7
Tle2	-1.14977	1	-16.0574	6.48446e-40	-3.69625	1.35488e-13	77	106	90	99	84	93	5	3	9	10	26	34
Tle6	-1.01353	1	-5.88805	7.81042e-15	-2.71835	1.41053e-06	27	46	50	51	43	47	8	8	5	11	13	19
Tlr3	2.58417	3.44049e-05	1.18865	0.941521	2.04235	0.00214006	21	20	18	72	62	44	20	20	32	30	44	42
Tlr4	1.03455	1	2.45958	5.5839e-36	2.30143	1.82455e-30	249	305	275	323	365	309	666	688	728	617	645	567
Tmbim1	1.02777	1	2.52434	1.22593e-19	2.2319	2.36068e-14	94	88	122	108	132	125	233	311	246	252	238	167
Tmbim4	1.44831	0.0159763	3.72478	4.77836e-38	3.45361	8.50006e-33	66	75	73	114	135	112	267	290	259	263	285	169
Tmed5	1.367	0.000419294	2.03103	1.52374e-22	2.10346	1.42452e-24	330	419	418	600	667	585	771	841	807	737	965	665
Tmem119	-2.5998	1.91777e-10	-14.0015	5.09011e-42	-10.0716	8.08799e-36	62	91	71	38	29	33	4	3	9	3	7	11
Tmem121	1.2054	1	-2.61382	0.000421923	-3.44837	2.39958e-05	13	25	24	33	29	25	9	8	7	7	4	6
Tmem134	-1.42562	0.00481525	-1.7989	1.47384e-07	-2.07351	2.59392e-10	82	96	107	77	73	83	49	54	59	43	50	39
Tmem140	2.59913	0.284022	19.025	5.16146e-25	19.5338	3.26112e-25	4	1	3	6	8	11	51	67	45	56	73	30
Tmem150a	-1.12038	1	4.00032	8.44423e-09	4.88167	1.05228e-11	4	13	10	7	7	14	38	38	35	59	41	28
Tmem171	1.15898	1	3.00291	8.58905e-05	2.13873	0.021461	4	12	16	12	16	15	29	50	20	17	30	19
Tmem176a	1.05863	1	-4.45273	4.23928e-12	-2.36836	3.4266e-05	33	53	46	67	51	44	6	11	13	16	16	21
Tmem176b	-1.03844	1	-4.06982	1.07501e-41	-2.19217	2.3337e-14	122	180	170	166	165	198	44	42	32	75	67	64
Tmem177	1.02111	1	-1.64726	0.0562244	-2.07644	0.00431408	19	25	19	28	23	24	11	13	15	9	13	7
Tmem184a	-1.09175	1	2.36347	0.000700697	3.52786	2.56367e-08	8	14	8	11	7	14	21	24	28	42	41	20
Tmem184b	1.16605	0.352451	2.00661	1.22538e-18	2.11222	4.00741e-21	197	260	220	342	268	309	409	496	485	526	502	351
Tmem39b	-1.40136	0.208308	-1.60771	0.00944055	-2.17293	4.0117e-05	34	50	34	33	30	35	19	33	23	17	20	15
Tmem42	1.12936	1	1.8955	0.0605308	2.11201	0.018325	3	10	9	6	9	14	10	18	15	20	14	11
Tmem43	-1.06467	1	2.21014	2.58254e-21	2.0438	4.76984e-17	217	262	227	255	252	266	427	629	550	509	558	333
Tmem44	-1.08784	1	-3.63727	1.00952e-08	-2.66615	1.67192e-05	41	75	42	69	44	55	9	16	19	26	12	18
Tmem62	1.73939	0.000570172	1.36606	0.0967513	2.48138	1.44755e-12	32	35	33	67	75	61	42	48	50	84	82	73
Tmem63b	1.13922	0.597899	1.9501	1.31969e-15	2.25556	6.42042e-23	163	225	193	261	242	267	316	454	392	489	456	318
Tmem68	1.35346	0.216589	2.16847	4.51606e-09	2.12889	1.87742e-08	30	36	36	51	61	49	64	88	75	71	72	66
Tmem8b	1.44254	0.671366	1.47534	0.382186	2.17622	0.00372235	10	9	10	19	12	18	13	17	14	18	19	24
Tmtc3	1.24713	0.00424013	2.68782	5.00172e-72	2.60096	2.25139e-65	378	453	401	566	633	590	1036	1192	1162	1077	1105	899
Tmx3	1.59832	2.30432e-05	1.14598	0.400433	2.21922	1.19142e-16	206	253	269	440	447	468	258	270	324	463	506	564
Tnfaip2	1.04146	1	3.97201	6.76957e-51	2.92345	1.71685e-24	56	95	71	84	80	105	269	353	280	243	228	154
Tnfaip3	-1.28344	0.639525	13.823	1.75561e-112	6.40823	5.33209e-45	38	47	26	32	27	42	486	620	472	276	272	146
Tnfaip8l1	-1.01707	1	-2.6208	0.000420589	-2.17069	0.00642769	14	30	34	26	29	34	12	8	10	7	11	16
Tnfrsf10b	1.30765	0.131926	3.99072	5.48254e-40	3.82361	3.39288e-37	114	130	131	216	169	187	419	568	553	521	574	304
Tnfrsf12a	-1.00857	1	4.35355	5.47638e-37	2.76577	9.68094e-18	109	188	149	182	149	181	616	748	610	456	502	239
Tnfsf9	1.15497	1	2.71276	4.136e-10	3.12632	3.8448e-13	28	30	34	36	45	43	64	87	106	104	116	60
Tnrc18	-1.73369	1.21722e-07	-3.85648	0	-4.24721	0	2042	2226	1959	1527	1194	1489	404	645	623	402	507	494
Tns1	1.03372	1	-2.97929	1.08175e-28	-2.20952	6.59735e-16	590	603	502	749	557	754	156	227	205	218	271	249
Tns2	-1.39881	0.00040653	-2.58388	0	-2.48968	0	746	826	739	651	553	733	261	340	319	291	278	317
Tns3	-1.98497	0	-1.77219	0	-3.46115	1.60771e-107	732	788	707	447	415	450	373	486	434	191	226	202
Tob1	-1.05346	1	3.56473	1.65811e-141	2.24714	2.6014e-27	184	210	188	225	193	227	632	784	713	477	465	322
Tomm40l	1.07442	1	-2.09564	7.74824e-08	-2.19551	1.90545e-08	65	71	65	87	77	88	36	37	25	31	37	20
Tpd52	1.1636	1	3.61274	8.73635e-15	2.85586	2.91872e-09	18	32	18	42	23	27	70	87	95	73	74	41
Tpm1	-1.19087	0.00450086	-1.84802	0	-2.29483	0	1316	1656	1654	1498	1386	1644	794	897	866	637	707	589
Tpp1	1.31149	0.0434885	1.20628	0.138767	2.17519	2.26979e-16	153	286	279	359	331	399	241	328	312	529	578	389
Tprn	-1.8211	2.92196e-06	-2.83945	1.03429e-15	-2.43105	5.95534e-12	77	84	92	48	49	65	27	27	37	34	40	26
Traf5	-1.43391	0.2089	-5.9245	4.86135e-14	-2.06712	0.000477146	27	35	44	29	28	29	5	7	6	14	15	20
Trafd1	1.19335	0.392922	2.58078	6.6129e-25	2.28052	2.50331e-18	124	156	134	200	174	202	323	403	369	363	346	206
Trib2	-1.74897	2.86107e-06	-3.53216	3.87875e-23	-2.85041	3.66285e-17	91	107	93	64	55	75	33	23	28	37	35	26
Trib3	-1.10903	1	2.65071	1.24589e-24	2.63799	4.12987e-24	84	93	105	102	108	86	217	291	260	277	254	187
Trim11	1.14306	0.583792	2.32533	4.45087e-26	2.70569	1.47461e-36	124	142	153	169	184	206	285	373	342	391	425	280
Trim30d	-1.6564	0.0460058	-6.59981	9.60244e-21	-3.18373	2.87211e-09	198	193	222	154	139	140	32	30	33	37	47	96
Trim36	1.36016	1	4.83683	5.51672e-06	3.94593	0.000181999	3	5	2	6	6	4	11	22	18	17	14	8
Trim46	1.58841	0.297456	6.12234	7.13181e-27	5.74702	8.71372e-24	16	11	9	25	20	22	61	79	88	77	71	53
Trim6	1.57601	0.424211	2.90089	2.95869e-05	2.38275	0.00184635	12	12	8	10	30	19	28	38	30	32	24	18
Trim69	1.44672	1	10.538	2.33337e-09	7.58109	2.44365e-06	3	0	4	2	8	2	29	26	24	30	16	8
Trim7	1.25053	1	4.21619	1.96129e-14	5.03921	1.45232e-18	14	16	20	17	29	27	60	97	61	90	103	53
Trmt61b	-1.03821	1	2.25471	0.000248338	2.48864	3.23985e-05	13	20	15	14	12	28	32	33	46	39	52	25
Troap	-1.10096	0.874517	-1.55805	5.87297e-07	-2.04405	5.44354e-15	220	251	218	216	244	271	143	166	144	100	108	115
Trp53cor1	1.74371	0.536769	5.81841	6.69565e-12	7.3418	1.26755e-16	9	2	6	6	13	16	39	32	32	41	52	30
Trp53inp1	2.51164	5.99009e-17	30.6418	1.04038e-261	28.9179	1.28996e-299	71	58	54	171	166	202	1813	1980	1967	1935	1825	1370
Trp63	-1.70919	0.446548	-7.34618	2.36628e-05	-4.74362	0.000677527	10	10	11	6	5	10	2	0	2	1	0	5
Trpc5os	2.33976	1.8963e-06	1.08425	1	2.21292	4.24499e-06	16	27	21	50	60	65	20	25	26	44	42	50
Trpv3	-2.03612	0.636045	8.14843	9.45224e-14	5.19448	1.65851e-07	10	4	2	2	5	2	33	60	45	30	39	14
Tsc22d4	-1.98476	4.87908e-13	-1.36697	0.000976136	-2.10787	1.12774e-15	222	269	224	157	120	143	155	194	187	116	139	73
Tsen2	-1.33517	0.105076	-2.70168	2.52124e-12	-2.61014	2.60825e-11	56	73	67	56	56	59	26	29	19	20	32	20
Tsen34	-1.17916	0.261695	-2.34881	3.08431e-21	-2.30864	4.55652e-20	195	249	249	249	192	244	81	115	106	103	115	71
Tsku	1.05099	1	2.99133	1.75518e-15	2.34324	5.6419e-09	43	54	36	69	41	53	106	167	137	114	118	70
Tspan11	-1.13071	0.908235	-4.79916	1.14878e-29	-3.93011	3.23051e-23	91	122	117	119	98	123	21	25	24	19	24	37
Tspan17	-1.31671	0.169985	-4.59218	7.03367e-21	-2.90441	2.52256e-12	67	73	63	67	45	68	14	15	16	22	23	22
Tspan4	-1.54851	1.09145e-05	-2.05897	1.04733e-14	-2.77293	7.35297e-25	148	202	188	137	134	133	71	87	109	64	67	55
Tspan9	-1.93535	1.22745e-08	1.03782	1	-2.54696	3.55465e-16	166	195	152	120	90	99	140	215	193	63	64	66
Ttc39b	1.31893	0.000406001	2.13819	3.47593e-34	2.52102	2.68143e-51	355	365	403	575	588	566	746	847	871	900	1028	803
Ttll12	-1.51438	2.8126e-07	-1.84305	1.45034e-15	-2.5403	6.31025e-31	298	296	304	220	220	254	141	190	170	121	124	96
Ttn	4.83756	2.41721e-18	4.73405	2.97142e-18	13.8063	2.22297e-89	11	16	10	80	66	64	69	53	58	159	185	151
Ttyh3	-2.65983	3.49292e-06	-3.99371	4.10854e-12	-4.80097	4.02013e-14	144	128	103	60	47	59	26	33	38	14	20	40
Tuba1b	-1.06985	1	-2.05776	1.3322e-16	-2.27587	2.09048e-20	309	507	486	474	445	489	174	228	242	176	201	168
Tuba4a	-1.17624	0.700279	-2.02143	3.92297e-07	-2.15761	5.78379e-08	60	78	78	79	59	76	36	29	44	29	37	30
Tufm	-1.16955	0.280867	-1.55864	1.69014e-07	-2.16377	4.48064e-19	226	278	293	278	226	291	163	194	166	110	152	93
Tug1	1.36104	7.50712e-05	1.79383	8.12484e-19	2.11466	1.01598e-30	475	541	514	784	830	814	885	982	943	998	1071	1026
Tvp23b	1.4367	0.00985047	1.97973	1.42941e-10	2.15578	2.84344e-13	59	75	76	124	126	101	143	148	134	139	161	135
Twist2	-1.33394	0.0191536	-1.83875	2.53693e-09	-2.77695	1.95979e-20	128	139	126	121	99	124	59	74	86	43	51	42
Txn2	-1.61564	5.41783e-11	-1.83348	2.1087e-17	-2.28984	4.31524e-29	296	339	333	224	228	247	182	189	169	131	160	116
Txnip	-1.05911	1	5.47482	6.67513e-179	3.01409	3.78259e-45	345	451	456	451	420	506	2297	2557	2133	1378	1394	880
Ubc	1.9097	1.94363e-05	3.33408	1.17468e-19	2.51225	7.76551e-12	365	536	421	860	798	1293	1252	1625	1625	1227	1423	599
Ube2c	1.01088	1	-2.14508	9.75343e-21	-2.21182	1.15549e-21	213	274	272	299	258	338	102	136	124	120	125	85
Ube2e3	-1.06977	1	-2.25216	3.7057e-16	-2.02361	2.38905e-12	135	192	163	162	178	193	65	72	85	64	92	76
Ubqln2	-1.1749	0.203325	-2.47139	1.40689e-30	-2.23983	1.6873e-24	645	649	614	647	556	704	222	292	282	322	287	216
Ubtf	-1.30576	8.77718e-06	-2.36277	0	-2.45187	0	1023	1257	1163	1069	897	1111	439	563	491	467	502	382
Ugt1a5	-1.20202	1	-2.0829	0.0779813	2.2848	0.00287737	14	14	7	8	11	15	7	3	7	18	28	31
Ulbp1	1.20792	0.025359	2.30914	6.30884e-47	2.20184	4.04838e-41	446	505	486	635	680	711	1101	1242	1054	1027	1175	853
Ulk1	-1.15012	1	5.14552	1.24991e-35	3.4463	2.28461e-20	103	111	87	121	85	100	464	639	495	415	407	196
Unc13a	1.15441	1	1.90448	0.00271506	2.59167	4.10597e-07	13	16	17	23	15	24	27	31	32	36	38	41
Unc5c	-1.17938	0.945895	-4.41965	3.41357e-17	-4.59454	2.5783e-17	112	99	122	110	122	98	28	19	30	22	15	32
Upp1	1.78877	0.416346	9.22734	3.4727e-20	5.98304	1.74985e-11	6	7	6	18	8	14	65	68	49	50	42	20
Usp14	1.7808	9.03292e-17	1.99476	2.05678e-25	2.3356	3.90958e-38	538	621	650	1142	1355	1254	1189	1226	1271	1398	1447	1214
Usp17le	-1.70974	0.0183212	-2.23179	4.89016e-05	-2.81012	9.38378e-07	28	40	35	23	27	20	15	13	19	11	13	11
Usp18	4.70436	0.0661243	7.67555	0.000152983	24.6207	1.17793e-17	0	2	1	6	6	6	9	8	9	35	21	23
Usp5	-1.87806	4.17987e-19	-1.73081	0	-2.89691	3.52857e-61	451	573	515	294	293	369	269	306	334	154	210	147
Usp53	1.03979	1	4.50656	9.89428e-94	3.17369	7.57334e-60	162	184	155	210	187	211	710	851	754	538	588	410
Utp20	1.02819	1	2.51418	7.81674e-56	2.03321	1.44158e-32	627	778	772	801	859	949	1723	2012	1862	1560	1620	1097
Vamp1	1.55164	0.367999	1.47786	0.288862	2.55828	0.000110382	13	12	8	17	21	22	22	11	17	27	35	20
Vasp	-1.56213	1.0112e-05	-1.42894	0.000210195	-2.22331	2.7276e-16	157	201	155	127	110	146	119	134	114	81	86	55
Vdr	-2.29079	6.64968e-14	-4.42562	7.68736e-39	-5.27374	1.38449e-43	146	152	153	79	67	84	40	25	39	32	23	27
Vegfa	-1.28239	0.0207956	4.19235	1.00503e-168	3.42233	1.56629e-104	285	340	276	275	239	307	1094	1408	1378	1081	1144	761
Vgll3	1.23506	0.794622	3.04022	9.76513e-15	2.68375	4.20349e-11	25	35	42	48	41	58	94	118	106	112	97	56
Vldlr	1.07788	1	2.61772	8.9317e-25	2.27157	1.4338e-17	109	146	95	144	131	165	259	324	356	234	312	220
Vopp1	1.49514	0.00088473	2.87995	1.64622e-32	2.78474	2.00333e-29	64	83	76	137	111	141	205	213	239	214	219	165
Vps26a	1.3767	1.52915e-05	1.93753	4.16796e-26	2.08157	6.49926e-32	305	409	380	535	613	603	642	747	777	777	790	620
Vps37b	-1.464	0.0296327	7.12782	1.76176e-114	3.30319	8.28573e-27	103	98	110	76	94	78	685	906	695	380	404	220
Vwa7	2.4038	0.210233	1.32908	1	4.89494	2.1757e-05	1	4	3	8	9	6	4	3	4	13	15	11
Vwce	1.97235	0.34219	2.95363	0.00526881	2.97091	0.00583812	4	5	3	11	9	8	11	12	14	10	17	8
Wdr35	1.48923	2.95842e-06	2.6355	6.48467e-43	3.23835	9.56149e-80	174	196	205	329	310	361	463	588	504	640	695	466
Wdr5b	1.53594	0.149982	-2.98508	6.80817e-05	-3.98264	4.52149e-06	19	15	25	36	32	38	8	8	4	4	6	4
Wdr8	1.43545	0.243545	2.33489	3.83011e-07	2.43836	1.11612e-07	17	29	27	43	41	38	62	49	63	52	76	44
Wdr89	-1.51021	0.409984	-2.63023	0.00199345	-2.25089	0.0101601	16	17	19	12	16	12	8	4	8	6	6	10
Wdr91	1.02678	1	3.40835	1.72928e-38	2.68514	5.73346e-24	102	117	106	125	135	129	340	448	350	336	307	202
Wfikkn1	-1.22012	1	1.93687	0.0662822	2.15771	0.018952	7	6	8	4	7	9	12	17	13	13	19	12
Whamm	-1.09419	1	3.1904	1.61282e-33	2.38361	2.71586e-17	68	84	78	84	76	85	242	272	237	181	225	125
Wnk4	-1.8311	8.30424e-08	-2.88667	5.11709e-20	-3.04778	1.08767e-20	95	110	103	74	55	67	32	35	42	34	37	26
Wnt9a	1.55779	0.321744	9.05024	6.45957e-49	5.16461	1.24317e-19	14	13	12	22	31	18	97	148	121	77	73	46
Wrap53	1.0751	1	3.16747	3.56116e-17	3.01373	2.02548e-15	57	62	46	56	63	89	156	226	157	199	173	111
Wrb	-1.08742	1	-3.04407	2.22917e-10	-2.15185	1.33396e-05	53	102	71	85	78	77	23	19	33	23	44	33
Wsb1	1.08512	0.660621	4.4237	6.00871e-32	2.89459	4.83012e-93	466	581	566	663	702	671	2229	2594	2475	1606	1633	1254
Xaf1	1.73839	0.0131651	2.3064	5.98903e-07	4.0065	7.77789e-21	32	26	19	52	46	59	56	74	53	121	101	77
Xxylt1	-2.35824	5.30174e-13	-1.99105	2.14046e-09	-3.92846	3.39538e-27	163	171	137	70	67	97	72	91	80	31	40	44
Ypel3	1.23235	0.958307	2.90174	4.46845e-12	3.62345	5.45963e-18	21	21	31	40	32	33	65	92	61	96	95	65
Zbp1	2.47215	0.589946	8.03861	5.36988e-07	10.221	4.76181e-09	4	1	1	3	7	8	18	15	19	31	23	9
Zbtb10	-1.09911	1	6.79931	1.95219e-199	3.49167	9.80572e-63	119	134	107	104	122	157	787	910	812	446	444	324
Zbtb12	1.08053	1	-3.2467	1.82341e-10	-2.05864	3.02311e-05	48	44	45	61	50	62	15	15	13	15	31	18
Zbtb14	1.03419	1	-2.26576	2.92342e-11	-2.05085	5.37556e-09	92	95	88	114	106	112	48	36	40	39	52	38
Zbtb18	1.97091	6.09564e-15	2.12611	1.74926e-19	2.42562	2.82421e-27	98	109	98	228	221	253	183	262	221	237	273	203
Zbtb26	1.35444	0.120467	2.09591	7.16126e-10	2.35495	4.59443e-13	85	63	57	105	108	113	134	150	159	137	188	143
Zbtb43	-1.15484	0.641834	2.90708	3.75159e-36	2.14249	3.3994e-17	98	125	138	119	119	126	326	385	363	275	296	177
Zbtb45	-1.1752	0.908668	-2.72217	4.76493e-08	-2.26586	5.66578e-06	39	45	39	39	39	44	19	13	14	22	15	15
Zc3h12c	1.02769	1	2.78275	5.02361e-26	2.24934	1.11583e-15	120	115	88	145	125	118	298	347	279	253	256	194
Zc3h6	1.52397	0.00614586	1.75815	5.93066e-06	2.51187	4.34761e-16	55	57	52	94	95	103	105	95	95	117	146	133
Zc4h2	-1.99983	0.0421914	-1.21031	0.830548	-2.76585	0.000486406	18	30	16	7	17	13	13	18	23	6	10	6
Zdhhc3	-1.90179	1.39244e-09	-1.69563	1.8226e-07	-2.29331	1.21096e-15	191	259	252	126	167	135	128	164	131	81	116	96
Zeb2os	-1.01793	1	-2.21513	0.01206	-2.28453	0.0132161	12	14	22	17	16	22	5	12	5	5	8	7
Zfand2a	1.19107	0.598692	7.7482	1.35916e-144	4.49813	2.2795e-59	88	87	98	131	103	147	649	850	679	450	465	280
Zfp119b	2.10285	0.0120007	2.45453	0.000210778	2.68003	6.15108e-05	10	9	11	20	31	23	19	28	29	24	33	21
Zfp248	1.21558	0.476165	4.15975	7.32915e-74	3.315	9.45022e-35	57	68	52	78	84	89	244	263	247	198	225	144
Zfp36	-1.54511	0.414207	12.9789	5.84353e-54	5.67788	5.41587e-20	18	25	25	23	14	14	260	368	282	180	130	67
Zfp365	1.12434	0.80549	3.48145	4.2847e-50	3.39529	1.55538e-47	132	169	158	204	175	223	480	616	542	575	575	359
Zfp367	1.0909	0.784542	3.45485	1.90823e-87	2.88526	7.60831e-68	285	356	346	435	394	425	1103	1225	1156	994	1037	718
Zfp385a	-1.01053	1	3.27879	4.0268e-24	2.70786	1.09798e-16	131	92	100	137	110	130	311	426	364	350	295	210
Zfp41	1.00409	1	-2.52685	1.09373e-07	-2.67907	5.40688e-08	55	52	58	66	54	74	11	24	32	16	20	23
Zfp429	2.66196	0.0555057	5.93851	1.17231e-09	5.81089	5.12022e-09	6	3	3	11	12	15	19	34	22	23	31	15
Zfp442	1.16407	1	1.55873	0.0258346	2.26555	1.28425e-06	36	35	20	44	36	44	58	41	46	75	66	58
Zfp456	-1.03549	1	2.74772	0.00647555	2.57091	0.0160106	6	4	6	8	7	3	9	22	15	7	16	17
Zfp521	-1.60319	1.26111e-06	-2.89553	6.2533e-29	-3.24388	6.87786e-33	247	250	244	176	152	214	72	95	96	62	86	72
Zfp58	1.38623	0.533714	1.46854	0.1701	2.12537	0.000425619	13	26	15	30	31	26	29	33	19	27	43	40
Zfp600	2.03298	0.0225849	1.97016	0.0143492	2.62735	6.01228e-05	14	12	16	27	41	32	16	44	26	29	45	33
Zfp637	-1.44881	0.192667	-2.60453	1.14938e-06	-2.64121	1.31734e-06	54	62	47	41	28	63	20	28	16	22	17	20
Zfp654	1.01486	1	3.7604	4.96498e-39	2.92516	7.15728e-25	105	108	91	96	146	118	389	378	403	276	299	279
Zfp655	-1.07252	1	3.11724	1.91386e-76	2.65765	9.43915e-45	291	331	325	308	376	345	1020	1008	985	827	876	718
Zfp658	1.04009	1	-3.86998	3.09672e-12	-2.01906	0.000149835	42	45	50	51	65	50	10	12	14	16	24	25
Zfp672	-1.10577	1	-1.86996	3.53868e-08	-2.04155	5.85316e-10	122	107	128	124	118	136	62	73	61	65	64	40
Zfp677	2.97879	0.0205915	2.03521	0.153333	3.3696	0.00160607	2	7	5	24	14	11	16	3	10	15	18	13
Zfp688	-1.02287	1	2.07392	0.00348503	2.12072	0.00302891	9	12	15	9	17	15	17	33	27	30	29	15
Zfp706	-1.35535	2.88102e-05	-1.60937	7.76354e-13	-2.14364	6.76128e-29	429	451	450	388	362	397	270	285	292	204	219	175
Zfp750	-1.93761	1	155.142	8.58475e-69	111.596	6.50968e-53	1	0	1	0	1	0	124	133	117	107	95	53
Zfp78	1.12152	1	-1.78698	0.0968516	-2.15053	0.0296953	23	10	14	24	17	21	6	9	12	7	8	6
Zfp846	-1.28965	0.418628	-2.35511	1.6382e-06	-3.02849	4.86216e-09	46	42	48	33	49	41	18	20	21	15	14	14
Zfp874a	-1.21968	1	5.54997	2.53086e-14	2.59161	0.0017175	9	10	2	9	6	5	40	47	34	16	24	13
Zfp874b	1.51115	0.586468	4.24102	1.24048e-11	3.10257	1.61877e-06	6	12	12	11	21	21	47	49	35	38	27	25
Zfp90	-1.13606	0.831552	-3.17275	4.84926e-20	-2.22287	7.07885e-11	87	123	111	116	95	118	38	33	32	42	44	52
Zfp939	1.53891	0.61939	1.5569	0.341775	2.38964	0.00242777	5	12	8	15	17	13	13	16	11	17	28	13
Zfp941	1.8262	0.00500429	4.5051	4.48946e-26	3.53592	2.06906e-16	17	25	19	48	46	36	92	90	100	80	68	60
Zfp945	1.09662	1	3.8044	4.187e-64	3.27716	5.94418e-41	119	138	115	150	177	148	470	553	427	407	401	362
Zfp948	1.16405	0.399344	2.72245	1.83132e-35	2.05975	3.51825e-18	248	272	279	350	385	349	785	769	666	573	550	461
Zmat3	1.18085	0.286182	3.1665	2.09352e-62	2.93048	2.46311e-42	384	360	326	492	466	526	1007	1215	1275	1136	1145	774
Zmym6	1.15445	0.347208	1.30314	0.00154487	2.37347	4.59484e-33	228	273	251	319	327	367	306	319	377	525	671	521
Znfx1	1.09288	1	2.73527	1.38528e-27	2.34026	1.91204e-19	214	243	208	314	234	302	563	699	606	581	591	343
Znhit2	-1.0561	1	-1.70042	0.00100431	-2.04969	1.27631e-05	42	67	56	65	46	71	27	33	39	23	28	26
Znrd1	-1.09487	1	-1.89483	0.000296077	-2.0335	7.80026e-05	30	65	56	50	51	59	24	30	27	27	28	16
Zranb1	1.02106	1	2.70117	6.50873e-41	2.25292	7.52173e-26	131	140	137	168	159	159	331	438	363	299	333	254
Zrsr1	1.50489	1	2.5452	0.0543726	4.03834	0.000249481	1	5	3	7	2	7	8	9	7	10	16	10
Zscan25	-1.14018	1	2.57316	1.28207e-16	2.20729	3.99998e-11	54	69	66	67	62	64	153	179	166	171	140	92
Zswim4	-1.02868	1	4.71334	6.12087e-48	2.42597	4.42585e-15	93	116	113	119	113	133	434	604	522	298	310	153
Zswim6	1.37584	0.0864055	2.66362	1.21838e-19	2.39794	1.18017e-14	42	44	46	70	67	75	96	133	132	101	115	89
Zswim8	-1.08927	1	2.35524	3.72529e-27	2.06265	4.30352e-19	321	332	297	343	309	370	733	883	684	705	722	477
Zxdb	1.58451	0.0577794	2.10148	1.45076e-05	2.07233	3.38594e-05	28	19	21	46	43	37	42	53	52	51	44	41

## Sheet: Group_1-4 (unfiltered)
Feature ID	Fold Changes of Normalized Expressions by EdgeR						Expression Values without Normalization (Raw Read Counts; n = 3 per group)
	"NCOA4 siRNA" vs "Control siRNA"		"Control siRNA + DFO" vs "Control siRNA"		"NCOA4 siRNA + DFO" vs "Control siRNA"		Control siRNA			NCOA4 siRNA			Control siRNA + DFO			NCOA4 siRNA + DFO
	Fold-Change	FDR-adjusted P-value	Fold-Change	FDR-adjusted P-value	Fold-Change	FDR-adjusted P-value	Replicate_1	Replicate_2	Replicate_3	Replicate_1	Replicate_2	Replicate_3	Replicate_1	Replicate_2	Replicate_3	Replicate_1	Replicate_2	Replicate_3
0610005C13Rik	3.37348	1	1	1	1	1	0	0	0	0	0	1	0	0	0	0	0	0
0610007P14Rik	1.10752	1	-1.36446	0.0225211	-1.05121	1	83	96	107	132	100	138	53	79	83	77	96	88
0610009B22Rik	1.10491	1	-1.33942	0.415631	-1.08976	1	17	22	20	30	25	21	14	20	11	17	18	17
0610009L18Rik	-1.15952	1	-1.44015	1	-1.06637	1	3	3	4	3	3	4	0	3	4	3	4	2
0610009O20Rik	1.16857	0.607713	-1.19869	0.264564	-1.0742	1	91	115	103	147	106	169	76	102	86	86	114	77
0610010B08Rik	1	1	1	1	1	1	0	0	0	0	0	0	0	0	0	0	0	0
0610010F05Rik	1.17003	0.396927	1.02897	1	1.08703	0.749432	284	330	288	396	414	421	290	310	350	290	303	341
0610010K14Rik	-1.29041	0.41353	-1.41932	0.0477829	-1.5029	0.0209919	57	97	99	66	80	81	46	75	61	74	49	38
0610011F06Rik	-1.42356	0.362216	-1.47917	0.12246	-1.52171	0.105065	42	38	59	28	28	59	21	40	36	33	30	25
0610012G03Rik	-1.09399	1	-1.96252	8.41811e-07	-1.79782	3.39579e-05	77	97	109	88	91	123	30	64	54	57	51	43
0610030E20Rik	-1.24056	0.114174	1.22949	0.0428275	1.18395	0.147663	145	182	159	128	151	178	173	213	226	192	220	143
0610031O16Rik	1	1	1	1	1	1	0	0	0	0	0	0	0	0	0	0	0	0
0610037L13Rik	-1.05894	1	-1.29415	0.0463964	-1.13208	0.629422	80	129	131	118	123	132	77	93	98	103	93	91
0610038B21Rik	1.49636	0.943775	1.03934	1	1.29418	1	4	8	4	8	13	7	3	2	12	7	8	5
0610039H22Rik	1	1	1	1	3.87297	1	0	0	0	0	0	0	0	0	0	1	0	0
0610039K10Rik	-3.77803	1	2.4219	1	-3.77803	1	1	0	0	0	0	0	2	0	1	0	0	0
0610040B10Rik	1.96978	1	1.80908	1	2.79686	0.6933	0	1	1	0	3	2	2	1	1	2	2	2
0610040F04Rik	1.52507	1	2.41987	1	2.55665	1	0	1	0	0	0	2	1	1	1	2	1	0
0610040J01Rik	1	1	1	1	3.87297	1	0	0	0	0	0	0	0	0	0	1	0	0
0610043K17Rik	-6.53916	1	-6.53916	1	-1.68631	1	1	0	1	0	0	0	0	0	0	1	0	0
1010001N08Rik	1	1	1	1	1	1	0	0	0	0	0	0	0	0	0	0	0	0
1110001J03Rik	1.14699	1	-1.91603	0.000507778	-1.85419	0.00180884	32	42	48	50	58	55	14	19	32	20	22	21
1110002L01Rik	1.21354	0.656594	2.60092	9.87525e-17	2.0821	5.47023e-09	41	38	46	52	68	57	94	127	113	86	95	70
1110004E09Rik	1.12668	0.797556	-1.94374	5.32138e-09	-1.62655	3.02311e-05	87	123	112	142	118	163	55	53	61	57	76	57
1110004F10Rik	1.12546	0.660448	1.04421	1	-1.13289	0.381024	256	381	303	380	399	450	356	350	290	296	273	225
1110006O24Rik	1.27661	1	-2.36218	0.403394	-1.05007	1	4	1	7	5	7	6	1	4	0	2	6	3
1110007C09Rik	1.18415	0.63989	1.08992	1	-1.0394	1	53	85	81	96	89	117	65	87	92	55	83	64
1110008F13Rik	1.08845	1	-1.10343	0.775632	-1.17195	0.358338	114	154	149	145	177	207	111	158	118	102	150	91
1110008L16Rik	1.06708	1	-1.24909	0.626241	-1.03483	1	27	32	23	26	41	35	24	19	24	34	19	23
1110008P14Rik	-1.24038	0.844425	-1.26172	0.470923	-1.65359	0.02358	24	45	40	33	37	32	33	33	22	20	22	21
1110012L19Rik	1.51578	0.128011	2.77561	1.90957e-09	2.42614	6.0387e-07	26	48	26	56	58	62	101	96	85	107	78	49
1110015O18Rik	1	1	1	1	3.86182	1	0	0	0	0	0	0	0	0	0	0	1	0
1110017D15Rik	-1.14688	1	-1.02181	1	-2.4029	1	2	0	1	1	1	1	1	0	2	0	1	0
1110019D14Rik	1.35234	0.870397	1.63172	0.134056	1.53766	0.25195	5	12	14	15	16	18	14	22	16	15	18	13
1110020A21Rik	1.13491	1	-1.48854	1	1.03794	1	1	2	3	1	2	5	2	0	2	1	3	2
1110025L11Rik	-3.79391	1	-3.79391	1	1.01611	1	1	0	0	0	0	0	0	0	0	0	1	0
1110028F11Rik	1	1	6.4072	1	1	1	0	0	0	0	0	0	0	1	1	0	0	0
1110028F18Rik	1	1	1	1	1	1	0	0	0	0	0	0	0	0	0	0	0	0
1110032A03Rik	1.94524	0.198582	1.02926	1	1.4372	0.727274	5	10	6	21	9	18	11	4	7	11	7	11
1110032F04Rik	1	1	1	1	1	1	0	0	0	0	0	0	0	0	0	0	0	0
1110034G24Rik	1.12359	1	-2.27184	0.288895	-1.27604	1	4	6	6	7	7	7	2	3	2	0	9	3
1110036E04Rik	1	1	1	1	1	1	0	0	0	0	0	0	0	0	0	0	0	0
1110037F02Rik	1.00075	1	-1.17458	0.0366423	-1.07765	0.59963	503	574	514	590	589	682	443	517	428	458	506	453
1110038B12Rik	-1.26107	0.123932	1.34758	0.00272838	1.00028	1	108	178	163	149	127	137	173	234	211	160	160	111
1110038F14Rik	-1.13196	1	-1.57787	0.00126849	-1.53656	0.00365522	89	135	110	119	83	142	64	86	66	54	87	67
1110046J04Rik	1.24257	1	2.09582	0.148679	1.22174	1	1	5	5	7	7	2	5	10	9	5	6	2
1110051M20Rik	1.10077	1	-1.54159	0.00123995	-1.64883	0.000304597	64	81	63	90	82	95	41	53	44	35	42	44
1110058D11Rik	-3.75174	1	-3.75174	1	-3.75174	1	0	1	0	0	0	0	0	0	0	0	0	0
1110059E24Rik	1.04158	1	-1.38741	0.0204378	-1.06297	1	76	101	105	95	122	125	73	59	75	78	91	85
1110059G10Rik	-1.6483	0.344128	-1.1395	1	-1.44214	0.453935	18	25	14	16	14	10	14	11	26	7	20	11
1110065P20Rik	1.02441	1	-1.24822	0.572726	-1.14876	1	24	53	56	47	46	65	38	44	26	31	41	38
1190002F15Rik	1.05452	1	-2.12147	7.2687e-05	-1.4036	0.128144	38	70	43	59	55	71	32	22	18	31	43	29
1190002N15Rik	-1.49098	2.02975e-05	1.57567	1.43885e-09	-1.0118	1	183	230	209	148	165	173	281	347	376	208	204	178
1190003K10Rik	1	1	1	1	3.87297	1	0	0	0	0	0	0	0	0	0	1	0	0
1190005I06Rik	-3.81315	1	-3.81315	1	-3.81315	1	1	0	0	0	0	0	0	0	0	0	0	0
1190007I07Rik	-1.09402	1	-2.27052	0.282026	1.03816	1	4	7	5	4	8	5	3	2	2	4	9	3
1200014J11Rik	1.13011	0.388966	1.07999	0.618725	1.10939	0.359653	253	322	263	344	377	382	275	355	297	306	323	264
1300002E11Rik	1.25388	0.910947	-1.19474	0.847109	-1.10127	1	23	24	24	30	36	38	12	30	19	14	27	21
1300017J02Rik	1	1	9.1304	0.625005	1	1	0	0	0	0	0	0	1	0	2	0	0	0
1500004A13Rik	-1.61951	1	-1.45415	1	-2.39877	1	2	1	0	1	1	0	0	1	1	0	0	1
1500009C09Rik	1	1	9.08705	0.618541	12.5337	0.373088	0	0	0	0	0	0	0	2	1	3	0	1
1500009L16Rik	1	1	1	1	1	1	0	0	0	0	0	0	0	0	0	0	0	0
1500011B03Rik	1.88902	1	-1.02357	1	-1.38275	1	3	0	0	1	4	2	1	0	2	1	1	0
1500011K16Rik	1.08355	1	-1.65446	0.422633	-1.14292	1	9	3	14	12	11	10	6	6	4	12	7	3
1500012F01Rik	-1.28635	0.192001	1.76977	4.30741e-08	1.39443	0.00663082	68	100	85	61	77	91	135	166	157	129	131	80
1500012K07Rik	1	1	1	1	3.9351	1	0	0	0	0	0	0	0	0	0	0	0	1
1500015A07Rik	1.28569	0.782963	1.30783	0.416079	1.81585	0.00296282	17	22	17	31	30	23	29	24	22	32	35	31
1500015L24Rik	2.15503	1	1.70061	1	-3.76818	1	1	0	0	1	1	1	1	0	1	0	0	0
[truncated: 24,353 more rows]
